# Supplementary material for: Plasma-based lipidomics reveals potential diagnostic biomarkers for esophageal squamous cell carcinoma: a retrospective study
Source: PeerJ. 2024 Apr 29;12:e17272. doi: 10.7717/peerj.17272 (PMC11064858; doi:10.7717/peerj.17272)
Supplement: Supplemental Information 10 [file peerj-12-17272-s010.csv]

	name	fold	tstat	pvalue	mzmed	mzmin	mzmax	rtmed	rtmin	rtmax	npeaks	A	B	1	10	11	12	13	14	15	16	17	18	19	2	20	21	22	23	24	25	26	27	28	29	3	30	31	32	33	34	35	36	37	38	39	4	40	5
X100.1.958	M100T958	1.13040791270423	1.17828783160865	0.248756655061382	100.076367745889	100.076269914927	100.076454273501	958.385	945.815	964.168	132	68	15	566614.617630468	1080388.48359613	920562.006075607	584588.967106476	459055.208484937	486425.016033859	1450898.12199851	1441990.36255264	1649564.63046033	667602.469233984	555251.618606971	495509.329116002	739185.882812957	981843.985324803	1838036.28188934	1254774.48990625	609723.437412109	2058114.53489267	712066.98335855	1118265.30321003	1345715.87976611	1257985.62863203	1509369.9198035	711269.239617186	1055470.33938971	1021393.39079654	533855.845779744	463954.071158855	1652108.13847304	1294824.43406884	728898.292566073	2205361.22607813	1040636.34196331	742779.066149586	871130.479692308	980654.48775698
X100.1.883	M100T883	1.66967591778325	-4.18708551913626	0.000117576173172651	100.076385417338	100.071995336063	100.076467990413	882.9175	867.562	900.105	168	60	15	885444.30846405	661271.78511719	540446.764082858	478968.119907062	903127.223491234	711999.732010576	1162020.24532199	366641.10123903	1681639.1168403	2314170.84284079	911414.40951927	419294.471852921	538256.219988788	1846780.19541565	891248.840796204	1129546.61477268	370465.889904689	401450.267500489	824629.208443193	326246.286987626	945533.071542483	1808202.68612997	954279.250675165	1192597.0794184	1494487.25920669	826501.14355925	66806.4162812532	2107771.48322292	674622.185230658	2037221.84327936	713885.566549804	1585107.74793351	374465.470240231	850409.032365668	770273.058004261	1106261.55740298
X100.1.1074	M100T1074	1.0579881160669	0.399211267639328	0.692686118944546	100.076360172319	100.076054949423	100.07649204048	1074.25	1053.56	1093.02	101	51	15	436154.560717769	1152712.90604568	480159.367042419	423343.645054677	2594587.58584019	802156.147660157	1597719.46963329	661479.41552557	1647093.12439261	309053.22679686	3683028.92423648	1696111.45258104	1654873.52194451	784884.101925002	1706278.90391994	3024633.42338541	2617755.08591187	194211.860216342	2196614.03136058	2959622.95301069	1660941.39854231	479222.423462177	1627779.36089222	4415338.30440627	1801468.80477477	5699590.77943317	4223324.53992683	938410.505601578	1498214.94343913	1599573.79009603	1684622.15152555	1523848.04377985	1637391.29296144	1623434.73230349	545128.267802103	1691429.87184744
X100.1.915	M100T915	1.00591466312596	0.0519123214913971	0.959189079928893	100.076415931437	100.076330661803	100.076480342731	915.2835	902.154	929.879	118	21	14	474814.940980911	488035.065112303	475027.032901287	459870.688702911	439796.593582387	1034176.75260628	464198.179895759	486785.011759043	493362.714616338	611874.243531688	468395.136285981	472240.200006559	364680.346847222	462614.022010167	452385.973212987	573120.272949592	270921.610408651	482037.524421394	464090.66879344	618544.128710937	477305.322273612	484026.282129536	480273.811994314	445113.846485443	485834.990430325	454353.087078188	188240.222309023	586094.785398704	479485.088360745	463191.520106177	487711.782153457	1345214.43072461	475526.13704443	466860.05490613	462380.915767789	530805.251429688
X100.1.938	M100T938	1.18499588487572	1.40815036790819	0.178857702213039	100.076397196196	100.076316703543	100.076469923098	937.572	930.547	944.243	60	21	14	511215.925629934	484985.933209836	487819.773493798	536537.471806844	375555.063747397	461294.741755578	487531.66212339	499925.927963674	518495.753244609	731652.778879826	497747.365088629	496440.877987432	313060.934281248	495679.31134141	505037.885425687	322526.068987503	426817.561795314	494416.962439578	479643.330386234	530561.265058922	469737.441776172	481744.670674086	470616.451910765	582562.746412899	517968.451536842	502030.746737916	421875.012953912	625199.953192352	481969.260960081	490428.524557984	496288.665765431	442520.508400114	500997.028163125	522602.541466683	501204.971184264	648238.97229234
X100.1.53	M100T53	2.18813785227499	5.14294383656311	2.07386538022547e-05	100.07622064421	100.076077234856	100.076327862859	53.4084	46.4435	70.6599	43	22	14	77569.448017329	249838.857783545	528167.168553223	1583004.76354387	681287.753631152	470667.559543539	88142.6177862861	87532.0319289699	103348.023702095	87590.4955615168	211911.584765809	337622.814692489	366961.201841515	42821.735129714	151773.93066009	263923.948368438	250406.547068596	19240.2622600198	41997.4001204334	109872.051949048	35878.1442229599	58523.2907974789	978391.695778562	153834.727021351	366360.213782936	240670.843394187	185126.643980512	62906.7538310203	168834.849247566	223566.311132289	283641.681469893	118068.351393753	113764.688470577	198775.868763378	1040083.48016021	128388.159475481
X101.1.59	M101T59	1.94376931459646	5.66701348633203	7.7117065448995e-06	101.060198102223	101.060042915465	101.060309031229	59.43755	56.3098	71.3555	50	28	11	40119.945138255	47084.1376402653	44447.8548671156	71347.0256232017	43831.7317554102	31906.4442310886	40204.7487572205	54221.4013240188	67224.3994695458	23994.266926911	68038.2657355785	55237.4512587637	61695.4358518442	60077.4278425789	55467.2936683333	21432.8781705344	81703.5030731771	51971.2106101903	52226.5209194705	58426.9860485448	47022.7695364316	33504.2930258864	97405.2578371239	95859.8067562236	78561.8519331263	30224.494820361	55967.8738766741	53623.5135521525	58392.1278971243	97145.2641010475	72295.6051327953	72841.9663560551	44826.3697855813	71197.4585501792	24220.054251194	44411.5708741897
X101.1.47	M101T47	1.97288382390827	6.16803459388982	5.45013826180885e-06	101.071445699022	101.071323643004	101.071535372755	47.4887	46.39	48.0261	30	22	8	111584.147686719	109961.681975359	129177.170689777	75272.4282796708	55080.248937708	114349.955600727	111294.840389798	115921.658019206	104227.648340625	97995.874451001	16892.3594519375	172481.946126828	200955.018114429	176305.729635599	100037.989442408	171647.769473573	77970.1795885744	219106.304084505	121945.062713623	157258.269542251	170687.097457324	172026.897359556	62405.5773548206	112891.9690874	154222.686081777	134657.292693537	98829.9402924058	198969.159258821	153803.46158113	134210.988526397	91107.932199939	76852.911175862	110485.293766077	106661.362208199	27370.5200345091	48956.8883317499
X101.1.1077	M101T1077	1.51638845920659	4.18966393734508	0.00031609711605185	101.096700600122	101.094493915986	101.096765959897	1076.555	1073.48	1094.66	104	63	12	603672.529833987	899965.244609377	534391.941796869	643230.857710004	59679.2183904452	677033.168545677	1041095.58280692	509572.703485574	709192.446877357	1106920.80227973	63995.1306640606	875976.097956479	674013.235872611	507887.585184165	1025625.81289218	91119.2829447102	69356.9344804676	1001509.84228317	675554.031335689	906880.301459269	997103.951803034	530404.303889269	937881.741119473	670231.713197738	318274.578677896	60793.6661718729	40978.7278906249	636555.183322765	835893.716467271	553841.707898136	500739.248690474	852194.585633928	435814.091658202	1131722.38878827	928933.516577152	766799.742526946
X101.4.60	M101T60	2.23279680432302	10.5729867968528	9.1822414116649e-09	101.372962613553	101.371341957501	101.373082463634	59.9558	58.9716	60.875	163	69	15	125855.140025391	143391.243980769	101878.756839193	124332.481051048	91518.9704467385	84312.0940225042	68827.0222001953	120598.660357493	145029.028637109	92217.449479427	82303.7118627539	140043.357994817	89105.7880476563	125019.004743522	77020.2521050781	63199.7468825683	126902.348811272	95102.3303244726	35912.3431798762	129307.9425625	105614.521587518	90341.8313216017	108533.093394886	105232.000644434	165744.263648828	117441.092257031	108874.874342543	81216.3392695704	110582.200579736	135299.678501644	151286.092728369	59176.6935492622	104220.312890929	96842.3208826704	135766.112797025	88646.7592290626
X101.6.152	M102T152	2.53433938234922	10.4280021597088	1.59872115546023e-14	101.607018097925	101.605545124674	101.607133943198	152.3055	150.707	153.904	40	16	13	1671.4317074875	42893.9720397339	51053.2883887533	26596.5145917823	57186.3841576538	46358.1016964721	40218.8562312024	42803.5023710937	49604.9445882743	1974.08443289436	2130.03831822475	42806.0105798044	52143.2672454224	38781.5851959735	39137.9279029295	36734.2798484489	2750.31296301773	26280.3040294349	15027.7522865991	6956.01249659155	53761.3829604205	24178.2226586074	28526.7427734376	90895.6605974706	35189.8023789883	19122.6033036162	42934.8753066406	37325.0690133474	0	47730.1733633423	77073.1281034128	9664.73643117398	51827.3384917644	44144.8950529546	41541.3398599257	46443.4791231109
X102.1.47	M102T47_1	2.5197059570686	-1.49369357008886	0.146568513894314	102.055481060178	102.055369079659	102.055576541138	47.1983	44.7579	59.4155	71	56	14	255489.010868089	327371.573018555	197241.032047705	153010.240678874	126208.900482921	195567.320843563	155620.659135669	141843.743360156	21979037.3700286	133962.941344727	146491.555312751	326007.45572927	240191.852010449	173160.424892969	174450.849577174	276525.543598971	169137.599600376	207420.654268909	198096.508440803	193591.527127178	264597.009924212	252839.683952344	63331.3756269205	212354.705162328	293539.587960937	160514.509227373	183631.842609334	245878.986635706	162527.931999655	224704.905583142	183705.239591797	21576310.3447166	246772.360929074	171089.247358955	124364.091531269	229956.069639892
X102.1.1052	M102T1052	7.33128579074697	-2.82616223870452	0.00612501736359539	102.091840515805	102.0914972706	102.101997922165	1052	1006.62	1085.14	203	63	15	2412131.39684524	2293975.15000003	339291.585546883	1861912.96731616	2331797.31542769	2235696.22000002	8196210.5478515	1497232.22963815	2521268.69000004	2250526.95885414	4323052.91602559	2534037.28065787	3873639.25500002	83019.6823893252	2443554.96822924	2025244.99483457	233294567.340625	1222750.89298879	336970.088437477	1957015.65171877	2888520.83749998	2201005.00014976	2510010.80632102	2485096.47029681	7678708.72793478	9251718.73062505	3333489.5616629	3260780.49289329	2253350.36979167	239410020.460822	2119850.10118922	2939444.85846473	2308745.84631252	2490975.37165179	4991929.9993182	2299324.55590458
X102.1.990	M102T990	7.22009934292291	-5.71679021147713	2.06044278749928e-06	102.091884256025	102.091742368109	102.101452618949	989.642	969.441	1003.64	60	27	14	855501380.109522	851970961.910235	849425884.568252	847252429.309508	854535574.003581	841728.081140608	854653756.455036	559887.115611605	5953379.21822538	9378769.97448582	91947.0861816397	858767936.424867	10794080.9854242	861936026.247261	855656059.335044	4524099.14472919	866155852.608804	851710996.459878	859717099.036511	887922938.639149	315066.366875009	868497871.666715	854163112.617429	2651816.7597969	844399705.598823	845881709.786965	9733878.85584821	851939606.944013	862121522.327988	854194251.190229	845791690.786339	9156050.37245237	852514124.255365	842868529.208496	318695.559920121	855729852.299427
X102.1.47.1	M102T47_2	1.81960555007937	-2.18520556300412	0.0409794978587232	102.09190449844	102.091755023626	102.101408904013	47.42905	32.2153	72.8297	44	25	10	32994777.1134666	33769877.861363	34511992.9607638	2666253.80726064	1976010.00692813	1538394.50027136	2174476.34466556	32732443.3271739	33168072.6864302	32606685.8079385	1581431.93886445	35485186.5112604	97140.316412677	1662765.49355981	34846284.0484704	35124844.1385995	35383416.5108422	34714463.7554767	33936349.59054	1582449.67101953	34525646.4239294	72343.5598780599	32393923.2779772	33457446.1160398	49567.1797978711	1634851.87840262	355781.303605397	34915825.062079	32595548.557071	38630.6154596819	40954.9527223074	32442559.5238785	37057404.1914323	64415.6931869791	31032638.3609996	31342080.602559
X103.47	M103T47	1.66356007322618	7.26257483850434	2.59536392377413e-10	103.039440688885	103.03739334396	103.039532864843	47.2982	45.8177	48.0607	73	55	15	542895.288659786	559271.174723885	460273.236211816	603815.431210058	675975.445320979	131377.603905294	516980.475484826	195482.146071506	381803.772399661	846139.742241374	402634.04240579	544628.81394424	364612.627120968	197179.747403111	340233.977310966	454735.545373617	442726.141396996	290872.809597327	370479.820885593	472374.975253125	376615.522292083	435527.464209961	271467.30961478	765757.450179507	419214.236351378	206109.441095243	354065.118731961	348992.760766699	380267.184651378	565489.040362051	294265.202130274	165798.851547607	400810.731660147	439886.827359857	453342.800009045	494332.09106102
X103.1.48	M103T48	1.02443462860076	0.0896852901163636	0.929502680488245	103.054698364834	103.054619399009	103.054780303599	47.7132	46.1764	48.691	75	62	13	346269.002003829	303143.25878875	372084.195917553	274459.397489241	463402.597257868	503983.186559747	384631.534832347	1586799.66924821	288710.356630208	309721.608834155	398267.105036106	300865.308446383	370578.302180546	271487.25397666	312757.004133765	454205.283905515	307819.505829466	323650.198838727	1817007.81251281	391930.681681882	473125.311380859	322587.023337255	183081.211171722	392320.413271445	431163.970300264	367600.856637616	382551.561058941	450343.069181543	359938.658411331	447212.917702752	390173.045214045	191014.651189098	454697.831691449	231265.058690918	205523.686457495	566145.501957973
X103.1.55	M103T55	2.17234040742076	-10.2855206341474	1.33226762955019e-15	103.075805511388	103.075698634204	103.075896074925	54.68875	44.9113	73.2682	24	7	15	1258737.09106466	1365823.85687143	1171696.93558067	1055873.22322181	1262631.23620776	108373.163973427	1241924.16638041	1639321.78749218	66948.4389506144	1571292.18781305	1290753.31942339	63652.3464175582	61894.0724707682	1583164.63926033	1451697.94055633	1355316.87334996	1307775.93847414	1253923.42540383	1314683.55175769	1357811.1204439	1343011.43604166	1535486.29710753	1500312.24985063	1286737.70456393	1414382.92042669	1423055.12840476	1505263.27229738	1238733.98526249	1451121.31183151	1334452.01040887	1365391.66392059	1415655.42561078	1117323.00371894	1105326.0083102	1268457.01345145	1070716.1808615
X103.1.844	M103T844	1.06754824015338	0.300077960995216	0.767862330780113	103.112178469887	103.112102929877	103.112266170933	844.306	839.2	850.634	200	70	13	5249429.14840847	5307355.78020829	6074495.2653047	6510438.91939582	12107330.5746567	11562183.3845699	1043660.66803126	6343534.79730538	5818488.62014656	6218971.30592799	22887411.5245308	10897900.3003974	7524210.30301689	6649238.67275173	10887660.9200379	600895.221562599	11816422.3966038	12294936.3114375	10318733.1968432	11371394.7670568	7206413.67402082	10533571.2942899	12216807.5020111	6356312.04032662	10942490.215625	6160270.84488575	5921988.83302417	14760843.7888313	10321607.4139655	6296717.42578126	6387378.42996595	5953139.78359572	12923004.2579268	12283610.065871	10366825.2540366	12731896.9954
X103.1.994	M103T994	1.35726896109703	1.59292014659242	0.130356125539528	103.112163189479	103.110479227508	103.112271805367	993.8045	981.956	1003.9	162	70	12	13651550.5774733	20435496.5812543	9323229.85450205	17573240.1485555	19823525.6308322	10197677.2432997	21401775.2670571	16025924.2994891	11568800.1415263	23413506.6230165	23886321.0871864	7030935.47565209	19749358.3557659	20718028.3380345	7392800.03962498	26390816.494875	23810243.2356408	18766834.370486	18874597.1021519	13454677.5954166	1667338.19281248	12024519.0019947	17344477.8919496	8099622.13727404	10356393.7104561	10599344.020929	3107427.85150006	94026.3557929684	10097851.8570703	11051181.9667736	18119322.1147471	11497601.7651875	10079883.3319091	13272072.8171353	8126322.09583339	8081333.88876392
X103.1.796	M103T796	1.31820301524919	1.44302475537264	0.168343712496214	103.112188015198	103.112091683809	103.112284059582	796.3	785.894	801.862	141	70	12	1072783.08531877	11905331.9699589	5250763.22764656	12324845.2433183	3535753.72322726	11754792.6190873	5320575.42861529	5889078.56305903	8474288.57360189	12823453.4341811	6119532.93443035	12771890.4591513	5412717.27704736	12857130.6067702	14588429.6157544	17406983.3280492	3475144.22377775	12577772.8203646	10937223.1132275	5734344.33203544	13369909.1542901	14954428.5012474	9505394.69347842	5643416.70388306	5917971.65374477	6165802.78703222	10450829.8482285	13725344.7201563	11039784.5696103	11966904.4842209	3855430.31370836	4700851.49395876	12671448.9992959	11280038.290879	14052397.3834807	13690398.0701996
X103.1.658	M103T658	1.21926049174902	1.29397661085085	0.214003280299367	103.112180649712	103.112092533076	103.112279958922	657.693	651.57	660.745	113	69	11	5285126.37700275	3250467.90632812	6923449.76840578	5600660.41114562	6588532.33065405	6714379.09715041	5542257.37560665	4278351.64671031	5611403.0966299	3261371.38741348	6091282.37052494	5389828.00623797	4307551.99694065	5677864.83444209	4357858.83139636	6118672.93408008	6902741.99553905	5830612.15013221	652786.856679729	3454540.63894868	6103679.34378907	7204424.07289902	3084883.77770999	3755844.40382086	3521446.41902902	3683077.28471249	3392518.47480321	7039101.18190408	6837495.29759954	5973620.31592998	3162841.42035466	6718159.85491013	6769345.04714453	5675155.29978907	2725296.51414844	3043791.278
X103.1.629	M103T629	1.59982750009508	4.31557264535858	0.000354668752492682	103.112206195376	103.112107631847	103.112284228213	628.832	624.741	632.048	103	70	7	8430680.7168993	4390532.21217149	4688008.51677161	8131872.71719739	2180539.23429913	2489125.23417188	4767754.33089412	4123710.33411459	4374303.86289896	9170494.87398924	8454563.81776452	8265214.21610005	9433358.02953984	4799640.44664189	8099514.56883028	4214829.94968748	4708752.47812499	2731495.88811476	3953636.93782366	4443943.75118959	322168.302140592	8628221.395	4085807.37517409	4632633.3896667	3789702.87338338	7259204.26479884	8965809.31670106	8492598.45304399	4325035.87158196	4309925.44234686	3966012.61115623	9056628.65237564	2848890.30249396	3983139.82838261	9388843.03517855	8974270.36024822
X103.1.826	M103T826	1.31783824875833	1.28670205566874	0.217534413075939	103.112242209604	103.110474661776	103.112311908203	825.703	816.45	831.213	118	70	12	3556193.28115384	11172588.9094652	6671899.68536667	10441800.7174553	4597545.9832685	12422054.8220105	7884576.54763029	9951854.33494244	4445511.66615944	5765860.24413108	5898348.76640625	5447195.05566666	7136139.01957638	9202937.5242966	10177555.1394375	5644601.77481786	6751214.64296224	5958961.71390329	9316720.93609465	6634313.69693522	3715524.69920029	8960978.21303979	585780.035312558	6460116.33102971	6996062.56704212	6191323.57853658	7471573.81335253	6754280.23904844	6527004.71984012	6051664.60315159	6948298.73796543	4473863.44217408	6339421.55817712	6301372.86954547	6766227.74756252	10889224.4275873
X103.1.861	M103T861	1.61091047784873	3.24158047650858	0.00534378461390506	103.112245826667	103.11218393651	103.112325650335	860.557	858.653	872.802	139	70	13	4573504.3285552	6000898.5583429	4957470.03652084	4139095.81843747	5195254.00348104	5227744.20021169	4683862.68338434	4929253.69297381	5105117.54736132	4130218.77935158	6082957.4632171	7569423.9316196	4929954.15129313	5325379.16688637	4941205.22158593	4544284.23145042	4783844.39052804	6111858.7080532	5001999.41126391	5416774.83206246	5469619.35375379	6252904.29315958	5031230.31054544	5660340.29935541	5714198.0554982	5603849.49577083	4854586.956975	6926563.61952489	6208623.27312742	5101274.51845002	5531236.66400177	3205981.32723021	5267684.75140628	4996307.38592743	5074800.66007426	5499209.953554
X103.1.641	M103T641	1.63195053530088	3.1872822877886	0.00614335932401522	103.112196231327	103.11213092194	103.112272689565	640.544	637.989	643.91	83	70	9	3424140.30222856	3331674.72945039	3941238.96413861	3133663.8874201	3349319.83065257	3193055.8366406	3748419.54152677	3461735.20709911	3010237.16847989	3746004.0284005	3639392.64339962	3460868.4108108	3494071.63201102	3729282.23206331	3044023.58380377	3690593.99757517	3510030.9258125	3255211.54323633	4137143.16051562	4169577.90754574	3586290.84729688	3708077.29929277	3813160.26315791	4121013.81887047	3562568.42947267	2755544.77408058	3631409.48743075	3714828.01423477	3511307.45278125	2883214.08716015	3574950.29357145	3477102.22845083	3646533.14566409	3486487.3084088	4105364.34836397	3735515.29018453
X103.1.969	M103T969	1.47343022720036	2.21468870353518	0.0415485349538065	103.112210168733	103.112082546423	103.112287775968	969.344	955.114	979.546	115	70	13	9159018.371684	1200809.90895315	12020285.8304297	11831421.6439875	7462333.20966639	6525008.83025919	7215021.80238215	7901920.36744147	10368217.8294974	7024808.29616805	8956046.74950641	10367285.7043636	13386382.0605521	10137655.3735153	12171847.9894058	10603871.9642283	5260963.85739543	6540074.00106444	8348121.13324847	15106305.5772029	12519302.497275	10205780.6771875	12041278.8721607	6933731.32997807	9096891.34007079	9644917.4757969	12536896.4541041	10944741.8647843	7699761.03395591	8728210.88554895	15117088.1908909	12980249.2278382	8458864.67298397	6542816.61381985	8247557.57673904	8660741.1442024
X103.1.599	M103T599	1.33370991966685	2.0360190818412	0.0569979992290823	103.112268076039	103.112195456692	103.112359071603	598.7455	566.86	600.498	128	70	14	2437187.95547098	2965016.48773255	2697359.7867991	2495141.98873593	3145998.40461621	2614285.27140278	4600775.20884865	5718250.76441319	2174658.91375196	2347915.48404296	2378969.05319025	3052248.32199162	3068992.88365884	2651224.73883573	2730368.78052059	2839015.68730664	6691991.7346	2769178.90910472	2562604.25378274	3338759.43962161	4843492.18244085	2371452.04253907	5497236.30682298	2512338.67794318	2778622.37115544	2605283.80009949	2671790.63272749	2367237.49723828	4699024.7540229	7787854.7268108	2681338.21611072	2382282.75991186	6460765.77850452	4993742.53706036	2729736.42594399	5780309.47752907
X103.1.766	M103T766	1.21884411507103	1.74190916135811	0.0987843308466312	103.112212971804	103.112122262505	103.112286095391	765.886	757.497	777.365	132	65	11	5048927.74061929	5151537.53696968	5088181.18990312	5623795.94708332	5166401.27197983	6136906.9237669	5912120.85747139	5062145.47070312	5588698.18114461	5435176.98113636	4305032.40677349	5512896.34416545	5204447.43966915	5392795.35436174	5415560.80996871	5732711.34124308	4920388.83301875	4618945.99873442	4556185.86339583	11347232.3333058	11500170.5353298	4504821.58137283	5863316.12128375	5247928.36549063	4836992.53969998	6724887.42384378	4286496.17179686	4977273.70333786	11022003.8643086	4822449.58436892	5232685.29114297	6865254.56952326	4971508.02699417	5465089.61439999	4998917.80077418	5041264.32652118
X103.1.673	M103T673	1.21412304344064	1.38408710861741	0.183967856785363	103.112148655181	103.112063390765	103.112239332019	673.441	667.717	686.137	114	63	8	3901917.97797219	4663787.57566429	3416228.37208913	3404213.02042521	7773003.62995495	7896237.30807924	4145862.09185414	2557041.57662055	3800994.79709426	4528146.53391993	531786.939750052	3581019.03412821	8158586.95489856	5679892.93465056	3647229.98454314	6193260.65365686	3252325.81255526	4439691.61889998	3381611.35607089	4068257.07976366	8178181.57876333	4382805.43079514	3363939.2827072	3110713.41289061	7740146.13497615	3250030.95157814	3341743.35684261	7980328.45249057	4029404.6109375	3828613.21717742	3703901.65054184	3548253.91476335	4329581.56356618	656441.159062495	4053757.15161556	4472917.85079466
X103.1.745	M103T745	1.12820521829643	-1.42579392946483	0.158916928098121	103.112146047632	103.112061412516	103.112258723485	744.808	732.37	756.539	155	64	10	6142538.58664587	15866384.2247271	8344097.71625647	4288809.94955497	4599132.37580093	6483014.38617189	4876219.73902455	3256382.41833331	3673448.83999998	6004804.80094268	7585574.91450001	7984924.94732062	3343746.24606875	1341822.03099999	4473453.36812499	4331337.8626042	3035770.21030208	7582761.97047762	4098286.14271875	7169127.51166298	8245793.41095124	9865794.12662051	7110434.29858359	4150472.04391498	5293396.80869138	13783100.3411466	9845162.68124313	5943311.19778129	13449830.4525738	4462244.4793125	3948325.10328263	6427294.14927068	6812305.84043387	3719754.79159372	6484268.9309762	3891312.04350286
X103.1.721	M103T721	1.35925033446119	2.68503254492609	0.0140254070770147	103.112180124113	103.110516387333	103.112249806006	720.8865	715.122	729.178	76	56	5	1024117.56979168	779732.024843751	7281120.65900626	6823255.41853192	7662803.91165865	7225011.86900909	6409237.93356847	13390454.5612226	8334949.47357437	12719130.789298	6175719.97759144	6825741.68841799	4132494.34249998	4047862.28241744	5480057.27836998	5268164.51964287	4251984.61786462	13014231.6316605	7286772.62051685	13242527.4729153	4048814.42734725	9168858.53769235	3084263.09602679	12687608.3344045	6797709.44233773	5320897.89932941	12339273.2293333	4325903.9318377	5111918.60738232	5785132.5265195	6130797.41466493	5560518.71545068	12833902.7063315	7340794.35863232	12701628.2203139	7436897.64605378
X103.1.693	M103T693	1.06631480300888	-0.714780512145016	0.481821742150093	103.112140197661	103.112080736118	103.112212022493	693.395	686.428	701.217	71	49	8	3176226.73793754	7730256.07761097	4898077.38380355	3410243.1120375	8000255.89007176	8760847.86152034	7567793.56434362	3331649.03877016	6434027.60524135	7837213.89565034	6553301.15255909	4484968.34345753	4959127.8721875	6161180.72540208	4742676.13777938	7610665.19239583	6276228.82569998	3899697.55307405	7660860.16794852	7703103.24189377	7361721.71619755	6033172.48681677	4024734.55250005	3363910.48827247	7520838.74304533	5583966.05977029	7791766.91938285	6517343.88087237	4269310.34382761	7880604.54054451	3829040.41996094	7572398.13512328	3378996.43230501	4151484.21217184	7695730.77287483	7556079.14076555
X103.1.1125	M103T1125	1.48153873811201	1.11546929980101	0.279075355914639	103.112203274055	103.102288515355	103.112267531778	1124.83	1109.55	1142.4	139	60	11	5840935.34347214	13135719.4719159	7546461.36590175	4071788.7950328	5765645.31212738	5632356.6994471	5844701.87443294	60546708.8491969	6747446.62467744	61033663.3946007	6550848.33459369	6312410.2128879	8794093.79052832	4839142.37880434	6038446.17853443	9175047.36679696	7287825.30656252	7840760.46763515	6895637.83746091	5524555.17585005	11182981.2506249	6552004.41290324	4597171.06125008	6159365.78128116	60625929.792733	60260924.963884	6493971.50440439	5400193.1485096	5378947.80516825	5420809.53922448	4905285.69851569	7885936.98537839	1108084.17468759	7002119.3736743	60716565.4991939	7088160.44997164
X103.1.1159	M103T1159	2.46105913033447	3.05031665650591	0.00724585938326561	103.112211118745	103.103394083932	103.11227877141	1159.255	1143.09	1170.44	116	59	6	6414942.28448274	11577467.1927595	6644354.02016129	6447683.08493953	5872082.43557689	6267339.39374988	54110973.4592191	5428558.43730004	6692871.40596776	6994238.28150561	14634409.1308087	6016851.17578128	7942068.00121621	7680620.90513515	6768577.7772253	12495160.3027012	5091811.82562493	9655414.17955842	5613704.63704869	56206089.3207013	12346310.1105388	5373799.86081253	9208687.89290183	5663116.32388896	54824308.4256592	5646785.96773156	55092321.3021421	8845708.49555392	54145137.3186035	56627316.9263306	57729793.2373156	57664511.1534119	5111023.35585946	4854869.17403399	843554.041041659	6939017.30916012
X103.1.1099	M103T1099	1.34679033053506	0.936052507988058	0.361703282581232	103.112203610513	103.102947514065	103.112261634342	1098.7	1087.94	1109.24	87	53	9	5861958.99025238	7449701.27507582	6309768.26012928	25600939.3676303	6418810.52226566	58538799.6040984	5632708.14175004	7077590.4925781	5467797.58687503	56346056.8430339	5853542.7366666	6260737.13269228	5672243.21377502	7166825.81622166	6267364.39613841	9218317.69494532	8046576.40955351	8301422.8837994	56612531.882487	5709904.66091239	58709474.8700542	9696772.3383264	7590762.43056066	6171353.96678573	8576602.26048775	58238127.2349696	58611300.5535849	13706308.0368229	7835263.00826619	56206707.1518433	56640662.0980631	56285864.9892415	6022155.80910872	6048912.7958101	6499139.06318082	7234391.80599993
X103.1.706	M103T706	1.1089406902649	0.993498785133622	0.333103137367428	103.112181974393	103.112122001078	103.1122417365	706.1	703.263	709.011	45	39	6	5313333.22205608	9847386.46566554	4614766.72121976	6720423.51501175	9897569.60101667	9737776.7680191	9648503.50074496	4723722.16531159	9729870.83768278	3748758.17563699	9824408.89475784	5374381.60313378	4338195.55420419	4008094.91863393	4662483.99257812	6598719.50057747	9924010.17382823	9777775.87448818	4886193.72415623	4421167.26139687	3941918.14119441	9924714.9325507	5626426.53365626	9392404.37933415	9774824.78159823	4451370.08766605	9479609.84893884	10135750.2176717	4391965.7544859	4007411.91789977	5986479.83862354	9586239.78670654	9659246.82777078	5133487.67611804	9894085.2433495	5552124.333898
X103.1.946	M103T946	1.27102929724437	-1.20836469843638	0.24131253126922	103.112245847865	103.103929122803	103.112315603477	945.6815	940.584	950.577	40	30	9	31524901.6145325	6466666.73360896	31892634.3244102	4084784.2363125	31153296.519634	31314666.1785621	32305785.6387322	31673354.8009847	8148725.44136321	31365745.4622697	9993004.54100737	32003592.9839971	4871498.69448483	31714777.7625889	31747262.7969397	6500985.44372727	31173069.0675964	32359495.0849311	32526309.7593694	31322537.5551912	32361959.3122388	32831562.1471383	31395356.8428374	8703425.49348406	32248050.6750626	32385132.7388077	31319335.5740427	7669343.38138191	31567054.6700224	31716930.8619083	32157602.7446071	3940329.48783175	30494987.6595846	32302983.9961615	32334940.0826649	31576309.3638503
X103.1.471	M103T471	1.38362513753879	2.8710671950417	0.00831650727025601	103.112274293668	103.112188955907	103.112329577651	471.462	470.295	473.415	38	36	2	3053813.09114915	2541014.21352634	6592294.84725691	1572854.63373437	6626316.0161537	1479066.70420502	1836729.49865262	6929085.64030919	1582949.4098786	1910482.15341442	1447298.15567383	1698805.65753315	1809151.14199218	1575353.15715441	1422909.75920766	4099645.70186867	6711754.57965026	2400010.4846358	1854887.66551895	1807263.11936022	2131883.11894621	2001486.69683212	1598300.81554687	2135529.15614306	1888394.07056824	1929403.77306851	1870749.70654011	2025054.09739863	2027564.39972936	1905300.89863467	2751308.8835789	2733803.37673016	1941587.96896875	1612223.21276259	2047400.47586805	1762585.54709134
X103.1.1060	M103T1060	1.2125048655618	-1.49283897235169	0.146552545779354	103.112162851362	103.11205446486	103.11224597241	1059.53	1044.72	1087.69	322	70	15	6957399.52422769	18186482.4198865	19219640.6468751	35451392.0990623	11069373.344351	11683287.5373213	16828318.2152344	15796385.6258595	15624835.0350962	1141875.39374979	10169877.3812001	19853794.0084249	43163965.3686705	9296106.86184775	17255868.0173011	8567234.27967267	7243040.68327189	7008095.73125006	20099290.886178	15487337.7784376	15425060.2209376	18829970.0465426	10122018.3048179	14885865.954809	10734180.0177163	11707311.526638	6760454.31671902	19203476.3846808	16475881.689878	9718405.69231787	18688229.8019023	11424685.0483798	8607030.12723214	8628462.31232127	14221631.9454109	21159297.6465504
X103.1.1016	M103T1016	1.00429146847505	0.0285800666040753	0.977484803295028	103.112148052526	103.112053996413	103.11222648305	1016.26	1006.06	1027.88	177	70	13	21493734.5620186	4873929.17833333	11866452.5878123	16551305.4200001	7775970.79525007	11896745.6842708	9622963.88008933	8715012.01891811	22431737.5019366	931074.808750007	11633546.5406758	13859137.4150306	34022175.3553621	6298908.54424339	23699833.9718093	7144353.87000004	22266604.6228677	20073056.3742858	10709673.67225	17094012.3174265	7195179.1711364	2600813.6186606	12181013.0236486	11840220.2321115	21900583.2007291	13044413.0569047	7743951.19546868	5907170.03243061	11919224.8361513	6777584.01705357	9470987.82723229	7756656.16375004	9794442.41209673	12051335.8660256	9128929.91896547	7692720.96173073
X103.1.1037	M103T1037	1.20367944199882	1.05541924835751	0.30626765010952	103.112152167512	103.112064614633	103.11222339975	1036.67	1028.99	1043.92	107	66	11	8180599.72342499	19395714.1160155	20861547.8962499	8684618.28045001	7011947.33663698	7087561.76000003	11632726.6578308	16204936.188843	8680159.40220008	10934181.3478514	15930143.7147553	9617637.93465521	6310937.03289474	11877694.1099265	8502102.68586531	10697865.6004838	7487953.94386367	7988043.41289074	18058603.5134028	29375588.5654047	7515258.80818188	13132608.0679646	18309459.645567	29572848.8325417	8637473.87468763	9493033.42968768	11951810.8312502	10679775.4705077	28963809.1945269	9147150.47113822	15029635.5971275	11521790.5193015	9374597.46616077	17846508.7350114	6691672.67539452	13278767.6142272
X103.1.890	M103T890	1.64923130209702	1.90335717286173	0.0768787400284099	103.1122526211	103.110485917223	103.112311822587	889.678	882.887	901.115	89	70	11	4831436.80681851	7418871.65371152	7719974.49946154	13290936.545708	11701816.0687288	6866913.95586304	8852583.33491934	8186491.83366462	6722560.17233809	6515149.07093242	6919246.47197758	6640275.27749433	6871660.73687357	8070199.21068215	6802519.08457572	7018233.41401595	6994993.48231182	6676887.3286	7966264.16121925	9808462.91005435	12262892.2448668	7581860.90210848	6381906.21095314	10517717.1384549	9920773.22036915	7648264.76137027	10667352.6486398	11924200.5156014	6302506.13307513	11793046.0118592	9827487.60680469	8104877.11275211	6105312.0088125	6544288.56710902	6676950.34005814	8792246.4619167
X103.1.1182	M103T1182	1.50294795179277	1.23630014776731	0.232663750303387	103.112227505489	103.112160049678	103.112290764422	1182.23	1170.78	1196.4	110	56	9	55958167.3296441	7184890.4346969	4423932.59943751	5976248.58520431	5010851.76522491	54836688.5307617	55823651.7716946	6447285.54543102	4901005.43764194	4987474.54488624	6627118.35563534	5349042.64565098	10226045.0352404	16424589.9380769	5189864.65270829	3851132.16869786	5431913.23713536	56401035.4663348	6906811.08266599	55610001.7335476	5316806.26274734	6030013.90207169	10752433.3784433	57702715.8213893	56362409.2038981	6899481.11880689	5632052.95387018	13310704.0920486	5549463.26177896	12706228.5051041	11530579.8462823	10536858.5522813	637550.287812569	6930191.89683341	54963202.0273121	13597400.5066407
X103.1.930	M103T930	1.9155520093969	4.00418971000652	0.000644388760120407	103.11226690714	103.112206044015	103.112322512813	929.526	922.024	935.771	56	51	3	6864242.94661499	27037434.4806568	4819371.46635111	6856018.19091666	26685193.8646347	4044916.61663792	8451946.43053278	4474369.01697754	3708454.01535217	5382107.27694311	4473382.15880306	5098461.650549	4169442.58709819	4798859.97880857	5733361.56416281	5827880.94133431	4606327.09319699	4005686.17596224	26640472.6590852	26659348.3362868	27527673.6037404	4483520.30699998	27167723.1885425	5195316.76152677	5058780.30749998	4182532.04259073	4090801.77002567	3708202.82338465	4185820.4485916	26873721.517659	5055456.23516839	6439201.81475253	26181671.3299427	27164950.0172486	6236836.22519293	7393311.06417826
X103.1.1196	M103T1196	1.15544899270005	0.572306278501627	0.574667236019892	103.131406110966	103.125280489066	103.131525363566	1196.385	1182.88	1200.1	150	61	14	1827333.86849999	49134983.714988	2904420.8482687	41384910.80639	26551278.036364	2417721.05156248	70429595.8068764	4090742.04040964	59127738.3666676	43392184.7005255	48942291.9360074	2341066.23209376	66026949.6105008	1782355.98479165	55841617.4607692	73389463.0639386	33002405.1364288	2154878.94552081	3210261.24630575	26801929.4909094	34899177.9359998	52630187.0777376	2021240.32672741	19491464.7793737	30935266.1365393	2018340.43413604	48664027.7304537	46749762.7657154	47305673.3964283	53270880.8181245	72550791.0636358	51849593.2687494	66958555.215323	2419419.88031253	1711149.68651787	51177696.8152174
X103.1.1149	M103T1149	1.09561739017384	-0.404860132915267	0.690302639919279	103.125374240332	103.125238647415	103.131502752738	1149.49	1134.97	1162.04	183	56	13	49179523.6012495	51577129.2889282	60149670.3893113	51436020.8460059	49747348.9687494	45833315.8036367	47989932.6378259	2152680.362625	73573377.4687506	51745210.4223633	97929785.4707295	9476646.84003778	51257888.1015527	2224118.93848219	51990935.7984001	1359446.53007811	47743818.2999996	2824207.04329327	2996727.54425224	51520969.4413184	54356975.068846	51380068.5655078	4266647.28784677	85143908.0467861	52280471.3697266	4106279.51250001	51649650.3288004	51573737.8609375	54240005.7188896	512012.633203091	6321018.45202604	55044132.4092601	50993495.8836004	2502818.22577444	64349376.5054839	57293718.1653574
X103.1.1050	M103T1050	1.09003645205996	1.38083264937609	0.175017592814201	103.131467226953	103.125074421428	103.131545653188	1050.08	1043.73	1058.65	98	60	13	1474677.69801757	41708622.3451703	42316698.1902271	46128188.5605212	43240061.2684044	38805954.6539633	40230521.7528575	1261954.94397077	46159063.1062506	34699573.2399998	38891170.6129468	42232490.4402171	39977798.4093746	938761.281354156	40187963.7626222	44366921.441875	38319397.5564909	39348011.4091906	43012977.6916664	38327723.2057317	23925452.6015995	38945326.6350824	2332014.42486702	36870580.7471155	41099109.7193181	32999967.1787502	45230172.8193005	39570332.2399999	42706046.6900541	42386945.7236138	21210879.7134899	39038172.4120927	39255670.6919243	44671643.1914062	38313103.782857	44981352.780599
X103.1.1171	M103T1171	1.04244069837907	-0.204316271139374	0.839973542226532	103.125360757393	103.125272852914	103.131518977481	1171.44	1162.34	1182.54	116	49	8	2210525.50178569	92435245.8520651	3397531.35234374	71350798.1297141	30182683.437143	119093102.048833	61090586.6626831	6667582.43144528	62006827.1533341	61615114.5059993	61020451.2908935	2312375.59875002	10181819.981251	7324786.26346432	59993638.3911133	59170368.5687929	59010935.7844322	1932744.59279511	3650431.58999999	52593378.8288005	59637085.1555155	61482430.3993286	3532616.76844226	59276805.8104038	60715994.0614421	48839147.4693759	58950905.5213812	55586765.4092601	58575318.3386203	2927699.81191408	2423687.0525951	60325867.2487142	53896926.2481476	2269122.80197915	2668383.98560002	61210783.6714844
X103.1.1072	M103T1072	1.18768289374757	-0.674063494222188	0.506470567173696	103.125356881046	103.125115903016	103.134348825115	1071.73	1059.21	1086.21	211	62	13	4805038.41668343	749150.306386706	4351347.66773438	98036683.9514417	53266266.0941859	126468487.53	46605428.2685394	2297258.13305804	50101021.6209025	100224725.228677	4510009.02000056	1616551.58163278	611934.415948666	154078963.292413	75145218.1640217	7994479.64171574	69041188.2562788	2285755.4073698	2022256.97345056	126136616.420449	4558404.67500057	46283181.5222148	2730658.18788352	38415596.8266666	133327418.15302	1687413.55958095	130849559.540547	39597164.2214288	47160345.6238708	2280889.46966663	1976386.65022135	40730005.7415736	32843961.5211111	2848490.90408363	1979709.949375	68196846.6457306
X103.1.1112	M103T1112	1.25944744712929	-1.16040402108692	0.256068738762982	103.131364793756	103.125223399131	103.134205666246	1111.95	1086.61	1134.62	359	66	13	3258246.83068549	66383641.8459369	2722211.40303126	40791371.6536847	72543906.5649996	58231710.4285704	88784553.552558	758351.79437499	52908367.0923074	50541931.5120828	56909875.0759254	56736602.6211118	60645043.5062065	54604751.0117307	56757799.4062503	1883643.86566177	108929843.132222	3458871.51241216	50564513.7499995	61002688.5653447	61610415.9517239	59586384.1523307	4986563.41561524	61556303.5935004	58482000.2285718	54607861.1201845	63502799.4870971	58020144.8931032	60350580.8383339	2905336.49340282	93295678.5117388	45334443.7197731	56670003.440556	14099685.1766665	68780911.4664708	55328432.6751845
X103.1.1032	M103T1032	1.14301425197834	-1.39038434243503	0.176995828186107	103.131475089875	103.125137844754	103.134326523321	1032.11	999.094	1040.88	133	59	13	38801686.0454166	38340096.2138373	38964387.1287953	38759058.3436258	64284393.84934	45831712.3018867	36130826.26175	39924322.9086914	38190937.0177909	42006459.8930055	40331054.4559999	41894238.1905209	41642437.8662768	29461904.1031252	42416860.8554687	38078147.2450584	33575081.3993913	46550579.1124018	60279030.3569774	37779389.6474609	33789289.9542763	270853.923867186	38681541.3342952	1832523.33815106	29708679.4109091	25295484.0596555	26367780.6895834	68840870.8934215	34129695.4815383	65495807.0401011	24847907.7034378	37384591.026744	37338161.0602676	70444396.0102219	41199269.6096013	39591987.5686365
X103.1.746	M103T746	1.03418665191363	-1.14102585268056	0.257108991480429	103.131491061288	103.129815248723	103.134416060017	746.4045	745.074	767.499	30	13	11	10391356.4493884	9610104.42039232	9472780.56778063	10257243.8863142	9644184.71546173	9996205.52670606	9685815.53282771	10033329.0521229	9873790.84625244	10768103.6594999	9794506.55027608	9731456.26252017	10134935.3951876	10122135.743103	10063427.2929294	9659685.35526837	9196865.90503674	10255728.5925868	9966729.33330648	136717.282566211	9892545.07157549	9929409.64124407	10148163.1273812	9292315.69929657	10076861.467794	9784883.21936013	9501334.4670731	10114564.4301583	9888617.55907517	9750207.76802175	9628595.94446084	9252422.63019085	9837267.26732142	9676744.05811444	9121046.61502311	10130749.9559191
X103.6.60	M104T60_1	3.04135677400688	8.73863633679981	1.85476468850254e-07	103.618045516565	103.616552006288	103.618163757586	59.95475	59.002	60.7499	42	22	15	80308.8921308984	44155.5485680246	42643.0173802376	21772.4987835288	18812.5553346891	15373.258286627	31171.117038345	49260.4830166667	37608.2099913796	12326.3647460751	30046.1046812795	56907.3873983259	33837.1152332851	29870.3874260187	27826.4400996301	25672.4133957652	57641.9552786329	18880.8857758064	0	62671.9485424317	43773.9956526496	19821.625725152	60692.2318892046	29148.4146500006	31166.0041954368	43174.119869401	36949.0408748193	31804.0169357097	53492.4767781251	35504.8962888792	46711.940345982	22804.5014997204	33389.7477459908	35086.1095745787	78188.5024143553	21108.8530596304
X103.9.65	M104T65	2.13139156502736	-6.5225369342039	5.84386494750788e-09	103.927784356438	103.927698651578	103.9278891346	65.28925	63.8626	66.7325	80	62	12	312678.79319686	52767.8151773794	77618.9218274039	140328.754699579	147279.061716576	165837.601040685	354166.241445614	546343.787552243	51022.2323792796	509258.682092617	54721.7937849015	192510.903975369	273438.82286369	278146.072794922	195896.163769947	207033.52844165	81560.1957643466	773560.125111053	145315.084300011	108907.395180469	474830.258649816	615399.928520867	158520.180050781	378158.389251653	716875.587710208	408787.779285779	198074.394304636	369877.278172731	172593.042938566	304775.507930606	296786.934632319	538259.737801793	111988.465354277	124077.442561956	135842.850332681	121085.135881149
X104.1.48	M104T48	4.9939817421968	6.34108802809703	1.50809851269251e-05	104.07111068496	104.071024540101	104.071202226854	47.78615	46.485	50.6695	86	71	15	1586881.04858508	4690572.60034356	1428357.3508782	1533740.88466775	1681221.34954739	1357529.97775372	1058966.66906272	1115864.9027187	1311305.65287192	1282192.52202424	1523163.65650786	1483407.16036856	1649032.16998906	733717.069099888	1249407.62057351	1554311.72786888	767088.670428983	1012340.32131935	1798068.42162031	1396508.20203885	2380134.1087802	1408544.66842081	1419793.68371553	1957828.98988264	1530855.47441101	915672.133240922	837608.925597035	1382883.111461	1062856.3149779	1548609.69309132	1293986.23158583	1030778.81648225	1210413.34760963	1627172.06574491	1701147.13155088	1625510.62429119
X104.1.224	M104T224_1	1.02916252141265	0.0953367807236183	0.925216097773606	104.078905786479	104.078263654617	104.079265634136	224.2965	221.974	229.159	28	17	8	9795982.96005674	11278929.4799767	17929713.3955588	12361126.0387287	14342979.9368596	13257456.6240479	35394.5061603285	11523639.5001406	10125813.4008319	19379570.1916003	9637494.45728401	9947208.41711171	30009.0731222098	13592460.026004	13657303.3151505	16152697.4796992	24621959.6567838	14878618.9878895	16611145.993622	19470686.7244778	16103113.9254274	42431.1191332031	12402243.9203176	18192693.8846938	19156003.4831877	10775879.2620979	20602149.6000522	14307527.5536896	21026992.3324242	12681721.7531917	15100970.6975632	19162140.0906925	17295659.8262825	11346073.2270308	16419272.2716995	66138.7685920409
X104.1.141	M104T141	14.6569772856915	-11.7889077473052	0	104.104787878676	104.104665404946	104.104940645816	141.2125	139.305	142.787	38	20	15	16705288.3727744	18900921.3659818	22701654.8771186	20344262.6642375	22912603.9709091	19211876.5632737	23686868.1240704	18273145.0400835	15613825.1430592	23796486.0729775	14147599.5877221	21114378.4938444	504468.678237091	22812314.7536888	21150546.0837555	24711314.0914361	604340.615624999	20809543.6931428	21071709.1000962	26352013.494791	25186483.7013125	24815392.6032649	19049213.9469897	24073074.8671156	452952.978609377	21046660.3457305	27690735.3235546	22227571.5215492	666850.572370738	21067002.1732169	23898846.4678524	26774263.7741281	23689964.7623672	19592006.3317261	24323503.4718966	23629292.1591484
X104.1.845	M104T845	1.15538506132059	1.55255494826634	0.134154841913078	104.107412505568	104.107337166342	104.107505513382	844.6	838.577	858.753	193	70	14	2242720.48549024	1367066.06703355	1402629.45526759	1239696.2125277	1267041.27892466	2108307.50246924	2469765.15247159	299335.431953108	1179430.8140842	1284478.91717578	2975204.81229476	2091008.95947396	3042629.90904871	1334113.47659425	2607504.56514845	2558636.21274944	1396174.21004043	1499634.40929967	680170.508227926	2757904.75195291	2723017.77951984	2651127.36094518	2587952.92730959	3167873.1577908	2511730.04849128	2718495.82495302	1510806.76596885	2684016.54788806	2499982.76627572	2449691.69644292	1122458.92722866	2554985.67672039	1495954.50349017	2404331.14818855	2502042.21835553	2872701.80622443
X104.1.670	M104T670	1.8337117457448	-3.93480176335012	0.000455214020570249	104.107378652633	104.107310006846	104.107485725621	670.424	667.099	672.905	147	70	15	1308248.45403411	1336482.25632178	522392.875804693	1201954.15121045	228794.093087501	1163848.34722419	1288031.15711229	95154.6750000149	1237968.41799357	1287793.34826002	242170.405010934	955970.973477588	560020.309912922	1236095.46356653	649657.778022791	1231379.96860197	1074987.00704638	115582.408347646	1341584.9370555	202822.909885939	1191837.61857296	1227812.12956544	1293810.49043008	159131.461486337	204400.125878903	127246.124328132	1024133.26242241	648410.060878345	1112853.66497935	199804.06746093	1230834.51636709	676419.269347867	1207726.54278253	1107849.48871084	1269814.32277368	110257.541343744
X104.1.799	M104T799	1.32565383046587	-2.80415542792877	0.0103716644200191	104.107419976548	104.107309126271	104.107499374732	798.725	790.65	801.878	150	70	15	1572151.71134518	1185313.35378385	977803.950139723	1739010.14995939	809992.999046878	1242565.98455023	1718773.08983538	1840452.50638585	993841.971452627	900929.158261717	1038568.37700882	1176421.76939843	1036016.11492872	1884963.85272411	1665124.94496139	1095620.07092139	1036546.97789576	1965954.4085632	1748555.47291089	1966856.12262481	1081267.49689123	1074900.58488887	808042.191987991	1166005.14924805	1783708.90433477	995831.021818291	1046354.79766153	1870477.88915779	1117863.10787656	1921244.30169753	1094802.00494506	1858101.35920717	2038017.92060498	1159670.92844321	947077.644857141	1906839.12478566
X104.1.600	M104T600	1.27700714803984	1.65679651300464	0.118031932137733	104.107496121313	104.107421070022	104.107576652921	600.292	587.136	604.91	122	70	15	781527.904028276	1065642.87382517	1371751.15807921	991299.200829243	1294452.54503618	1154988.98821357	1203473.77257334	1075753.59710692	152419.83989355	1130298.51116316	862134.610582876	1320193.64657821	89726.9500781259	1106770.76160403	1046525.00051376	1300113.36037427	768538.611448973	1182912.59697096	947285.598884479	1472775.68893977	1214944.99374095	1340719.84870554	849006.322433406	1371908.05086818	1260984.19888913	951445.217073098	1513257.5415845	1044373.51042659	1060291.66216007	1422599.18912642	1187788.50777539	1342294.66960547	1345024.99099183	1154907.71329248	1051706.2542873	1310754.61309821
X104.1.178	M104T178	1.75646572951028	3.61988519555324	0.00194569263833122	104.107540484993	104.107461051041	104.107606987034	177.515	171.358	182.29	104	69	15	1694973.24632582	404813.935955358	4426548.25258365	1020297.52543832	3085975.46205483	2914828.16272184	2850117.84923907	2172118.25898648	1480647.01301698	3732447.5259576	2832128.57819579	4518102.58303293	8784507.16611242	2962466.484285	1894669.65873661	3394361.88914802	5080037.61752898	5628856.35166883	1677509.71711907	3803480.65789675	7401948.01251634	3464547.42420771	4882235.03219498	3996592.12695312	3647993.4255463	999719.495771785	5380298.08122159	5599396.63988229	5333183.86178018	5861547.71792341	2163474.79197348	4152720.67875	3603271.67441037	2086194.44802906	1483949.27214002	7730059.06302986
X104.1.128	M104T128	1.68873796699339	15.2452682207777	0	104.10753246254	104.107431283786	104.107601534411	128.157	126.841	128.944	85	70	15	3694158.29918856	3917450.88394951	6116654.01204968	5018761.58625572	5883168.75379327	5818455.29282867	6551255.44508451	4241774.5743378	3333116.95889444	5881015.43381484	3019173.55022361	4727312.8036875	8180712.94123895	6442028.87007031	5059435.10783994	6836279.32914824	9515774.70162805	5155075.32326171	5217455.87305169	7292122.21030989	6496193.16998438	6082534.52370276	4236025.27515777	7239886.88732955	6251309.74571224	4482736.21898323	8038212.10077124	5217488.91123114	8478332.37301683	4452243.41865489	6116126.13997099	7573319.09029614	5887273.18384695	4276747.38625	6917377.71175	6187049.57064309
X104.1.112	M104T112	1.30426258790994	4.78749980092415	1.58160498970883e-05	104.107512870092	104.107398542338	104.107613805479	111.5205	97.7486	112.8	104	70	15	15902408.3543347	12254118.5305962	24102524.6870518	17009983.0782359	16070033.2410259	12338730.1283993	21486516.8167412	13157170.8803454	11351164.2295208	21636321.3605576	10710375.3069347	13557544.3875501	35045560.2281103	29606076.1206776	19650856.5832204	24003729.1710657	28568412.9908431	22136301.6252147	26211167.5826654	24673690.3027835	30313902.4745052	28725566.5623905	15713928.8561235	22108074.25653	21744474.3415803	18659024.028078	27352085.6886984	17012480.6532804	31802185.6868448	13612165.5011266	27260034.5373144	26352444.7287562	23622964.1773232	16032422.3618383	25763254.3691205	29135696.2664779
X104.1.52	M104T52	1.73294403648868	14.3409149212701	0	104.107483413077	104.107412648151	104.107584444258	52.0229	50.1445	53.1085	86	71	15	21691725.9883028	21712924.6518129	34494479.3708647	35808977.7222006	26426431.4489399	20331378.7254758	27506439.3519542	10031404.192079	17698969.6760804	29058049.4909194	29031715.650964	19640946.527599	25039418.3921656	12543961.8703771	30122634.0626444	29838644.2020799	29228019.4189961	18162076.5761475	23818462.5796264	36739826.8774103	25871940.2013602	24307375.884461	13163106.562625	29388528.9685858	32086242.4978182	12648482.9995476	15933200.1791405	17989503.4558688	34457746.8167985	22639599.8450265	18620915.3135719	12583076.7654094	17228405.7081543	18997144.4301133	25784288.9458038	34495718.8436921
X104.1.224.1	M104T224_2	1.59217630318993	11.264714534162	0	104.107472824411	104.107404380862	104.107550712877	224.207	222.537	225.73	85	70	15	12520818.0467443	13945089.9681042	24580148.5059685	17773375.4676948	20666970.7015118	18579016.5147913	20657701.3418262	13961056.8216799	12028753.6702734	25297481.4321756	11786436.2948588	12533402.0508597	25040741.5861448	18534196.1684517	17749436.869859	21391632.0131529	34462014.8819251	19608932.2753865	21184831.838883	25588020.365696	20342090.9797855	24760847.5953755	15723199.7252979	24211919.115905	24622368.9570681	14078880.0795341	28293716.6815303	19185389.202511	29386603.7206202	15971369.9260803	19809309.2611917	26027660.5685469	21751861.5817404	14605908.7140713	20739641.4912384	21366646.8603957
X104.1.202	M104T202	1.93781279195036	17.5083655303706	0	104.107534856363	104.10748207216	104.107602283914	202.4905	201.056	204.584	84	69	15	1264459.49576587	1502385.58278223	2654276.28329347	1868988.40445138	2453608.08894859	1873150.47935617	2249715.35139854	1491283.03352142	1267085.77594309	2884921.13562836	1259223.28852624	1366293.36891797	2890628.52252263	2117693.76614517	1953423.00408594	2300020.33354542	4485164.0999987	1975661.45848538	2242772.15950189	2467428.71935706	2139687.19122799	2348516.07511725	1763759.01539973	2807852.61742572	2557850.72185498	1377102.85473677	2991488.98618743	1884343.05124924	3327343.67489248	1587470.74530924	1924382.27780305	2796323.83527804	2178326.24582122	1556176.97933693	2344657.27875255	2469392.10328913
X104.1.507	M104T507	1.83912767041796	15.423179746651	0	104.107557231989	104.107463440896	104.107608178213	506.842	490.983	524.533	95	60	15	446053.204822915	618969.117976564	782476.595793454	685595.083706244	731929.24876122	921607.768468673	555251.915265031	498414.446299827	526732.628963002	1883538.2790663	468132.112934878	938274.521947705	981315.888949536	790866.53194629	515850.536857098	753218.587039175	1453857.18506095	712654.162635223	586935.722040298	988438.839256787	756201.64451465	772829.380567581	515815.984639778	1110246.45096728	752476.816783007	467681.021425291	1296272.8279051	675474.166210616	713142.049867332	658484.669311852	673896.146850814	1093094.4070572	680587.265625996	591366.642598926	581594.415315493	1573069.29931453
X104.1.823	M104T823	1.41051170555064	3.67438610791111	0.00168808319248903	104.10749753973	104.10739541981	104.107577452953	822.983	815.678	825.637	97	66	7	1004162.97760217	861233.120420059	876497.166059125	736650.614224082	745254.062673417	659103.443288771	1233928.64674863	725249.923783679	658260.782000001	970698.869163442	734770.338309967	1278888.84583385	714329.646676278	606856.813001468	729255.278846418	826003.545597466	750519.820870155	595172.50336328	668893.161794316	805582.940337174	696560.541409274	736257.203000713	504644.515521764	762637.64803448	732285.133435896	924493.06768736	1516174.28396309	679418.450719585	791258.976335392	674694.401195839	1298211.7298623	687987.456807913	865110.197601471	502828.479643418	642662.980350655	642524.543810875
X104.1.341	M104T341	1.7598720993949	14.1125265656112	0	104.107551473933	104.107497762448	104.107608962332	341.15	339.353	345.111	70	61	8	369095.939943444	510698.223180236	606607.2262847	350125.545379812	552018.434515386	430502.875382048	582048.795803598	345304.137106339	312668.332462491	651774.499547258	497409.923528369	438213.602086642	807569.698364368	631298.767220091	346315.78515625	465336.672039845	1071563.61677615	563843.352348632	601288.605055718	656035.098351383	498325.362181709	647796.825223271	490571.317053175	926341.506700106	469443.050931768	366646.584743177	783694.396200562	494144.387698241	641392.09518208	227707.560502279	458233.816126583	770032.374507829	488861.548633482	472462.669552093	515763.276741615	531627.0244229
X104.1.559	M104T559	1.76869690243666	9.89955664894226	5.93565641082705e-09	104.107541450934	104.10746395432	104.107633190491	558.618	546.474	559.874	69	57	11	550236.199830078	447882.504908466	571062.623550497	436275.613708779	499430.588166872	449849.468166044	547205.89132749	616102.15893816	441989.325400723	560776.22324673	430268.853771869	423978.636836652	703464.719461842	601429.683200195	653015.579005289	473503.086541647	602484.664459486	452888.146683812	483796.849200328	585278.125938842	467687.48839844	481576.244645759	364737.649810637	624157.653424666	480210.398671322	427351.378555349	738396.07974422	518238.774230609	452162.708285561	484291.988522037	519038.35736645	698223.423032812	569658.054768293	461359.315398793	633463.94408282	553221.467256432
X104.1.890	M104T890	1.026014751006	-0.637310118575439	0.528201597523789	104.107483163354	104.107411843387	104.10754884993	890.023	888.899	891.098	67	66	1	796113.35593694	497838.494044923	860381.587275566	741651.834271486	556072.928538941	796045.702443395	676342.917202024	784136.829435892	616037.194759152	521905.167910034	514263.626956665	678228.220461726	693920.912618451	753479.892670779	700503.547615374	542670.788625736	1000746.83109613	677292.395903108	696352.5034826	758004.806117204	536949.411017046	725560.594094892	568191.190701307	667693.18445508	485141.792883914	682661.874939685	1088805.85506806	925118.749451979	567156.522912112	1091585.40088002	652925.286927246	765416.855256626	901020.829792518	563630.547222827	680361.002345134	496383.182693749
X104.1.869	M104T869	1.00691088563211	-0.210650046313315	0.833671159337719	104.107495012346	104.107408869746	104.107559418103	869.099	867.911	870.554	53	53	0	806935.53178418	406319.146083984	564598.612353518	546197.65132382	489876.721563344	536287.221763671	567335.070817705	607575.71785918	503650.336340877	641211.420614971	661978.450124011	590188.774151087	497854.052462369	545621.669189065	603988.750450169	901442.172564229	665491.501503594	508540.23504645	586765.592665865	695884.632909387	533898.452055874	611582.493713675	750025.876754797	656367.465508565	500975.631622261	1056775.0995393	673471.001140288	654357.358736372	1135329.98388445	656337.74232878	449395.205504029	634587.730919691	570504.959228209	919528.250822032	551070.572812835	600584.925636561
X104.1.163	M104T163	1.87142518606298	11.8076535022078	4.44089209850063e-15	104.107551157714	104.107511434178	104.107621985274	163.3015	162.175	164.641	40	30	10	1406265.77757536	1630256.27720164	3102545.6983125	2062694.64992064	3180290.44459452	2768425.33750813	2523938.61224731	1825836.30680469	1852813.24208013	2888388.98519169	1182811.04100632	1906082.64225922	3887646.23311693	3148616.38479435	2273634.52505444	2896945.16146875	4519837.92829364	2822829.43841548	2447733.90614684	3537083.69320473	2961390.43309464	3045444.04443614	1969744.7269155	4191607.43575	3204379.18105208	2007968.30720367	4250116.88569143	2257436.07151962	4248539.13191732	2294484.10661673	2653429.85111046	3444519.7112709	3125986.65271573	1896520.48319755	2663424.52123797	3206136.27151641
X104.1.87	M104T87	1.6056251315761	9.17058701675792	5.28466159721575e-14	104.107620937237	104.107560870139	104.107684435539	87.0826	85.1876	88.7405	43	36	7	519006.657945092	1287790.16047852	1131300.35710257	769227.081019571	899244.787922765	1280317.72377911	735151.631185477	509524.472746351	668534.482679303	1819341.11994796	725347.06146138	657505.589617435	1717551.87069063	1637322.94359624	1108042.45975625	1438529.63727944	1966867.47646468	1254950.1908015	839827.534079333	1407651.35442279	1076916.14747844	947893.029853821	476605.946904133	2723456.83510716	950670.819777701	789291.638979085	2405542.3813558	786711.694755059	1661640.19578089	894608.345134766	1112968.88188971	1010925.0867892	1641746.94824795	680736.99106549	955002.600946968	1057446.78800975
X104.1.418	M104T418	1.47484448676439	12.248955276026	2.22044604925031e-16	104.107545624459	104.107511126872	104.107604031631	417.636	415.963	419.157	21	13	8	237426.008666108	265153.902815577	328967.750386323	282713.765510069	272072.832814721	290931.609024757	448535.999583663	253277.379899751	258409.607304055	310430.378309188	220856.338216969	269660.154750848	396602.14949882	309554.737435747	258120.984561512	304093.176041084	325761.649026621	266827.703741412	243413.84809265	337086.015957098	289790.674874421	318034.977157053	236335.540164504	327666.768944885	293691.977837048	257582.589645876	376773.997534976	291151.598934494	293996.775945044	285519.457138467	308479.563664808	294379.265456456	291858.89363982	245690.811453701	274716.89700494	295609.348830078
X104.1.142	M104T142	1.47776715234983	4.34969946155331	0.000339058413293625	104.107440033724	104.10734163352	104.107564277458	141.847	138.99	153.809	137	70	15	21708365.4782809	26097237.7664211	33904500.5559024	28415087.829125	34719886.5305742	27625280.9588895	31919421.6672938	25113718.6508773	21312148.3330716	34845279.638436	24137346.672876	30137111.238677	57571250.4889613	31919652.3019199	27644187.6595946	36599536.841936	42750028.4060513	28820725.1501539	31434133.595093	51192828.4005588	38000079.5249095	39590888.0266156	26027182.9727944	35255338.2489855	47305275.9846977	29304305.4948348	54135003.9647889	35497831.9439491	64691013.4528329	30210211.0714261	34588297.2432781	50187674.0381305	38908283.0027809	25997608.431338	32791009.4093257	34941817.036933
X104.1.457	M104T457	1.74674303311639	12.9010922055989	2.22044604925031e-15	104.107523500712	104.107396002717	104.115614710203	456.8105	445.036	472.784	90	63	13	67544.1372817826	309246.654036795	451851.418633985	310268.483133941	485910.105013672	386213.485118982	470063.29796866	406974.009140516	290860.492941268	464755.634128951	292913.162508363	293797.433734115	554040.347910879	462663.095284669	308231.333675308	370020.98030192	538929.794974628	531949.87108784	351077.149362305	544632.332782773	397832.114779511	348703.01565131	311338.583156751	579727.040279502	284363.5741378	335329.21424161	576430.187843672	414064.757373728	390877.80772346	307559.563407658	45976.2038596831	439489.253366016	321218.065859154	368871.307275311	362031.375133909	416383.078336763
X104.1.746	M104T746	1.20613271991616	-2.24476717553033	0.031799265245481	104.107401133542	104.107295437689	104.115579177187	745.725	729.594	753.359	71	51	2	692620.054250402	244136.815573381	170776.899366535	219350.253616845	214632.198761336	217248.133957577	212566.999632563	193702.730394807	242561.517886632	229836.855051321	442222.164619776	224592.968814349	364295.020186554	228562.95607768	270924.947537824	256547.12878859	87490.3189179702	218520.330641477	214479.619145616	205780.44703424	224069.668988196	230960.150875	188660.728490767	202610.387257353	181716.133912692	425823.355338962	161026.209160294	227626.370232422	214606.900042971	226542.979843259	176703.302374441	162431.611575194	212553.43901404	179848.746430267	214267.114473796	148993.655314455
X104.1.1200	M104T1200	1.75683415557839	10.1874481535715	4.44089209850063e-16	104.107528115281	104.107442665668	104.115616412441	1200.07	1175.64	1200.19	64	48	0	383151.620768226	324349.455874408	362184.073125014	373912.230958181	348759.163013395	349783.524562513	382815.323693856	317095.523671883	383794.773666999	655967.385158628	326027.209062493	311534.28715746	396594.697411472	344731.669218747	699712.90410156	341465.15666853	1090266.77449608	382048.39939144	337136.185546881	322299.080013953	298089.900021042	1046386.72922516	331882.135970968	998948.589977558	1101508.07174683	369245.256289054	952008.343528748	433394.840286472	1018697.74373027	337302.281497393	345823.294284675	400843.082794003	374241.061687514	582737.080182494	1027424.50748348	320689.683497604
X104.1.225	M104T225	1.16001600425096	-0.471934626641253	0.643228401757271	104.136324232092	104.13494536664	104.136529235937	224.838	221.55	232.024	32	16	9	10019152.5874946	11357831.4887891	84086.6503370804	12760229.0072054	14496508.8507981	13551753.6678548	15838346.1846479	11779398.1071196	10068659.9099096	19124230.1997654	9444478.41077042	10305072.3010448	19468776.7882489	14013510.6347809	13666408.2769627	16767571.1451556	25190543.203326	14802310.5395754	16977605.2992062	19823150.6442946	16185667.0142644	19025093.4358454	12313007.1872014	18609135.4825368	48563.7021110025	11170404.492797	62814.0442906901	14852460.2728225	21117286.4083206	12899024.2162427	15564445.7282739	19683670.8598943	32104.4157645596	11359161.8660744	42639.4674127838	15507022.4899512
X104.3.60	M104T60_2	2.69788306961949	10.392572435942	7.36353245045507e-09	104.258295244723	104.256759167307	104.258393629512	59.76535	58.8909	60.875	62	40	15	57072.4796411991	56386.2464687501	51815.2357553691	56535.4584448243	35024.7476752815	32061.376478523	29357.4452097528	51160.9006003906	51497.4967479492	50604.8389398437	38199.9218939174	84395.6119127604	45196.4353970336	56103.984234375	61296.2108152778	48703.5641340332	91717.841203711	44113.5565190874	5107.20818394516	86471.2377596288	45635.0675773881	35118.4852195312	29299.7086788733	35990.3434137379	59462.4552500977	46760.1705365814	42470.1368918457	43742.8016410483	56159.1787354737	48222.5662134439	103907.381087842	34156.9364850289	63322.0859790798	51125.3870489583	66755.0757827498	34570.8310249024
X105.1200	M105T1200	1.13152805642897	0.447581642915059	0.65942509067515	104.955611548094	104.955339901684	104.955871395073	1200.075	1197.73	1200.1	48	36	7	80689.7763276369	60789.0399374996	1927072.19547145	1807108.06437544	1768079.98588146	49538.3502941884	1997948.35938517	63811.8491718774	69972.3203157577	1939298.58393987	58536.292613	1916337.85247803	1956805.33232212	1730617.28537265	48102.1293840133	50929.0257118053	1854089.13540649	1778816.64466413	1698641.38708496	34320.6127815753	50361.0271687822	68666.3021526233	57710.2925638015	1861480.48395793	1796582.33709208	1852371.12735367	1738707.56752968	68675.9746082921	1804774.72288322	44462.4159505204	1725196.10241214	40575.3040216624	40956.9283593766	74631.2320955886	31547.0851981045	1912537.13498783
X105.53	M105T53_1	41.410235598545	-2.93429180155235	0.00451753257427656	104.963393781221	104.962780107374	104.964708779583	53.37335	40.3281	55.6091	122	62	15	973582.361190396	396484277.509684	1215542.53583317	899807.764264526	918599.770693511	487529.37298584	1201189.28072172	371119.218314775	795855.750348937	829106.043387137	1097700.65671803	646384.892988971	846741.460139531	730912.981749816	986731.500121671	468941.6341225	1687681.54090792	1133470.52557489	1340843.34621426	648476.770220724	1334579.85302341	690663.011165751	879844.75409961	569546.15941875	867631.747999864	713458.082547842	1077342.3238915	735571.989679927	685377.815432646	825970.027687657	281934.564446568	932103.003513	131407.401230468	806365.663054877	719845.766771651	852106.639078139
X105.52	M105T52_1	1.1361262920766	3.33914039687366	0.00229974230444396	104.992720461253	104.992657918225	104.992810221988	52.1162	50.8112	53.1085	87	70	15	371105583.245234	421983208.585489	408676914.334162	433188237.608839	373841744.459369	376269160.439893	422908516.252791	335477244.826797	393150208.555876	405451042.879611	431996639.251358	410032851.329082	397814617.825858	321700354.250528	445279424.084673	388799225.993057	415965912.429903	423708451.55396	383363146.798147	404469797.758449	422054222.520634	385705137.792259	265240797.945161	372391097.160526	393597581.45863	333450149.222541	344463894.057853	383916071.699134	406812356.336882	374074532.717195	408800961.341578	358893536.490982	394643853.436535	426842457.348182	343812482.500456	368952716.583505
X105.684	M105T684	1.61212902373644	-12.3276759166349	0	104.992653809954	104.992591325157	104.992730687161	684.19	674.364	684.837	69	53	15	11703945.1476245	10152932.7979983	8271529.24829935	10046580.8536542	10365982.69213	10566496.346837	9436264.40573141	9945877.00317227	11563395.8654782	11096447.0480762	9997104.33625842	10413862.2948425	8674398.49890727	11607515.1586726	10297966.9100001	10699135.5271117	8124488.72475886	10094503.6371725	10522242.8549112	8557437.91200193	7996208.2667281	9932305.73845259	11426924.2403048	7514282.55650651	11063142.4146593	10342994.305634	8583377.83595963	10984645.9479167	8862958.05509812	10108694.7688885	9047199.37757679	8129756.17591528	7872785.66409065	10055978.9243358	9076619.93659898	9201313.07123253
X105.35	M105T35	1.18242276565704	1.6713927003023	0.109082914504977	104.992860981357	104.992792896415	104.992936315296	35.4798	21.904	40.6048	91	48	14	5911953.32463194	36510495.3906445	26640476.8738024	26080197.3223485	4514549.74455	27284459.1069886	16389475.9564286	26971947.7606067	27417326.7280438	22156218.7616185	23591260.7095176	27953221.6746545	27425576.2117282	17362106.5241348	31463931.9748794	27187112.3225918	25618224.2744065	49859615.5400401	27273124.4633516	32727746.5413318	31814927.2213437	18638012.0011115	27263947.5258993	27959355.6546579	13598758.7279045	27978517.8048789	33442211.0920027	27179090.9175033	26308141.0917307	27322316.6170001	26841993.4561607	46288617.7163794	19402689.6772592	31774310.2723605	49415757.6242479	52696363.4886889
X105.665	M105T665	1.32637497024797	-4.30294425585529	6.1949528668892e-05	104.992688392516	104.99259814527	104.992775215399	664.51	662.905	674.146	75	41	12	16444770.1375237	14874416.2391959	19648576.6948117	14760339.2277397	12739610.580375	13409429.987684	15385789.6496788	15827476.1633835	14348046.731741	19033694.9612194	20856517.588284	14377579.9534634	14304367.6706788	19772699.8771842	14125318.6486148	18768964.9360703	12563316.8309343	15075370.0647767	21442394.0490741	14610221.4502807	14102766.1556284	14693615.2305313	15809419.700903	12252587.5512638	14373180.5356957	22347006.0429121	13471871.9237438	14450041.888	25525296.8811678	18924084.8406908	14916732.4915487	19105385.4119407	12795631.2464704	14753589.0694526	15271590.2534896	14594107.5810875
X105.759	M105T759	1.60561280587137	-5.82497263446894	1.10693667121353e-07	104.992704029021	104.992633254387	104.992791504242	759.484	758.161	768.783	44	35	9	17463124.708703	33561805.2774016	15270260.0853576	16685359.1305161	14269461.302	14808542.0217485	14874677.579104	16302791.9713974	16297474.6092651	16162404.6877853	27784127.016586	16942137.1471343	16294336.4372973	15925290.5117685	16230291.9720826	15045729.1055144	13648571.9530859	16350604.4829435	28223076.2249038	12641311.5717383	57311604.7679844	15978862.8344048	61269852.9785397	13876323.4419064	15961013.8106133	16445654.5427718	14565048.1843037	59891215.9631208	15269231.3700938	16522296.126005	15570707.1344382	12739881.9269423	14733043.1996597	16301616.57023	14540593.8125399	15381781.4587712
X105.10	M105T10	1.10022436005178	-0.84539304023019	0.409222215803055	104.992881246975	104.992802863389	104.992934613895	9.91055	0.741204	21.2975	68	32	10	27159590.6178426	36620459.7285786	26804301.5313667	26619287.1182653	16121330.518424	26436219.99707	25858426.7993	26767092.0144834	26384639.1686815	14024274.5882745	36975204.1446088	25732577.440393	27165314.5438147	33923696.0257969	37741935.1008804	27025976.756793	37429138.7313071	26628984.5385213	26478586.5266499	37347226.6968408	11143117.4035045	12368365.1554587	27101886.0112654	27170636.7120133	11137793.2762659	26811783.216091	26152398.3937105	26177152.4741218	16817878.5866083	26030833.5586902	26292804.5723888	21684837.2035706	12047479.7156211	38293510.2816849	26620758.5440046	27031611.2836831
X105.746	M105T746	1.81105462600673	-12.6189338695974	0	104.992661428969	104.992599165008	104.992734159915	746.37	745.698	747.023	36	36	0	9680628.77891061	8336741.86745357	6876192.70122891	8667203.7441221	6553364.08482298	7209035.49852862	6604837.7307994	8236332.58244346	8950926.25222438	7629584.78636787	7733861.14966323	7919672.2785507	7494885.15259467	7835227.14052676	8338797.66487638	7000439.31478123	5823412.2445186	8269780.02777545	8217857.61710766	6079439.41516811	6506256.77292297	7957850.90470697	8164538.59080091	6286856.49900365	7080085.75360817	8107282.7505312	5889532.64806475	7991830.85020402	7528099.51953384	8072381.53436146	6931727.01949032	6530316.0994264	7019168.10835877	7784791.63751896	6016104.22387262	6756465.68376709
X105.651	M105T651	1.08765320511328	-0.890608481039213	0.387007591602953	104.992730986241	104.992688229871	104.992797386264	650.9195	645.798	653.089	28	10	12	18560161.2825834	17701811.9126012	17980775.2349213	17728689.1470275	20680594.9403438	17688261.6604121	18370518.7503463	17810438.8273119	17843551.1601809	18482907.0246094	18072458.4037586	17292156.965451	17555608.1120653	11509602.9028564	17577987.3208618	17267969.6019305	17274743.9994023	18104113.8876929	18614167.4301281	18027796.0190077	16970151.8859606	18091927.8621105	18248490.0187049	16240237.6735359	17624391.4782997	17579609.6420948	16438287.4338881	17470531.2113078	17154130.8697735	21471695.3399712	17952515.3399834	16812172.677807	16370662.0865227	17245906.7365367	18023198.9435382	17979883.9690715
X105.635	M105T635	1.0950889345465	-1.53378208470319	0.145711178286762	104.992724629821	104.992647850097	104.992807178706	635.0955	613.591	635.694	32	16	10	17828802.0384955	16371803.8344399	15558767.0915222	16780386.5291374	17298669.6688719	16102413.7169004	16172174.7754156	17446706.5256376	16368286.9559085	16245475.19025	16886302.431829	16249490.8783225	16281116.0246839	16475105.6965709	16544091.6474362	16310380.1965848	15752197.4392966	16662922.0472152	16061858.4134531	15418426.2860557	15799807.6885408	16685104.1987868	17662219.2199619	13863449.6012517	16467418.0655653	16466245.3555657	14913249.8458533	16509923.2866222	15310389.6079166	16659100.2108205	16470477.3794957	15395198.9952705	15081147.9377658	17426041.7202229	16290203.460964	16582477.7188544
X105.53.1	M105T53_2	1.86888535494483	0.834486473941342	0.415426166278791	105.021588929822	105.020634237236	105.022816694289	53.3857	50.0814	56.9385	117	62	12	562208.926814236	802673.676989793	1284169.71953387	1312581.29066391	1009831.21473409	1134039.12285085	687073.810213205	819866.347942448	1188803.41214941	1577445.23334167	1395488.93012782	714580.789260634	1477707.89279287	712751.056426693	1059972.02678284	332677.561939063	1028650.49214989	1097030.16946641	382299002.153401	783175.278612	410116611.175501	385863604.347695	849872.897251498	468669.688779861	971691.208728454	668615.753065533	577427.385264453	712249.115478993	755613.498334561	373868866.563461	1004621.25755185	537157.616060202	372199047.720091	1327888.04542712	794246.389640458	360190.902095742
X105.46	M105T46_1	1.44515738274885	-1.53432342721621	0.129154633264674	105.033970716089	105.033570412975	105.03407385114	46.1501	45.1474	61.311	41	25	15	67642.5911733419	102119.887521823	56879.0164944936	60685.9367174059	139402.448519212	118927.525027667	116121.434641917	78181.2413905144	90197.9938924029	59783.2553493172	83714.3466009684	119507.394255083	69169.7111053906	105094.882485671	139064.632881775	116163.190651004	195175.163309869	76440.5509504974	42775.1266071834	70628.9388233185	127288.581143102	107111.118208559	50678.0025867754	87688.5037285835	208556.992768004	71978.0048215066	116350.54144628	60617.1349496581	60337.7504380645	147283.667329992	107358.051267897	46968.4519842826	40325.3652132162	84777.4123501545	53373.6251901016	63990.8336365528
X105.1.60	M105T60	1.34600710195624	0.929514692469199	0.365614820936634	105.070204910842	105.067832228858	105.074454548401	60.4844	44.8388	66.0024	190	71	15	2811050.35354992	1907793.27875929	1717287.82980699	1568322.53027169	8411360.23950517	1438503.83297437	1477478.39418608	2013773.10595178	1514530.54040233	9056792.50187708	1526203.49785158	2217744.92343538	9552579.19787308	1808185.68516746	1433694.47336936	1453649.71205447	2143329.87955776	1587001.58636289	9112320.62383258	2124904.53208478	10198854.166159	10484946.4837242	1580380.16896116	1705846.27418095	15228020.7692218	2095532.85029507	1756308.94138375	1682365.84824902	1889417.47501563	12154920.5990164	2491488.83794816	1344068.27790109	1627512.21971172	1546497.99463912	2659356.38606142	6609413.42490886
X105.1.1028	M105T1028	1.00383122063943	0.111138287939426	0.911799433712687	105.070233693307	105.070151218646	105.070303508754	1027.9	1027.25	1028.51	85	70	15	2155703.8304375	3262715.12173548	3668197.73156807	3516391.80865788	2766030.96355467	4221407.14938801	2350164.05632578	2602567.45312499	3807917.84073156	3422134.44170299	3652027.2327656	2588235.92380898	3223544.80646303	2320847.02403021	3523589.77267921	2963221.85874024	3547075.7295264	3104561.96218316	2115061.86014758	2979967.39133928	2677285.9440832	2712879.96254881	3122049.79996528	3341805.2765747	2553533.55874999	4143429.00904689	3598284.59119793	1727914.20910809	3639446.01818798	3598291.79594298	1961742.86415719	4148734.56396546	3835165.73910624	3192268.95933949	2070066.43721051	3230809.8522366
X105.1.1044	M105T1044	1.66661657932203	-9.58838192591353	4.88498130835069e-15	105.070217622345	105.07013919816	105.070282449006	1043.99	1041.58	1045	85	70	15	4388718.85723273	4190359.12358638	2289555.15199587	3997760.81001485	1687004.55898994	3112344.15722656	1752777.83945312	2556730.00806468	3885765.76204546	4291334.36680716	2848470.87797849	3414290.57685327	3462428.82484877	3858271.87437016	3901133.52808149	1940125.76624311	1681383.76411096	3715711.21942142	2640601.83177265	1796179.49156252	1360256.8763502	3666374.44899192	3715729.29251005	1976171.74466142	2244956.83229181	2816714.34307713	1661982.28663698	1880751.57342804	1816535.24812247	3599385.89733534	1922880.85357502	2876937.21363529	2298589.6227977	3610598.81420166	3288270.30473438	3667276.84525849
X105.1.1061	M105T1061	1.95560003043152	-9.06716723232442	4.39648317751562e-14	105.070230322138	105.070168763546	105.070307185763	1061.13	1058.56	1061.81	84	69	15	1411445.38490086	1604756.4495279	597047.693766949	1550106.02777191	544652.736283478	1629752.4070078	594353.111293792	636977.965345299	2002656.85909419	1649381.87426352	1796334.7082414	1476207.1680127	1172896.62643123	1601249.03643027	1519686.29228292	596783.918496085	487187.786842967	1646718.70306152	1136643.75120535	398056.891629462	510874.286111116	1402492.02304689	1606441.01690503	435505.006205363	425607.389729547	1568080.16088866	555316.49174805	619188.902625569	617935.67276367	1629701.67106933	645231.121640623	1316733.29484375	553216.009017851	1600334.50583247	1376452.66466093	1609089.21251954
X105.1.1011	M105T1011	1.2092308304651	3.19394236094343	0.00323186927525398	105.070236209702	105.070076752232	105.070313303162	1011.145	1000.92	1017.16	104	53	15	448100.341171872	838988.879450238	985371.408458918	852492.186564096	1170576.03250547	1194153.23867621	445903.13747013	740375.026482076	980370.186372072	1007763.82219748	897990.107109374	1070833.56687974	1023483.43194754	851526.539915117	1232238.85283013	1052685.71361328	1350430.11561547	1097119.72560268	531909.206545713	806837.004679694	643720.717929687	739688.354347384	666189.997012977	1457902.46391977	831281.995898435	877142.778436102	1502520.02350261	498599.002238846	748094.604428711	1111208.4326347	507379.56278197	1082751.05274769	1501945.98441773	895336.189107062	519252.209308298	891013.024546396
X105.1.46	M105T46_2	1.36186638745887	4.14618283304525	0.000292695483849581	105.090511059275	105.090367180752	105.090647206617	45.6272	44.4836	47.0865	83	68	15	124477.235838267	170149.57316555	85651.189838802	211194.264278158	82650.5396419922	167462.902355844	130550.393955566	78446.782346836	118561.442639439	143239.433807418	139252.819638507	76791.1507067057	138015.937711899	89227.4061430176	124881.79262902	105841.745073465	139269.045180288	145908.345418607	120781.867758828	137590.841898112	194725.527547477	138624.598596052	71769.0145829191	136432.230237801	146293.822457617	79918.343265408	92325.9498818448	92026.0519723306	125305.520935041	113555.456541193	150772.126226634	54897.7706960537	105927.789909098	180889.195026743	123052.842188632	125028.931545297
X105.1.112	M105T112	1.70964504058022	8.05222957938322	2.48026590377037e-08	105.110837275341	105.11072608016	105.110932179021	111.6395	103.767	113.135	88	70	15	595956.944891853	869971.608076211	1420508.39255233	973210.532042734	994665.529787995	705143.500719225	1053039.83258834	926913.055964305	742713.283514485	1184820.9091053	616781.513433895	665259.568379595	1263879.69480037	1657147.99264588	1131379.24417291	1368683.01190984	1692437.90632141	956740.537049599	1477085.01090624	1400344.71764941	1536585.84841122	1452203.34085331	676592.96014423	1236731.22504654	1001604.33096265	1032589.80800987	1514509.87035613	951479.809833573	1773651.44890452	591119.624212582	1343967.22113683	1496809.34657424	1304669.89195102	815625.237198344	974982.100433879	1070798.8928802
X105.1.52	M105T52_2	1.74836715682784	11.0500804342775	0	105.110760359071	105.11066877074	105.110863387607	52.0899	50.4779	52.6612	76	59	13	1003230.72919176	1208735.44557454	1854364.10299823	1995706.7330786	1519816.79096471	985848.479857116	1496547.91048498	394547.85500625	1020990.11612866	1569982.79663194	1604668.094591	960411.54470012	1363189.52982642	546031.826362165	1515976.56001309	1701374.66107578	1853347.89823238	656727.295687847	1349204.58147759	2264252.53332388	1416795.74776507	1290695.08502438	795852.796471947	1625003.82012568	1853043.3908491	721708.421404547	801328.49421744	846927.136199143	2157556.21269899	1225667.19749249	693675.878401316	669913.559271249	671064.456912533	1051164.07830469	1358947.42464478	1993082.48901237
X105.1.141	M105T141	1.27086622355044	2.01711971106823	0.0600969722629687	105.110792765777	105.110675751346	105.110928142764	140.897	127.135	153.212	157	70	15	1283154.91098638	1486971.65073695	2830537.35839749	1566714.91365872	2544873.2481985	1734643.36041952	1740503.81700396	1419398.25665194	1452951.13392919	2014871.86146512	1109423.89558615	1751246.21464224	2360246.631002	2577287.48487864	1560891.9123383	2270163.75559659	3864632.68491589	2364471.77288	2356803.25218763	2845108.30387343	2228873.57572916	2320097.48476116	1950484.96934615	2032398.96323666	2330091.40934204	1618957.83658963	2577001.004304	1890091.42147589	3744753.47496012	1804846.55714275	2058823.35940556	3005258.62220232	2264774.38324486	1542409.63043982	1865610.08714696	1920727.8685816
X105.1.224	M105T224	1.6398321596855	10.7070629899975	0	105.110805803919	105.104521901229	105.11360139051	224.185	221.955	226.104	91	70	15	727974.721520019	813465.255342562	1453594.63087906	938054.99820084	1241089.48480647	1003595.15269922	1151969.70231506	777102.600003003	672479.442005033	1445858.50334145	658538.169458862	730084.741562785	1382026.76924823	1026032.2618239	988673.886550011	1227374.54102094	45929.4531897898	1114020.10170064	1211547.50607258	1463830.97650667	1172059.28163204	68609.9417216797	867589.284557972	1377804.78057167	1432834.50445738	810345.363258929	1645792.04879281	1052237.54307485	1724269.29234014	931917.954518554	1110977.40377788	1512073.74022758	1259252.99896403	808111.55114413	1213539.05035247	1141806.35961072
X105.9.65	M106T65_1	1.8147028163238	-6.35076922889594	2.29586287758821e-08	105.897254952343	105.89693498979	105.89892759876	65.1224	62.4533	69.9212	195	71	15	664654.098095124	104315.981349566	359183.049732196	446366.608377891	120868.912235039	265379.416621093	877543.347937837	337226.629328601	227716.478213927	1023547.66960905	118642.003731104	473024.541934748	593608.182993231	622639.868962868	425451.622485394	169577.616579972	279045.948134766	688309.072212183	396466.79810625	367044.96985907	730705.222208746	857281.070497145	449861.762356116	781670.477764899	421892.679807692	682091.987174666	400025.866335156	699417.353703735	454910.293380704	618419.427689979	576851.810083292	756659.984220284	369359.162271763	387261.422590972	279049.633522441	313862.772391051
X106.52	M106T52	1.15777873366638	5.8656167366149	8.5819544359822e-08	105.995997474266	105.995928251501	105.996240631762	51.9527	34.1835	53.4216	108	70	15	8709612.06447827	10598974.362984	9930015.95414442	11015114.5913072	9349049.1875603	9301524.24578861	10144223.8492116	8200426.78295213	9613759.27478416	9674889.70263672	10613119.0102349	10058468.4113055	9859123.93451733	7870973.21002292	10836734.7071747	9444713.95556326	10365190.3469117	11075008.0420775	9804118.30225651	10030597.3961986	10321357.0245574	9848498.020725	6676350.9121731	9138351.59413549	9550394.69868939	8374913.55956719	8460014.26296241	9721874.41601355	10027497.5913531	9225378.01861813	10394439.8712095	8377285.32553	9511353.66776108	10563944.9149152	8205280.06956821	9002810.32990003
X106.1.60	M106T60_1	1.20391684524816	0.657713059585635	0.519173872260359	106.071341926897	106.065363155413	106.071767519957	60.40815	37.786	70.6727	86	54	14	212457.149456854	111206.503203498	713680.57019791	171087.679766984	149875.477199373	515527.312489554	76060.0966846571	97744.0560671167	76871.6826108073	651096.909596837	168044.767812788	104954.528106901	132401.510143931	773121.23792421	139476.876838715	104830.422943359	158563.682765638	816825.656103047	589018.599304983	135331.574705048	135432.908760417	127160.375647266	85941.1900226562	156747.694297372	164176.050031534	148795.157321354	100039.44309502	170173.386258374	152586.772086719	846156.209629744	159156.806038651	565054.548612976	132217.338675514	92233.4931998373	172483.007409877	451504.936149693
X106.1.60.1	M106T60_2	2.13033165708365	24.6989274911941	0	106.073595375977	106.073517467303	106.086822484147	60.4094	46.8191	61.8161	129	71	15	1595283.66306873	960803.215811354	939986.491397546	848254.6567724	755737.289937325	657554.609049479	816820.177788073	1070750.49804837	820970.863270312	729766.684710938	793406.193658412	1133370.89696777	824832.000582891	1023191.76584173	813132.185344115	788032.450285352	1068159.87974088	964847.740181408	729210.420698091	1170661.05897993	888532.114366374	818025.672139118	861056.091090013	984480.212093225	1399956.87974609	1148557.37928418	957192.531516567	797621.035921933	1068792.94043215	1115331.01566841	1252801.13564277	661277.487070312	975904.183599051	807092.587668984	1336853.15065396	511648.141817188
X106.5.65	M106T65_2	2.21818030652279	-7.59996300886863	6.24997831266683e-11	106.495626196983	106.495359954788	106.497232126877	65.3788	63.911	72.0526	180	70	15	423015.386975399	130339.656661241	310591.874213341	479760.026978237	443975.070937766	78436.9293875001	462138.244808894	647101.85051291	282193.227286613	705474.240522636	86947.9013907293	362677.183662534	323071.505366312	466130.481854635	438438.684054268	454752.261843453	109328.083050556	385383.510351649	490468.707822122	152828.280193294	817429.982515965	591000.750299794	232903.412087188	639137.095519592	518166.22093089	599620.36154501	331147.025986816	768799.948781067	176899.69480306	598213.894270899	267994.535652131	503963.924981423	256531.268232552	335898.078062549	106142.012418709	355647.157964219
X107.52	M107T52	1.12747727825771	2.84077793239535	0.007551406509823	106.996889939922	106.996808624197	106.996993672291	52.2342	50.5771	55.8805	97	70	15	1922976.94669843	1899037.74379072	2112000.19102881	2026331.00873217	1854378.76774336	1820781.15628087	2092277.75502422	1743954.92274343	1948155.62312177	1863959.99698274	1899584.82090781	1968217.68527116	1816414.80408903	1600284.25479912	2150976.96341949	1931954.20175249	2026416.68395404	1957578.63944324	1896390.66006107	1917441.41973965	1988673.74083005	1954352.8101709	1249849.10472825	1704517.05254863	1958045.80869739	1639520.12369573	1731007.53337865	1893817.30525791	1865306.11369501	1727446.45405454	2248988.51819522	1597523.92454463	1694666.84566023	1992589.01163379	1561539.48088232	1739723.25711414
X107.803	M107T803	1.09492969255476	-3.78205141151464	0.000870015995149354	107.049610663248	107.049518034411	107.049660029875	803.404	799.485	804.868	86	71	15	2820783.21439042	2390328.12111979	1904296.85262761	2260310.69799113	1914040.67365513	2003990.39066633	2422559.29371124	2344386.22521137	2310266.91148403	2057789.14838099	2135759.21930847	2094094.78045572	2371056.47065681	2112122.77504987	2422719.35172173	2109147.46707744	2356260.10534348	2271334.57011406	2500026.42490625	2193077.04025619	2496377.94133301	2470320.4603086	2256577.59882207	2116505.11417079	2216765.25763184	2618594.67570982	2084520.98397913	2490894.63569618	2673580.96859891	2314014.26214983	2431694.71498785	2371897.72688786	2191762.76894531	2307081.95849011	2206598.26931971	2008907.32644123
X107.1063	M107T1063	1.12399606186864	1.53165785136441	0.13614875923558	107.049580061094	107.049335905768	107.049781299958	1063.405	1036.29	1083.59	64	34	9	1020285.35149306	661328.077416102	433472.893110352	746257.085791429	611925.215396815	581150.795352401	927334.828390957	728104.182856512	703021.539472271	664970.114964197	403210.9975	464686.901283849	1234453.6711632	717809.17073981	546033.935392859	436179.101736113	512038.084044999	724436.129290503	730558.430335522	571319.637575011	754482.570824426	737269.408310466	502638.384119081	1190086.94776348	823843.917189555	592072.791519271	686349.785529633	552722.211132809	744221.657105201	1006352.18992488	762235.617239669	675713.364069473	701632.204085491	618472.879287865	1509415.54241174	548734.553255704
X107.649	M107T649	1.44075800726182	3.44708861238295	0.00363231040587753	107.049642146486	107.049583036128	107.049699163136	649.09	647.852	651.24	18	6	10	57510.0140633552	76591.7470497274	62933.5501680374	63116.5628692633	55225.6809904337	65611.7854608595	45076.7532681948	54982.4195908383	63019.3719836128	60377.3991308118	71831.5391042609	64091.2280646324	78873.1749796554	69945.9056150913	69158.918102121	54618.4600162566	60989.4764893055	49085.5881682622	47774.2196099237	57453.7598364322	67515.200309512	45718.4445966043	59578.1575315923	66384.7943228881	61610.2911496087	49980.3515252361	48174.3377709389	58377.6119211614	53895.46541062	50139.8790491849	48089.3805990636	65747.1563768506	68534.6812812611	59703.9857316237	90367.7448023021	53843.2589519933
X107.1.49	M107T49	1.00328889096524	-0.0226539082531749	0.981980978520759	107.070688593628	107.070571581946	107.070852608634	48.8831	45.8522	70.0054	63	42	14	66939.9986475044	54704.16153	24171.1957011248	38940.6061646305	103521.033841445	90387.0846870989	58352.2458705015	108197.567980915	48373.6741241378	106042.210154272	112081.282719612	80680.0836770402	40271.523352478	82205.8930734356	48962.039780256	80022.1224835136	38064.0063061979	143703.693855666	93201.1425057065	104606.65766913	90796.8106241145	44996.9400684344	275725.710512528	85154.515604245	109034.869102575	142233.683166307	124076.477262833	72283.8121619591	78802.1217736636	68571.5055397073	132723.743276006	1361642.6736699	764233.704512945	48150.6163069326	846215.870985684	30807.1894457439
X107.1.109	M107T109	1.3293791866526	2.05368884610328	0.0568739284877267	107.070768723748	107.070628294986	107.070836931678	108.875	106.604	113.135	49	38	7	129247.30799873	113803.365478516	195839.317971136	213793.125621165	148487.890834507	193005.593671769	236721.320257298	120920.979494062	179246.835355949	210623.677359057	109207.014542871	174058.149130687	169501.228198987	211325.444222864	155854.812243881	164271.052426288	41894.1947313477	133156.38740625	209676.002139255	148643.42647934	177390.387220861	167849.916671908	123911.135133984	180351.132675929	139465.292749414	117741.862430602	223375.311902914	114967.824888623	119664.203108003	195417.366619935	137281.100183792	231107.272576414	221536.481261572	114158.526503225	248658.713718623	183070.292209573
X107.1.1044	M107T1044	1.3931521799301	-5.18913535635518	5.8703394059112e-06	107.085776607572	107.085682130497	107.085844444056	1044.04	1041.58	1045.26	88	70	15	1872304.51902091	2165818.36583264	1045055.54112608	2041916.20285547	898890.28485577	1490039.69911693	767419.974516225	1358459.56553303	1911035.85454852	1903320.16962952	1422736.78635492	1543966.71076099	1590861.6655625	1806977.6920508	2004056.36372857	766147.852181257	960726.310221375	2018621.22528126	1404573.26702635	629597.953677452	698162.04952415	1692223.17676082	1687458.76989414	1275918.61272321	1104845.01421875	1193937.31380208	826926.001213719	846388.583872778	865088.109993485	1902099.14738028	1027024.8715073	1360763.55446926	1325924.35955621	1437433.4530216	1582794.39433592	1588060.41257811
X107.1.65	M107T65	1.12406871339479	-2.51063979561955	0.0141017262939966	107.085921172018	107.085834079838	107.086009177547	65.11325	46.9962	66.1335	88	71	15	2882023.07557361	1464694.56587091	2016600.5839707	2178835.08867654	2026018.70632973	2530411.1082937	3591215.37362406	4190661.6123625	1428656.35706738	3898383.24886816	1467858.78641721	2596628.9352081	2912899.18024902	2620346.5571396	2854927.88724463	2520289.56524263	1758793.09848239	6000262.73084924	2527621.03465803	2460435.54256769	3687970.02173639	4917704.5261202	2546234.40202392	4362926.98053745	6276602.25934312	3282791.14424541	3016422.33058842	4039224.55026821	3066057.99078031	3630913.43173758	3537702.74143864	4168104.10404441	2982370.28441664	2086407.590932	3793227.52026337	1939343.12556954
X107.1.1028	M107T1028	1.03456692963717	0.671603720284029	0.507309364585065	107.085786167533	107.085708279129	107.085891119699	1027.91	1026.94	1028.84	84	69	15	1035060.93848158	1528594.01577403	1723802.05507341	1630964.72801159	1313503.29282292	1751419.05921518	1139856.83754051	1329376.57817904	1768823.05635875	1511081.38148439	1478628.89369611	1145675.38084503	1573227.53426562	1160438.89767502	1619479.86371061	1330262.98468632	1638797.75434672	1613600.28523615	932308.876744285	1262534.70330078	1260789.62451953	1432891.3588702	1352016.34233033	1678496.00755407	1261146.7625	1897674.63521482	1684453.32261328	992891.252097362	1863412.59965822	1783633.35648226	1086379.48899169	1876126.06090255	1752470.41310698	1642717.57985423	1036115.18140093	1546266.03599854
X107.1.1061	M107T1061	1.35394526407483	-4.58119367192191	3.33501005171932e-05	107.08580617667	107.085717398004	107.085913538327	1061.135	1058.89	1062.13	70	60	10	742408.912888995	887258.275459743	334362.724606496	854220.67983642	356435.641840201	952645.633091518	455312.157648742	446282.985651038	901245.579865721	866488.539710654	934793.966014866	885892.970435973	713219.785847358	947112.871494142	936887.530574581	393625.860400829	416318.768918761	890033.039625412	663297.86598144	360418.430105705	378089.719194946	847912.917011708	936597.573475123	317134.631828308	361566.427634668	960157.78999998	353617.876921388	470170.834326174	362981.138380766	926173.587409842	457160.778153539	745034.405532226	427635.878515623	814124.160206269	834048.166767279	868977.693671114
X108.835	M108T835	1.40696989777432	-11.5589317834725	0	107.967250854816	107.964871360609	107.96732050167	834.5255	832.191	835.562	80	65	13	5403777.89737876	4413482.11359374	4274251.95694753	4825843.54572813	4313593.0056403	5831443.17466284	4329284.97847414	5172010.11386382	4691945.9715575	4629899.76130856	4204290.14270442	5482942.94908054	4492107.15103369	4515501.51493945	5183881.28495042	3909358.96792632	3723855.16894912	4471533.07196881	4977329.89803911	4185539.73287766	3877962.34765625	4769427.54515076	5005056.18314269	3519768.993818	4048435.49908619	4229760.67120714	4483492.61366715	4798527.16769837	4512394.11379296	4515589.68895835	4524039.14557287	4351354.03376814	4229409.60164046	4659648.64325326	4503983.85470537	3954037.63186834
X108.664	M108T664	1.82183037560262	-10.6074912447404	0	107.967199607088	107.965014721761	107.967270263297	664.07	663.056	664.79	76	60	15	2243407.71292481	1828436.80665023	1486336.3081519	1790024.68662683	1139482.7712042	1517665.19899732	1712896.40076855	1918092.89767953	1646970.76303027	1689577.05884428	1718935.06796966	1634968.38029412	1534597.99727366	1404593.42711752	1494294.49464496	1292175.7781067	1168737.48540749	1740740.28055765	1890929.32815617	1604230.56861266	1450722.07625568	1819296.72605803	2004598.78229931	1032532.46582391	1446552.54274162	1696092.21956968	1143171.56871774	1856413.33606636	1521965.71015855	1405831.07027344	23270.0262519534	1287524.10269181	1144314.3760172	1626930.81089797	1696500.87711397	1632064.79124563
X108.684	M108T684	3.07246973566278	-11.5591602287319	0	107.96715608078	107.967089475714	107.967232019021	684.189	683.776	699.414	74	66	6	1182485.38780799	898432.772624998	552334.367012698	828146.518854168	562908.18510455	608792.169404733	665401.064834262	791653.807622761	880853.592016003	828736.759105927	743730.167562498	923804.942255861	617406.269657549	851430.882870036	811607.746943591	674928.057574022	468328.89128216	797937.10625995	976613.357128906	549667.040275398	503635.099392086	730712.310517221	1015608.17966106	401693.169880176	743859.124945968	733611.916999409	429323.204143807	839675.845564093	544712.698538604	821059.395048822	699977.38619922	483185.531542624	451409.837699443	671519.292412906	752481.384575988	656475.321040762
X108.8	M108T8	1.34737786949102	4.42475767763613	3.56947403137298e-05	107.96736127159	107.967294588746	107.967407478517	8.44154	3.02981	15.2154	74	57	15	0	6738843.52721399	6959679.27205622	6761493.40786973	6755670.0789164	7035748.36982058	6980846.68654512	0	7028924.66462606	6860522.4744821	6859870.8971568	6735713.99935609	3162695.47036163	6727229.9595711	0	6785796.97086232	0	7118673.56385589	0	6930787.64349794	6934370.3369359	0	0	7087893.80515022	0	6993567.10186518	6031341.23651302	0	3745139.77184745	6898546.31289396	0	6824292.22227773	4557874.81723375	6613409.74366417	0	6896330.75634488
X108.39	M108T39	1.29206854956035	2.88049038011407	0.00906169991025374	107.967311772278	107.967177104858	107.967395749245	38.7316	28.1011	50.915	105	65	15	612250.682456553	7288643.32713786	6480043.46381348	4627939.62631805	6605768.03619963	6548345.24413176	2969057.44565611	964101.607085324	5658988.9601143	6767866.93798804	2616946.67437337	7067873.64009706	7270847.1256826	3606800.70593734	6353510.39876136	5835422.30823896	6492466.64072717	5258457.67613571	1789962.41216362	6894038.01032931	6951253.44474345	6462589.29196854	1521901.02432567	3133573.67221596	916348.820599519	6477906.45376766	6905326.61733857	834630.042405469	7048243.80282235	4652356.97714182	6357378.97992278	6661709.76201239	5313649.19217446	6712303.88422134	891885.793241694	6618831.05532514
X108.812	M108T812	1.47615682500996	-5.02104095075563	4.55882080636627e-05	107.967258657423	107.964872521841	107.967316173954	811.602	805.319	820.357	66	22	13	7590839.70638933	6473416.07149258	6230002.19897371	6799739.75310474	6502513.24502794	6195549.8877726	6592276.59154928	6586437.90092923	6818457.99164512	5975686.95854149	4909061.83455288	6577968.33077684	6239357.77560224	2716715.3824049	6773613.58809454	4868732.77396317	5366307.78557185	6178995.78272005	6974468.44565712	6166866.27277629	6287094.08513276	6916499.25983445	7284405.72064478	5058985.59328649	6465543.11706836	6364876.05754951	5271781.54080938	6560275.20418501	6331463.64472895	6547581.14736847	6702730.72360969	6138937.65342692	5945780.92107661	5066792.19742303	6371966.84002819	10508476.3489545
X108.730	M108T730	2.38520678312707	-8.56538044547099	1.76491443681925e-09	107.967187365581	107.965019127356	107.967270369897	729.916	726.385	732.635	43	13	15	3300400.71725464	2754192.56812817	2205369.70506664	2680149.68153759	2232992.35329111	2552462.49979107	2434816.28167748	2912234.92641399	2423370.0225427	2269068.74511546	2727573.5876281	2654595.7100035	2322396.34940231	2386322.33876263	2407724.48788392	2241624.45915311	1877880.66534489	2716239.69353666	2748538.7203709	2328407.84662913	2454647.00346947	2526129.03143195	2954704.23815057	1618064.72199532	2570266.82702955	2675991.03479835	1780099.67515218	2931311.84095988	2461336.27248771	2528076.86980138	2580022.46826842	2211988.76781007	268815.261250019	51289.2346352283	1934131.10774329	2432257.67757874
X108.648	M108T648	1.48696606959996	-10.1780129365594	1.11022302462516e-15	107.96723023617	107.964903921363	107.967303505751	647.935	645.698	652.202	39	27	8	3796472.13135564	3297500.10066009	3111414.61194284	3499973.55318669	2923567.78729001	3212549.31250133	3504708.12683946	3411516.20886244	3412671.3536301	3488918.54857002	3342362.76213273	3281583.17554234	3133017.01385331	3134178.48218731	3583006.43496046	2985009.14175078	2843351.46897316	3429709.69632048	3266569.20579347	3080678.43567068	2551438.35693124	3574795.43487018	2583354.38100312	40693.2723232422	3182159.92562695	3370909.82132205	1937284.61245311	2095312.69657696	2988534.05136327	3148102.40036054	2086980.99440625	2969955.00430899	2762545.88450901	2968286.52175309	3294289.82032266	26818.5617675784
X108.980	M108T980	1.03259196636801	-0.355225320444988	0.725897109058983	107.967173865703	107.964865927478	107.967237930842	979.564	969.955	990.929	34	14	15	7746604.69813943	4027991.03054247	7463187.12331437	7478401.98841009	7177611.61863368	7131263.82572267	7378067.35598569	7836541.69522696	5658816.06653576	6739462.38330432	6985797.58322116	7350085.28586695	7387463.39528434	7079582.07022541	7518561.0423183	2625086.92156841	72248.0247830642	7215542.10801111	7446415.48613448	6935385.74209595	6923577.70963314	7128462.10978206	7552499.34771125	4854521.88747243	7265127.18352416	6888874.67781467	100378.988437229	7159998.62476476	52451.2858366341	7242721.35775668	7139197.09496216	9642260.55122588	6688582.58258343	7327043.20086149	7040595.87322965	7373349.42835236
X108.712	M108T712	2.60166859581686	-13.430810836632	0	107.967183009094	107.967113430828	107.967238600458	712.228	699.597	713.331	26	12	13	2743548.24852893	2093802.68357013	1444678.37709929	2149566.34566961	1841400.17649117	1731540.45706718	1710409.23825359	2129447.00487874	1929396.64482281	1869814.23252794	2389151.95467585	2438108.12885952	1916715.4150147	1974991.983922	1904608.49333853	1717424.67951409	1278135.05612257	2193093.33629147	2493682.36531808	1615737.91292534	1680928.55389227	1932320.49813005	2488751.28860434	1075394.72766853	2122199.74525178	2032474.23514992	1220297.6664862	2325488.94643608	1831163.90797006	2133680.84935139	1851825.44075075	1649894.17854436	1598822.10192935	2296669.03017824	902036.323158555	1958156.68200652
X108.1196	M108T1196	1.04320145708751	-0.531656641647685	0.602899278578173	107.967289396307	107.967254943965	107.967327699274	1196.385	1193.01	1198.74	20	11	9	8491629.24160419	8238550.50951242	8465207.7908111	8375395.31539392	8266378.75872394	8180607.06106989	8561490.07719642	8373632.68003069	8238878.64635468	8446961.86099189	8353116.91094094	8310329.59041595	8249106.58587305	8305097.67110724	8526889.31651105	8445272.81669617	10075029.0647843	8357951.80990868	8486342.63061778	8304181.21706979	11715121.9689706	8447000.36818421	8360448.96609397	7264481.67908196	8445575.85508889	11728954.4481465	11298594.1968524	8081781.13905178	8698779.50559376	8284933.16224396	8157353.32563066	8115988.10862132	8077470.7849775	8380135.97592043	8289029.76638694	8199812.49695025
X108.1.804	M108T804	1.55504704279555	1.48827957491073	0.154933208730408	108.052923209494	108.044806900929	108.053013798435	804.466	798.695	816	63	50	7	128539.459711436	110120.72310993	53554.0621749999	47108.1768477965	674946.35764327	649756.938355843	615123.621414642	141598.248551433	615129.551165142	643140.558373375	88355.5809750667	630317.150900364	612545.682721221	77008.1156017581	137970.379695967	88762.6829884327	561460.976617247	148044.704645917	535528.967827225	110062.739410682	114214.243916824	136642.938805531	599035.239526629	138544.657490233	125888.055839209	118993.027820401	97971.5633761035	171247.529194449	525910.763365199	166980.879924907	159353.350786025	69249.239824462	121552.847627314	104581.098616211	127477.340711496	69892.6594402412
X108.1.936	M108T936	4.31663840074217	-13.7549322246816	0	108.078464371243	108.078327920577	108.081300093554	936.1855	933.983	945.16	36	13	15	549711.09494853	74960.9859199854	605871.478503287	589105.806880426	560629.027815068	566628.70833079	546714.114013016	525166.683590698	248205.787122063	514536.003536367	528497.287663651	550740.579539967	52458.003433144	33409.6495576168	468830.450820923	50381.4497548833	577523.662892222	471330.303072679	500156.130013084	438876.022958136	439373.129014528	610002.071065676	543422.430182147	130824.707043896	438100.125583649	465042.214178324	425383.281823254	433630.245309067	467150.842362034	460339.117917538	463626.395966578	459521.872547305	141525.95448112	558789.455653131	478027.062716961	541283.581958258
X108.4.65	M108T65	1.47542883609185	-4.87311492380974	6.98883869176825e-06	108.389909118957	108.389662201782	108.391502208461	64.6213	62.6735	68.6209	173	70	15	491561.974145312	237446.68964043	238277.374457351	463643.294978111	353845.03962453	207528.909230234	583522.006983984	534676.465492935	208300.261113135	680212.990499458	219720.086739726	394963.90313575	320996.485681014	460185.362720392	519860.887856118	215149.660203613	100159.404927083	877839.653168786	389373.905497549	346929.017313184	638857.625633021	647690.64648991	361020.174642167	734996.867322278	443655.178891779	539373.214308663	306340.485501446	265568.860594313	321189.069732056	214715.539725937	184768.706105794	591600.341546401	188594.881328636	244087.719486417	392739.925327957	403117.460182431
X109.1.47	M109T47	1.81865768168114	8.52291126819148	1.18048792963066e-08	109.065312618162	109.06499915053	109.0766123545	46.6576	44.4836	65.3105	171	66	15	211740.169174614	245440.263578412	279607.366646249	53216.81582666	182503.03664938	245639.362460547	222504.486494199	216251.271812093	254615.502778601	124373.787683656	185838.379443102	189672.516878555	298900.81358833	112706.850203351	226796.752328199	276755.537950255	163447.865598958	183382.328861855	243104.767007379	137334.099735034	178318.531331315	156980.851708891	221721.616312885	178706.574476842	194359.582912308	156085.849852764	204226.345276123	177063.602016602	206675.822395406	174966.714232813	192360.456978072	134703.130237855	199443.183704603	198019.234799609	137999.863554169	396370.778075121
X109.1.1028	M109T1028	1.1462324275058	1.0856755801967	0.288998408610788	109.101357381777	109.098923069798	109.101449205628	1027.91	1026.02	1032.43	129	70	15	2415090.64219052	2983410.1995009	411456.120992197	3402508.90874999	2629054.23218634	359212.79157226	305696.924929687	368922.055892969	353939.559033631	3479450.88360935	326951.661525061	2439499.8469922	3190025.15247659	2304713.4226074	3588632.80805574	2629166.19626063	3037086.51870973	3361792.35873289	2312890.94570455	327522.652783717	2617270.29550094	2752937.89802086	2904748.94586396	3137705.73371581	218318.506954277	4265266.38808663	474015.166125012	2367017.99045176	336726.180694121	262666.057456051	2439823.55427967	3990972.65874998	261110.228779306	352762.325978122	1990412.80206345	260328.570066967
X109.1.61	M109T61	1.95226436516448	5.55407268576135	4.12909361080516e-05	109.101608783879	109.101483508158	109.101746951237	60.7659	31.7943	70.1758	175	71	14	785361.217465318	939971.761558437	1177409.49539906	1116409.07003014	775446.294307199	1034749.25061838	994755.778833243	1148522.32472032	1001940.38684939	922121.794043658	1055345.2957645	914433.012745145	1286812.0796434	1197314.66706963	1266462.73161008	1917286.22192384	1154800.15081763	1124152.2109842	1010285.01301892	1428696.018744	1101384.9068462	1500936.645446	1118991.2321006	1387080.46225603	1308747.45210748	1103020.34374999	1220866.38121859	1428424.81046796	1028170.93509765	2147589.31061275	1998102.19254809	1116625.71179194	1148442.58493104	744038.429300157	1344970.0921592	841552.598135743
X109.1.1044	M109T1044	1.24505916090709	-2.6532443734732	0.0111711563226176	109.10134137083	109.098995808142	109.10142734933	1044.02	1041.58	1046.71	111	70	15	4132283.5960557	3914994.80897977	2234725.38601076	3891248.04763235	2214267.96612845	3001671.97050061	1921959.09974947	3059004.45214619	3642415.11144887	252831.416882195	2904214.2350081	279745.379296877	3716717.40460345	3750414.26752843	4246142.64517652	2220001.75477755	2374365.6184877	4486312.61243021	2660190.39709053	2479137.33255208	1886320.51664063	3985441.11576472	3283287.52320552	2439473.63395857	2516193.11454966	2545213.94624049	1869920.68483153	2450960.18015628	182179.275911458	3542603.30392269	282958.350277779	2853913.39689945	2472609.37786459	454987.06746651	3178608.69913179	3156831.47236979
X109.1.1061	M109T1061	1.13389909107959	-1.36198480616886	0.180749106544758	109.101395301863	109.098926318934	109.101571782534	1061.13	1058.89	1075.34	82	60	6	1608464.77183278	1729464.38574075	829300.810022403	1666848.50867817	877670.985559883	1824281.30874998	912624.040875446	902300.112714831	1994960.75307809	149424.203275242	161818.222843753	1682293.16250002	1548757.3511503	101321.947254971	108060.322845554	1218601.99390429	850469.049467768	2012286.41463278	1488611.39482668	879558.962782723	1032666.72566221	2331467.2875	1726237.02912238	884973.280363905	964823.144795483	1752965.65181132	980120.366873741	991497.234450233	1348218.18732766	116923.829999999	1006453.52937934	1622060.00387661	975642.505156255	152964.388903239	1627253.68418701	1743855.79433735
X110.1.46	M110T46	2.13513478303851	3.18466074793178	0.00651706375843752	110.06056122525	110.060443153466	110.060650021324	45.66665	44.6219	58.6681	30	22	8	110555.736190234	163251.059346642	265534.175521445	133314.996268062	130359.197307399	212352.675415601	128711.217706543	169009.38956049	145534.293578966	97255.1852033203	144595.678992761	148241.625495377	193418.929634105	163215.605754558	177450.334367781	142566.272001246	157085.149853516	182401.002196406	137216.870256753	179418.956909271	196371.133782504	189587.599732457	142461.251401761	214015.213356726	196488.090756339	139429.995591215	179988.752554755	171853.544439615	202181.066294751	225664.585797397	158165.698472611	126962.976024936	131392.61448509	168503.62672679	137325.151674073	202021.6676971
X110.1.62	M110T62	1.43245368351614	4.49758587673452	6.69923897800295e-05	110.071682101945	110.071556298177	110.071827108403	61.51235	56.9151	74.1346	86	56	10	707394.807655327	573945.245024656	994954.964348204	366470.661644111	337607.812582617	111101.308824691	556345.338608077	276823.850597606	673758.553520242	423699.549856036	360136.304356892	335868.330714642	416475.343826917	328909.892526281	268832.566992281	546705.525739783	980822.78062905	403947.763125037	248086.362953398	450772.406146755	385811.20821039	249802.181262007	140322.878604686	522581.342134487	515496.071549517	295489.410615369	298275.626186458	568922.024437937	405788.273244594	385264.967982359	457027.787029937	135805.844420332	397230.894087696	256054.137352508	386723.259122983	562145.98095192
X110.1.48	M110T48	2.75584465418765	9.51218058367261	6.90387751411947e-08	110.071693864995	110.071571582711	110.071783389791	47.5319	45.865	48.1806	60	45	15	218707.624362088	207794.652254008	455247.830847168	436440.773383309	160874.9613625	223579.387434931	326660.574320728	205192.855016406	198186.905150729	202030.489558775	190138.829845056	331415.811669617	297044.872839679	212542.906854077	294983.222111554	275449.065108124	319338.791278027	319467.427339901	139183.499789586	334786.192332425	317777.972859375	241611.549799804	128146.401293005	453104.679294946	424209.717456774	171685.117359653	289581.705643273	424843.4230171	302600.097508961	391568.797290234	355411.373101875	130932.099223736	281957.484465809	291832.400402213	188998.093972932	299380.900029514
X111.64	M111T64	1.22709509439669	1.75370051913563	0.0960396806761108	111.04434886145	111.039514114806	111.044480781369	63.8449	45.4642	77.4571	117	67	11	452461.232144922	364754.281255509	284135.630620891	767808.3167977	319191.885909912	447341.75352863	443930.43388194	504415.557401322	369030.079823351	608390.295584798	494750.094538371	763599.626584164	508958.146404928	517685.682349104	253861.502995331	697448.72561537	314938.028101674	626185.918947883	932882.507742187	615757.741138554	706886.658118896	1336219.89047025	432375.774221289	497360.421063526	1091965.07319941	729062.371522675	1027135.1530701	873929.859382884	581656.545385009	806100.689779549	371118.903721236	757751.646389063	497883.325420347	771337.019556751	494284.857672979	199298.230172913
X111.46	M111T46	1.51870997983732	3.76338834685214	0.00140953408656919	111.044583408972	111.044484321592	111.055879592533	46.1824	44.1156	74.1702	63	39	13	159451.777796094	162161.288876241	166879.537671427	173132.161133926	553805.503018313	195796.257515691	66749.7905455241	203918.331417405	161189.000304751	158044.258691612	265231.782399846	218285.468054079	237809.345950244	207411.090803495	160035.335253018	165776.155132412	147142.340565527	276574.547330299	217635.239613002	200879.239340526	153127.87974921	248034.626020776	189913.550650879	195482.821715056	229390.058386828	182313.973495669	57517.8876746528	151372.385051601	182862.942283675	143108.955889856	264670.769230398	194921.978012695	73246.4945333659	165540.810282956	68794.2441360351	69048.6513705591
X111.1.56	M111T56_1	1.95832754551813	11.3087804599855	8.96349661161366e-12	111.080848566608	111.080668358471	111.081025334067	55.90955	44.1137	66.4457	96	71	15	373257.147020508	546675.517855946	460579.094472064	451197.012604089	454214.933453662	482916.317100723	487270.889308373	755061.163474433	325535.665535417	611133.971457055	487933.34517375	618744.694682683	563698.210199189	658649.014134215	661589.155257808	712713.25266987	579427.995367969	626006.176519127	591721.416734131	601565.047039718	639558.858952696	831032.23468343	724601.106116894	695921.304643289	620359.957932669	748346.062145786	783562.997575545	655204.319305902	467987.62483375	501944.07324977	417150.684316537	408113.850123047	434696.225200898	507936.262109615	649145.813423438	600877.562540836
X111.1.54	M111T54	4.32301173690764	39.7263424265679	0	111.092040585947	111.091942361743	111.092124559026	53.82915	52.8026	67.0456	86	67	15	724788.928105247	902874.308933063	1284021.26402368	1316747.16721196	974806.516723098	1209757.80668385	929780.963055923	1067575.70609709	583889.821385625	271202.847996354	931536.516880493	1068240.050434	1487961.4961613	897123.342566986	810419.401232031	601669.058639346	881386.159220892	840401.468185406	339756.477877672	1266610.91899906	1291947.67248089	1315754.95271502	3246161.29689758	1292906.64811006	971763.159514266	867219.391791983	1294319.53757285	2017058.99283103	899465.50481875	1674473.71591532	1156442.44234909	376865.869961472	638351.319287181	614831.218463052	3398372.1043796	748254.807962787
X111.1.56.1	M111T56_2	1.55244272680997	11.9080054658535	2.59632981780555e-10	111.117241746894	111.117121185604	111.117359179619	55.9073	54.3712	64.7883	87	71	15	756420.991076345	1103522.30505102	1107732.00526453	1119713.44422572	1004182.40051206	1000908.29738281	923505.577399824	1303817.28867347	1105837.18529016	1058729.34925373	1169111.15746651	981580.540775977	1182503.2860926	1200918.06044939	1103235.42508585	1097494.07714314	1193328.99065995	1190951.33503629	1101072.04781258	1182900.47306741	967926.58408647	1309918.74995727	1398217.39504393	1299197.47289777	1171502.37833302	1267237.08583003	1301248.89396152	1484484.88606465	859918.90768475	1203892.16309237	874428.345027669	974111.455085759	991440.249402555	1035235.40951176	1375415.66448801	990792.699164499
X112.1.47	M112T47	1.18079822592711	2.31775965401216	0.0288680035029012	112.050948982031	112.050846120747	112.051157559753	47.2164	44.5457	48.1099	77	61	15	214649.914132617	385064.59897781	450401.763095688	261164.433857651	373512.355038867	448817.911546591	241454.787791089	121259.363816782	290341.92971356	249149.671452148	347089.161457715	292000.542699851	301362.219707695	182689.504254062	290040.010711068	365229.617133426	600106.254508594	297482.627863787	303453.668924598	262384.911250586	403205.57793396	416178.29765715	162578.593391724	155071.770394482	262507.299262989	210374.790233093	339184.772913635	318501.741768124	210533.929358363	336537.345049463	368124.688209228	407188.315639884	500909.796099664	273027.658067196	93283.1629638671	311670.942865022
X112.1.1133	M112T1133	1.26644313796617	2.19975705141229	0.0392362780857884	112.050992367584	112.05088189847	112.051064894761	1133.25	1065.76	1165.77	243	42	5	482159.01618238	338743.16373258	401469.510404826	468701.062816192	184646.567166942	255671.733263892	70374.4765625	370793.642468843	455173.798116446	200045.171318353	218282.406368886	218458.021486153	297532.463928221	188849.663224055	487557.933300223	240310.366308223	478432.815914971	452675.444344925	472158.567968545	458065.081561495	232891.741960853	291813.671430968	464449.955711637	461106.319058418	466463.333045099	450880.129844666	487296.192929302	32637.4659472692	226313.947595219	246491.792501047	481129.016083496	490499.154914618	116592.029052733	314448.969194049	139439.870950138	239056.04394719
X112.1.55	M112T55	2.65590565460769	6.8130210254222	3.40805168352887e-06	112.076109752963	112.075966632461	112.076275023013	54.6406	44.8957	79.7721	77	45	14	146127.071848426	131569.286590576	122345.851984777	117983.279991856	74867.4603866477	134647.554657172	262695.729440106	229941.435582768	125287.01493619	108767.772592467	97241.3447545314	234702.652061128	236482.443805053	249407.707563279	277650.888799655	198630.165762467	140297.866909753	127853.704568325	149821.154829816	174810.04628076	118082.342128433	253215.084901194	363441.026524631	113552.430954537	217181.864227848	216567.017711914	110877.15309375	332724.965576381	198771.644000344	200256.077507565	173914.64458374	157875.428456458	97155.7736876367	114883.016757363	132877.558055273	213216.864676094
X112.1.46	M112T46	1.09668975271982	-2.34049606131379	0.0273289821368199	112.087387137084	112.087125029021	112.087480320893	45.8382	33.8648	61.3084	89	70	15	517303.68192311	421307.333457731	454198.503192629	407111.124676992	375318.572562847	512917.800593645	624327.881575805	414286.274544636	428516.476570313	448878.138657903	466651.607596484	440457.705326336	570899.582043057	483503.120890046	503894.005365176	411319.26060905	472977.774794531	595886.400541685	524084.132180371	411553.887326269	488246.507216304	431242.381176668	503439.85026778	484257.287306062	487973.735099489	639393.686439531	527743.339385317	430977.490851562	429175.504857422	450347.642459522	507434.272192631	411803.405453379	439862.203743897	441986.176268962	453603.3277367	395070.892270786
X112.1.10	M112T10	1.00343892250078	-0.00954096256571648	0.992468035925212	112.087409860255	112.087339488123	112.087511041215	9.85718	1.86299	29.9926	64	29	8	849804.644696052	0	0	0	0	0	0	892054.613236099	271710.968501094	0	279691.217736654	72635.2065242188	270004.544911523	336443.87392742	0	391010.760083163	0	0	0	0	956424.754084504	0	0	125651.287042197	0	0	0	0	291795.941590053	0	0	242602.629784499	825313.770717245	0	0	0
X112.9.56	M113T56	1.29750864286336	2.94372683859607	0.00707779703514699	112.89608677378	112.895971795025	112.896247551474	55.61245	49.1452	75.8498	128	70	15	1482383.48743015	2829757.03671807	3399756.77383418	2902862.80725031	2418874.80714565	2358274.02409835	1422772.19514162	1103393.43116458	1996814.00147982	1337517.1952558	1700893.92314043	2105535.82286472	2179246.33977583	1465871.40850348	1881679.81414112	2118082.31704059	1115135.24807422	1065173.57295001	2122683.59379437	2150758.9592324	1966245.54653818	883352.97865625	2905806.15327431	3139697.35474987	1993368.03632164	1546146.95377257	1028826.32152396	2160135.23996563	1687252.15856353	1767730.03992686	1161028.2284498	1594447.70627485	2027912.2859082	1618214.77253906	3328358.89845334	3316526.43457642
X113.47	M113T47	1.02313321681905	-0.426922163693206	0.671750471440276	113.034982904684	113.034875852065	113.035176028015	46.68545	44.7336	47.7346	86	70	15	272676.242229447	300920.155176049	681557.305031854	416534.86216607	374590.565823893	419843.723620019	381230.921880396	311057.45251025	287724.493477732	444241.648009905	337428.657769143	222229.699413319	458873.189918385	375915.749725252	322674.502090929	467596.335784536	566151.588250073	351242.38187445	402240.172558594	501023.907101263	487065.440537023	384855.279379236	319999.069044531	644144.210094122	293452.478709741	458864.891399038	523749.871153412	387280.953448242	514423.174696997	243564.314056598	484148.369669706	605163.283724013	479879.779746959	432990.571301651	637273.87357366	507420.230400059
X113.1188	M113T1188	1.08923284873583	-0.487719493936327	0.630725786347818	113.035035267839	113.03495682836	113.035111409449	1188.3	1174.48	1200.08	140	36	9	1078891.56978353	1130147.46155469	1153497.30215657	225592.119850258	203837.173681641	1144867.0762265	1141887.21298774	335593.244585435	197468.293750003	1147004.9528482	1124861.36833858	1093751.86302948	359720.222388558	206672.167404403	1154947.36229539	239208.634543682	296129.846486325	1134635.56574583	1179327.3946582	1132457.54015636	144127.627869595	290782.061527774	251863.912792966	1124877.16647792	1141288.08573206	1215124.14913094	1134600.61082685	344469.064721068	177050.853943015	1141838.97891987	207070.550000003	1140699.8754251	1148261.16025865	1132025.38203776	1161994.35496457	177490.596384547
X113.1151	M113T1151	1.04562884170116	-0.251693963496475	0.803792931211331	113.035025599385	113.034941567939	113.035100375635	1151.19	1090.1	1174.02	227	40	9	350786.509641246	177132.181636719	757785.542128839	145987.457484373	218065.512963868	726243.352792891	766501.357100487	200950.151550293	291031.676174476	756227.399286872	767940.786091955	740791.831722812	258754.131947546	195739.602955733	744020.345032341	115408.783619791	333355.858584874	761805.763466082	752105.38042214	708254.647339269	226721.518722826	159878.570999541	26610.1910937529	772474.804685894	789547.754192305	346322.223529411	249004.574055471	514902.260208334	238556.680264754	790276.145208258	189497.817400481	751254.186068485	814110.707448578	49778.0786865201	737174.080722909	116586.763007813
X113.1.46	M113T46	1.15150044263788	-0.336020298155413	0.74020920875212	113.071411344268	113.071274067505	113.071549470665	46.2299	30.0131	47.829	63	49	11	171667.010486699	188851.088949854	10222574.0292616	199087.416481711	10486381.4782987	183040.355554586	239175.659301536	191528.539881324	10425502.8420275	230358.251012965	10392827.4748727	205021.087182245	229196.067489524	224465.760337946	195127.045965867	210715.462795621	10148775.6881548	219559.186233105	224927.018552412	206735.566358026	208340.199152707	173445.619046439	182591.764429321	215059.714448561	253707.897925142	231102.939089245	221458.772077899	149518.426232031	139858.109628906	132634.521318457	240935.544581908	10863462.1984606	207956.520058421	10393339.3897169	10403778.7827627	10153802.1783873
X113.1.59	M113T59	1.42683937207375	4.27581758536856	0.000570155886036261	113.096513256062	113.096341506073	113.09665510773	58.6892	40.6079	64.1569	90	71	15	281124.177500601	369823.049126189	264233.589360993	307877.327196094	281220.411611886	267748.048376709	374876.436552989	406745.035533203	348514.282701637	360436.363565259	360028.53250498	274025.749414954	421409.335448019	386989.191183033	373406.176301246	394708.112536074	350147.533564308	376615.415018803	331954.386991094	350195.280529329	325170.135047088	385694.187288497	394101.795013043	451491.956652054	408878.627596687	336768.485114464	436174.037359212	440111.372165081	307437.399144492	435364.033456054	365695.115613334	270697.830577765	337828.032081019	349758.886884499	504539.11117297	324326.126635299
X113.1.373	M113T373	12.4732865744939	-11.5850343299612	8.38418223736426e-11	113.132830365152	113.129954147764	113.132913593134	373.094	371.642	374.592	21	6	14	16250490.7556462	16928065.8237196	16712282.1788472	16545921.5656614	16738351.7805871	16991746.8056378	16587737.457633	16868678.2616136	16624449.9810832	16784774.7176587	16939242.5767632	16554909.012425	17371343.3071954	17202136.7396164	16726465.3885093	17154364.3537489	16569145.7519472	17100930.3267157	17397512.7653119	17021400.509808	17553634.7860718	16979385.3683014	16728894.7353434	17661983.8401358	16812572.4345573	17324589.9222572	16828519.2649494	17167115.9011132	16913481.0989086	17314765.1220785	466924.937208811	16829908.5058801	64649.6444560865	16362193.2457093	16736595.6373246	16405522.0515363
X114.48	M114T48_1	1.45791648414652	3.67012826291325	0.00143204643796846	114.033920287983	114.032565261584	114.035190893739	47.72275	46.39	49.0155	54	37	7	582728.700970478	488296.031811758	930508.941553484	790267.45405231	519658.866324517	636268.145647021	195175.936173549	274963.418798063	523375.334839952	343449.828515599	691551.721243809	561509.272555411	856707.372713519	388836.759810937	509313.214950134	705069.661706583	687426.170016774	386324.456129392	388804.964822439	598028.734048335	943495.778477569	511321.530664174	224285.87861881	526498.059549505	481358.73924137	406465.243185814	537008.421688601	434076.831478579	564111.65625835	462289.320469843	417540.436410636	343106.50026875	495737.31994184	282123.320886035	443983.0379354	584462.707848144
X114.1.46	M114T46	1.7598985601419	6.84544765030636	1.81658244002847e-09	114.055501127354	114.055326670179	114.055631101329	45.8628	44.7969	47.4155	85	70	15	209988.115205772	541404.988345808	310925.757109375	667842.880156921	343687.648039046	328058.086393072	344873.577952135	349315.155384119	353676.31658893	276300.918773307	246514.139339795	349169.377375768	418264.741218067	319486.808125211	345280.283258463	333361.177240137	241962.257228027	433600.257207463	390019.398042718	344430.705943542	308902.099544345	374458.299276392	184156.202002057	417383.21713451	341763.865631309	401123.51991554	244232.13233879	534800.818992983	355332.439635902	486851.265826842	528606.238245697	305954.759749006	545100.76716059	392846.432488009	373201.415726195	258033.888096844
X114.1.1118	M114T1118	1.15191297609486	0.511358269188806	0.615014168341665	114.063367929327	114.055106584864	114.066566479884	1117.72	1060.5	1146.47	225	36	7	286090.947046877	6211081.82303134	6196215.94905199	99393.0304960972	6130097.90934426	320617.921840282	252994.635850499	444202.000989412	6025525.54244461	288789.707673337	235881.970202289	187895.305229279	168986.979151362	6237667.15500387	195141.782114704	128913.585717076	304018.564882815	6414573.23342024	253390.58059748	6326617.29193115	176866.174111797	51960.0913541648	5990234.6114175	6346257.83108121	6312613.17711966	6311921.15331741	6212941.19795154	432009.909251642	6020443.8637797	234992.44367746	6176188.37801615	236951.973832469	205567.310924482	6012765.67764064	464356.838909759	326317.265126952
X114.1.48	M114T48_2	1.43936404457378	8.7846153987112	1.11737286090374e-11	114.066598278732	114.06650577966	114.06673118809	47.88235	46.485	49.0155	86	70	15	145633393.320334	133648778.80868	215546513.889467	192809947.858515	146226059.984254	169539701.02948	144942926.60748	71701099.2031725	139740770.649619	95384146.8189244	174586162.644938	144189550.118915	172721475.886035	104585414.381096	139062501.826205	184467550.519136	177790760.733158	100031012.12065	90772806.7562776	154881066.754388	205096633.748963	130974618.138202	80021341.6455649	129744149.044553	119161735.55321	105520877.760943	147095403.726593	108896642.805159	135552761.829595	124659025.746385	120064208.737532	81700182.4763945	114886531.719001	126094450.096696	114992903.673457	172273475.977401
X114.1.48.1	M114T48_3	1.1260072135061	0.288443733604047	0.776380091056986	114.099372294379	114.091644647892	114.10307476259	47.7499	46.39	72.0828	72	41	10	132429348.25358	276956.742813003	452217.021826475	876069.527385937	124427160.909865	539218.606375261	614498.840458706	64523780.2468933	521731.188432051	86678082.3383607	152678607.268347	124286466.191592	159333907.733875	152355.624075	122550538.270251	159093918.939729	149773544.001516	88367480.4913127	511817.559179348	139876685.454586	471851.718577715	109662845.743322	336998.392438281	113641237.956519	101286230.013081	85669797.3651187	466428.20946524	95567075.6129003	123065136.910723	463032.687733052	94138410.8616066	211192.295405	152803.79609158	113363620.674758	422956.55113402	151688439.439726
X114.1.1199	M114T1199	1.06352471572308	-0.462676460212965	0.648516355333891	114.103035696201	114.102948334381	114.111153065408	1198.73	1188.97	1200.08	44	25	9	2024707.32204996	6543380.70144653	6698881.82217231	268369.687641152	6852718.70535102	1935922.96017582	6854562.59698017	6573401.87438319	6624853.66617249	6914546.86987422	2504122.9870166	2145742.08333337	1377494.35220838	6961845.56573956	6959526.44244267	6777704.88690068	7040796.44993269	6911657.64606916	7122246.75424576	6861159.16994568	7026683.71370051	7087435.42030863	6522810.37382595	6884540.19485474	6949198.26044347	2417468.52337498	6799421.19979858	6638868.96523784	6802275.44999812	6877607.22152534	6885059.79561674	1637603.91141492	1430090.93638675	1576171.78800989	6855045.50784947	2670598.52535713
X114.1.1068	M114T1068	1.67189299625589	-2.81221872291455	0.0112537594408439	114.110855262115	114.102746091535	114.111088796745	1067.9	1037.79	1089.67	107	18	10	352413.252919936	3475828.63155302	8555251.87597733	857657.561656497	8743039.37171272	8608334.48209025	8492834.80623372	8558123.75685272	8582924.81778742	8828879.96612015	747687.265882238	8468079.44128036	1765984.71557051	8731210.65394592	3560590.28999992	8328152.90055084	8697499.81627064	8718793.62267965	8704541.09332886	9205700.75120692	9027976.23118788	9170079.61640167	8404401.50026038	8884131.72900925	8876882.68878937	342841.783290634	4714922.41281249	666195.606158552	8684596.22938334	8479621.07221222	8679732.4675293	8733806.00119757	2717367.31196776	8294443.8037326	8673428.95504835	8081587.78970133
X114.1.1180	M114T1180	1.14095856462378	-1.03907162036069	0.313629157764363	114.111035532627	114.102918239246	114.111147363366	1180.23	1171.49	1188.25	39	10	8	2020044.7722656	7796851.97823023	7824302.1807234	1680458.4129464	7922296.69845581	8017091.36824544	8119691.96033534	7503291.28914848	8220894.79661871	8109962.8983759	478067.02297703	7782439.11324395	1907853.14477081	8054005.40158335	7865479.8644234	8036391.43401167	8193746.1510103	8006780.47704513	7928670.54953472	8084109.68284607	8123332.57033002	8233845.7764384	7560392.26351929	8198157.66100283	8198604.1758485	8065318.42686519	8063579.04622396	7807850.09447055	7742888.78922272	8019647.3080953	8018980.80861466	7930439.02965291	1351449.43834918	7902198.61001615	7829235.19300588	7838292.07250411
X114.1.1101	M114T1101	1.20059963533868	-1.64657915897348	0.116233631443078	114.104840728081	114.102866037651	114.111111693292	1101.08	1090.26	1111.32	46	10	8	1042408.02468751	7398436.43297791	6985800.81239828	356572.413648785	7277553.2589213	7402366.0071991	7542018.33178589	7090939.41206423	7386297.25609894	7274044.31545766	84142.9661132756	6971253.65771739	1191686.96565428	7340454.96520996	7451174.02381674	7337490.20543416	7370019.6616497	7469500.9327666	7429399.79274782	7554636.10083389	7780391.56685791	7823339.5224115	7137859.39127572	7366794.36226654	7500975.73348045	7334325.30151081	7269706.6719265	7233290.74609153	7322956.20833206	7260426.08047167	7627527.09742187	6993953.7214989	1024819.70364843	6988499.52553654	7107340.89797211	7067264.29189046
X114.1.1120	M114T1120	1.17376362852847	-1.34664344470563	0.1952962370802	114.104826283904	114.102902805676	114.111105639235	1119.585	1112.42	1127.89	38	10	8	1905244.71156251	7573930.66751212	7806261.50067139	1851072.64082142	7862205.76567049	7832293.35454983	7963048.70021792	7970369.24082947	8012340.37963867	8032517.08378714	416299.936076384	7856000.34739086	1368052.00370001	8022372.32080926	8054904.30434389	8097293.0106269	7948190.04684335	8454628.35304533	8371115.6234713	8103486.75212012	8153202.46531395	8280299.82479915	7662722.10188039	8143759.32515462	8035155.0120714	7778599.57753548	7883699.08280436	7593123.51888099	7978605.44712503	7957057.0685292	7848450.84807248	7786394.96832954	1497562.92603589	7360415.15785071	7536955.80734928	7695225.93385824
X114.1.1140	M114T1140	1.28984831470138	-2.05421774652272	0.0555245340193542	114.104839469086	114.102921552668	114.111125636509	1139.69	1128.85	1152.24	51	10	8	2035491.52766047	7040789.47289785	7116820.7128849	1940473.29861109	7537823.85142576	7092311.02942912	7517778.04733765	7393496.26115814	7528724.14487488	7471033.26405579	489839.00388609	7172918.38574341	1506487.53395136	7557939.25883362	7481914.72573486	7406699.15139771	7325946.9002063	7638962.22017761	7290903.19347382	7653747.66393158	7866009.72437433	7708330.18302155	7221179.14757446	7493994.04334839	7369868.73488342	7016862.7156105	7182694.93463993	7404768.59502167	7022106.57233047	7412914.23393555	7230443.97932159	6911579.61779785	1366152.38524087	7236178.804198	7443605.54063965	7093701.94572021
X114.1.1162	M114T1162	1.23884311045994	-1.85330593374153	0.0803829237766598	114.104851890659	114.102932927248	114.111143601216	1162.185	1152.89	1170.47	38	10	8	431432.379642839	7817207.94983843	7460670.65724182	1191693.53563243	7669861.38117805	7700628.13496311	7759252.47066204	7988212.31613724	8103544.09263187	8123479.10761261	481508.541013096	7540434.83719694	1703495.04864394	7731880.92060383	7792963.96249478	7903944.18717561	7801059.19901804	7871227.4187135	8226215.20775491	8289709.68895128	7994044.49264937	7835070.44891475	7441407.75912828	7820698.67768537	7940410.53545493	7895538.37800061	7666695.35438244	7740591.79792962	7621205.35334191	7668375.54641724	7747189.23518636	7600759.96042662	1018541.76101127	7567140.8701031	7663014.07775615	7576218.11433117
X114.9.57	M115T57	1.2186463639344	2.24059028463633	0.0299422178488764	114.893085184357	114.892967707128	114.89325288885	56.8639	55.3017	60.1816	66	58	3	165452.048553653	390140.24153813	548211.220381889	470823.084325548	342145.559960386	335743.00290639	214603.504461701	115939.551139811	197403.396917836	320952.52104389	320782.871371191	225847.548791304	261739.246965774	203999.583957901	250962.614826912	325497.479088111	98303.4589726564	191279.753281321	236906.006021867	290946.960765132	353650.389903247	170351.859898382	447052.974193269	504736.880085229	287869.034186678	230342.070868719	155694.479481112	301843.534691663	229596.730241447	341098.525749655	166820.114917643	251355.947958363	407433.802508106	325105.043389934	603986.743364941	670729.59284807
X115.46	M115T46	1.15581082205426	1.25778571309077	0.219487283141917	115.039344184597	115.036912911091	115.03951620046	45.89885	44.4278	58.764	62	46	7	226884.180196498	85177.456793108	233097.274418957	234629.489221486	237708.545971201	288363.352879989	104116.549433027	258715.574043036	69354.4088459559	102213.962640365	49753.0380744374	254890.683797285	239451.861143916	129894.918038313	103775.002799075	73237.2148452707	244085.761035275	97755.8528585829	33619.8471227051	136500.729147949	111315.437301372	74069.1592504596	58574.5039635343	232536.224088744	118322.344638783	76264.6379825963	234194.156016706	91407.6426697358	101945.105139493	84552.6525625	265314.874263842	228150.132771009	268529.133782145	80709.8197806497	240326.793538958	77352.6267859955
X115.1.170	M115T170	1.40927645917193	2.67234141477516	0.0154807004988498	115.054588242639	115.05452622409	115.054688785529	170.345	166.575	173.66	97	69	14	105153.936899691	155441.477760667	140140.848690104	272618.219513495	142562.221240182	197334.606803597	211559.074956901	213446.081577077	145724.749702759	210241.917107274	178165.47163743	164177.919832583	115377.785293527	210331.2937945	214176.066746704	200323.964790341	197099.832188895	312200.564397675	193428.075541178	364585.31224474	327315.41551161	147083.352833594	126272.697223012	293209.742621804	352515.046531141	258952.71897487	221629.083669468	302155.408866347	360115.40025077	292473.452990542	266466.007257324	247439.833804256	251769.917494038	124473.553141544	371946.853510016	163469.886781447
X115.1.65	M115T65	1.20794830019661	-3.53021048352894	0.000679168496684923	115.054506614435	115.054412247572	115.054593856777	65.1215	63.911	66.3058	86	71	15	886170.99020142	515097.816472657	675126.655203629	729822.63701637	804223.032390579	765775.236953776	1172159.63137267	1344913.22712811	521901.683206363	1340591.1688679	472571.024167949	765625.611617539	1015469.35502876	1019714.92029056	969402.967935318	850433.761856327	563754.155509848	2226100.74965883	907564.8839875	851264.772791903	1619505.80311299	1747821.70369107	780247.385119726	1410573.94542231	2196438.33057589	1302634.19504024	819426.597760287	1261031.33107209	878181.797130859	1139509.22917711	1276039.41140034	1411343.58171094	720833.966974015	647101.200761283	1153998.25871123	738737.936207931
X115.1.403	M115T403	2.87106679184578	-6.65958586717266	4.67890348687661e-09	115.054582868342	115.05451693013	115.054641038592	403.4015	401.934	404.618	74	58	15	319782.183725341	358873.003251586	309733.511838334	348283.307892408	387845.86921129	433107.228723457	535451.703008387	661124.984163972	307992.939980924	578829.290931927	337716.384749936	434350.732864181	499916.754396305	564196.053958728	559357.390770175	350871.185093445	128965.044903034	2036988.77544679	827061.997898841	1339955.36671289	1481948.6634852	1521595.39036608	591981.98075874	1714451.6002876	1990184.01416238	1315606.68604176	1206275.79122754	1372669.78743379	1540158.6869807	1339978.00734008	1139757.69563149	1435367.1497062	1277540.74970975	359872.566261467	1322705.88486161	459188.839690555
X115.1.1028	M115T1028	1.15224797302816	1.20008506557095	0.245979272299595	115.054481432892	115.054397511802	115.054555561748	1028.055	1027.17	1030.79	64	56	8	1232135.78077426	1913463.23380963	2371730.30225001	1697641.01730639	1830644.22439622	2300898.93670099	957927.145087502	1449748.6625887	2792902.57343749	2388376.09482421	2237734.12242802	2118122.84104972	2571419.00108315	1609799.74052733	2206171.48036098	3381617.91216367	2724452.80868362	1807555.61045544	1390655.37693055	3420610.11396516	2220839.80296502	1813198.89665892	1581151.85378068	3757211.61735795	1271983.56375	2873156.7661422	3160593.95747395	1277672.98504532	3017124.10938526	1566191.20013949	1576399.74149672	3947673.07342737	2327112.52673538	1858506.5876714	3658893.03539746	1645735.35048029
X115.1.1010	M115T1010	1.00921127961903	0.120567994552316	0.904491215290779	115.054480367441	115.054408580322	115.054563490361	1009.94	1007.85	1011.93	62	48	14	2629759.29651501	2857917.0611613	939776.199620813	667555.509565738	1110236.49571269	2699090.28017094	2778440.80089848	2685707.94491906	1269626.73899148	2955811.62289224	749221.479999998	848663.12866769	1256368.27879261	880467.036334821	873789.352994023	1322330.71994249	1468232.06167779	1107190.16643455	2930246.392503	3086945.01212208	1399876.40002112	866181.892678637	2706382.5586162	1636922.93783855	731714.443657671	1166438.98211396	1468487.58955079	2963877.93893101	1461261.96676702	1110863.25841071	2974845.78059282	2026778.50065899	1372527.77785362	2808069.14901402	783109.426432978	655064.731451218
X115.1.1044	M115T1044	1.19364492435148	1.28908783139062	0.214800876446758	115.054464514307	115.054377873833	115.054537098618	1044.31	1042.48	1045.69	60	54	6	1291965.3861579	2123347.18802327	2397931.08504603	1602825.4859605	847186.758922691	1207234.35373438	913849.358942141	1171065.52505899	1491440.44197263	1700411.23746745	1179171.30389874	1271995.57077302	1466433.7639044	1730953.40232188	1574465.07865972	792678.523010923	2401112.85148621	1666976.75629287	1206731.59059572	2822438.90064313	2460466.51616287	1547414.04417842	1550109.38195815	2405294.53505296	580058.037915293	2595425.16350013	2637302.84247486	659103.183260864	927639.750907254	1342202.98487007	749118.950441571	2692972.13926389	864497.254570323	1184423.31775204	1730642.78218707	1209406.24853514
X115.1.1061	M115T1061	2.19275003223975	7.03977053382436	8.93805078838739e-08	115.054501109035	115.054416235711	115.054604533995	1061.11	1058.89	1061.82	51	50	1	645075.287093503	829952.636644874	2942915.22831032	712821.240678007	2998946.82021592	820231.149388597	2832089.13623463	2902723.58124161	780394.285738524	742817.840146483	808343.73383203	713837.33138591	563679.099663628	734389.52831562	750538.157775325	3007024.3224626	3084930.45602365	791138.307714834	584214.948779721	3098663.51015958	3169058.40688272	665133.260230835	765918.465709638	3068646.59454673	265091.547336652	747674.600301341	3100110.94863198	325712.578155223	3249336.62154024	781586.211321383	3248828.27240996	3264970.40384882	260755.442421874	681370.095874409	601946.111873436	738995.089928655
X115.1.472	M115T472	1.40285675404114	2.27667103159342	0.0339814174639419	115.054580594722	115.054494513403	115.054658358687	471.5275	470.623	473.323	44	38	3	87294.8730562175	142391.198624311	81919.5792201452	116199.984424316	120960.366004379	167199.273961502	149856.981834725	156371.92467041	131449.07130303	153232.904507664	124945.399435268	100140.666215188	178621.277572365	154202.351079693	177448.550559675	99211.9519611286	786578.311197704	413027.172517468	200909.866544535	348418.251559397	375712.711163465	322134.437540882	141136.504191948	377056.070265203	409118.704266759	305463.452804512	330856.0174433	304145.254	307892.522329558	306480.727918442	271098.056220288	299068.456964183	278841.74253067	125959.45253293	301313.163762074	150613.945582386
X115.1.996	M115T996	1.05315044964511	-0.530898959027915	0.600657601151832	115.054467184992	115.054384055206	115.054551351698	996.2315	985.774	997.817	42	26	9	2580357.57666523	2620092.88399225	2652122.99342962	2622298.74404456	2651635.15653708	2511780.52143746	476293.159580711	2625201.76377614	2769711.03293168	2596257.85979858	2618525.8395129	793747.987600431	1121968.53441299	2734701.06110715	2752715.25326157	1493183.47530154	2737625.26186767	2728122.7565326	2904933.86615083	2788169.79930532	2764347.51737374	2786878.27056659	2591077.90576039	1843196.11127716	625173.456115631	2860846.20894031	2925817.00290832	2881580.39058861	3013723.1463486	1060336.18963979	630227.533410682	1195941.3781345	1061500.24503282	2522054.17182057	2918388.72863036	441136.326472587
X115.1.645	M115T645	1.04077441478608	-0.167921677546734	0.868351094254424	115.054523679141	115.05441241676	115.054624719674	644.96	639.522	654.461	54	37	9	58959.6745904535	868040.325310532	856511.082295179	828752.162482081	106550.157204085	104596.988888951	851939.125840582	93595.2594864173	64031.1006184209	76972.8045393451	133272.685402379	34548.2477501407	76433.3034634346	38498.4190750416	889980.494988474	108942.65394397	124557.172454052	240677.823377604	947728.404045868	184596.734317324	217945.239169074	117375.742814496	91050.7056033574	213721.684512067	241312.907382102	201438.751392734	86694.8986825085	160405.219656529	139110.405631662	130808.932290441	171042.763266898	124006.699296052	155646.91876452	851400.198455437	148667.212914953	64802.4987396919
X115.1.47	M115T47	2.88916549865364	5.9475258453335	1.0373634532268e-05	115.054699047036	115.050508535318	115.063795366606	47.0873	44.4836	49.0155	182	70	15	1536735.02305781	107176.071202539	2398934.99285635	154215.867150006	127525.757902718	176482.482415363	71955.1783859765	724999.545452399	86833.9787341781	153279.797380247	101791.84056389	195655.108037652	1747734.13243894	86599.9345587891	83706.7597475694	220131.330745744	136894.186816382	140322.178566739	897417.503330845	129506.710771575	86996.071593457	144076.299339889	847642.082430051	92302.1206107727	101849.284129975	142098.20529543	120666.168264126	186783.379476562	210985.411723453	177871.179006185	121564.846704521	711822.456467613	109442.37583811	142173.400765348	1290511.01223009	180075.39215947
X115.1.56	M115T56	1.6985230854641	5.9708439147073	5.78285144214874e-08	115.075665820991	115.069850130549	115.075885851414	56.1126	45.701	65.1433	186	71	15	416513.349147606	415455.874737355	332351.172321578	552176.288097039	415422.054940154	383668.696478405	310547.667136253	513446.79380625	512402.873072253	377551.217112109	526861.897388082	509054.640797426	457682.567766573	530541.360289101	559897.63767033	474866.66571527	441527.81300744	477915.057373531	298170.839891504	405119.277210691	374112.609084844	568942.517059791	555379.70574227	470654.486789504	415753.548005625	518478.778592882	692028.086111121	551688.885420217	6019155.21384446	580965.816812966	401543.474128125	351179.714693594	332451.788078301	435753.898443388	409084.496475858	335692.887491211
X116.46	M116T46	1.08106218181407	-2.43786529445233	0.0234610089594085	115.957902856004	115.957794383256	115.958030268834	45.6102	44.1408	46.426	85	70	15	1055893.69949821	1028434.16225568	1254671.7066501	1158719.7041676	1065773.63951521	1075542.01537119	1206130.42246577	1075080.45200018	1131665.56925884	1141013.49645236	1112864.5041998	1298077.26053223	1208310.72465742	1170733.39117679	1221015.81310504	1179506.33036297	1136899.51375381	1220681.98003682	1015855.92640249	1167910.81231862	1183946.6897207	1119230.71302762	1011304.14910907	1100638.05920742	1158488.35417952	1170532.96747909	1074196.66541855	1091644.47535092	1222335.77688931	1181022.91100063	1026982.31213287	1051954.32725596	1116377.70852625	1121509.07253158	1083414.78660309	1127579.2226038
X116.47	M116T47	1.01331118797089	-0.0813459175301475	0.935981810635456	116.037370820347	116.03613369525	116.03832913454	47.1636	26.9679	67.3728	90	57	12	650427.109245652	784282.456122129	788629.442453173	382786.139750001	488936.201373563	525007.774468576	346920.782921094	483341.071007853	608104.14517	1077067.59008284	316391.358714627	1434818.56123624	618609.560022266	454250.952209879	430945.728590234	726696.975141486	1197949.26471555	90796.1416041854	534182.847704613	466703.58574261	1069845.46863278	219179.717649339	1050826.16086889	1150073.81763818	371249.357308008	551512.43211817	521522.61325979	860915.031171824	1512848.70456814	403090.12839375	369283.367999383	546985.661134869	598561.424903526	1102296.06225653	455421.953730253	667731.807525111
X116.1.48	M116T48_1	1.24075359542012	5.26132961564147	1.18367716517298e-06	116.070980919938	116.070877799873	116.071083130619	47.53395	46.1518	48.8147	86	71	15	154674688.592064	98903545.2529656	95635561.1088824	119077713.066177	69102722.892682	98766745.5619542	112429606.432654	53898628.1583	120299335.156195	60734372.6305583	50769417.3999948	107192437.070811	99883385.2105798	70586266.8379327	104168277.530257	123171989.178657	65299060.8664586	112260379.288537	146033986.088455	102922473.760519	143035964.029464	63383548.6363934	72753273.4444378	85030941.0465272	119138531.167452	86349701.1306377	94174458.3001852	148677772.728832	129245248.673879	97331673.4097753	115882778.893669	73683313.269304	84372722.0857485	65501272.7694218	80630795.2823504	104002877.167482
X116.1.48.1	M116T48_2	1.1752100333928	-0.43367170500757	0.669417075751158	116.104718954274	116.103466318462	116.107459622896	47.5163	45.8177	78.2022	55	35	10	132968045.141142	132190.534932568	82927093.3557325	435252.815812501	58169009.373449	429789.199696641	491159.389912389	43388512.1961762	100804492.285714	50965021.8746309	226635.496804253	88845995.7537661	127726.738374797	26682.6013125977	71575.4955538147	107459364.782746	48203481.6665436	385280.107026579	119931726.616226	85354205.5013836	260913.49861875	50098059.505703	60586156.6941163	72508801.9706869	98040501.8735997	66830280.7963486	173892.061557645	126418770.385829	106254420.56658	77331174.3764877	87287057.6106655	224697.585963541	305302.150592684	56101655.1074897	301749.244408008	180195.396497395
X116.1.1071	M116T1071	1.01741509730834	0.0967113015962424	0.923982572461848	116.143688251985	116.1435614844	116.143786594715	1070.57	1059.28	1085.95	105	51	12	49308680.0864517	43082531.0232252	94704508.6772144	71934893.6653838	8793675.65400054	109679153.834027	37152378.9000002	60908801.3949024	48990078.8536428	60938893.7825584	4364500.46999904	60823368.5021973	60355293.8137711	60396743.7887971	51841918.8323525	61590646.9492329	78690327.2306817	61262007.4334674	82868624.4188325	37058654.9744994	62699442.6587649	40383510.3168756	59601968.3519372	184379108.448778	61927953.9260822	41984221.9643335	62364881.0469416	99483220.485	132942455.932065	59283603.2794814	29687037.582223	42816931.0215517	36435548.0341999	38186080.3456006	87862338.7801924	67829578.6105819
X116.1.1033	M116T1033	1.06242259551783	-0.990672642305594	0.330314741126898	116.143624480433	116.143541156292	116.143718318831	1033.02	1006.54	1039.42	101	50	10	46018311.3125998	40670689.8088635	46686314.006054	20736329.138044	20072477.1171592	24208900.0801922	31630451.6496431	37323758.1771996	23778801.6671154	35234955.7411511	19982115.9463069	28702285.9472729	35568144.7233444	37517856.9073829	46175024.5206864	37019396.4597421	26697885.2269647	26525773.8781036	44001058.3666666	37790788.6911859	36498532.7474551	32371105.7913968	37081710.4888351	37866588.6318196	36410165.5464706	63971511.2968747	36504360.7673057	24989848.0577776	31016820.3066177	36065315.5754739	32419235.9895834	39690614.8827269	24118996.5484615	29504062.1590909	22049830.3907613	40361542.4596666
X116.1.1112	M116T1112	1.14068923556729	-1.52532670137054	0.137989081519361	116.14373911715	116.143655351937	116.143818693018	1111.56	1086.61	1131.91	161	50	13	56955410.3608066	77676258.1442858	87672433.5688544	180871478.71875	52718147.0907145	50712246.2648143	72733615.9295001	49189674.6517357	35749336.669736	11024524.7060004	43830850.4673913	80652637.5284083	51187198.19713	49436050.4582238	53111738.4714289	50963733.81368	63316591.7647059	63595988.1582353	61073755.9036356	55253199.5484482	51453759.477478	42507303.1097729	50288901.3479682	53060708.625	48584211.8115093	19858346.6799992	48607015.0046011	58827303.330781	53242806.3470687	51003661.6788421	61780449.0381823	50103854.5464432	56277972.6775005	47907639.0587956	50388987.3649995	49391436.8037031
X116.1.1050	M116T1050	1.04322315386407	0.725395237372734	0.475980240403427	116.143632006634	116.143569236954	116.143703456165	1050.34	1045.5	1058.85	55	40	11	40057813.9422265	33984255.0375715	39999339.1338054	49788624.759694	43210317.1531818	51301014.9911276	41655295.2739289	40764576.170725	30454586.871923	39839804.414444	38773467.8145313	18977458.658889	40668034.0210006	39685989.5333862	25301190.0799997	41025716.0629942	39726049.9194098	39574483.5139038	39816151.81933	38087644.2652636	39298841.784537	26428129.4925	39293839.1298889	40387957.641641	40066845.1596144	35788753.6165541	40188543.1430649	43721764.3196021	13786973.8874995	39844393.1837807	23790170.2749999	42425906.251704	40294593.2387695	40285678.4382621	43723666.7495555	37737994.5276925
X116.1.1192	M116T1192	1.0172212235714	0.299048566541677	0.766898621297424	116.143776180066	116.143699767919	116.143840902806	1192	1179.21	1197.74	62	38	8	64185001.3876139	63842972.1711222	66106976.6083423	50580131.0714276	94817188.4592595	42570627.9524997	66174870.9386877	66146168.2189299	53631012.8640006	64890594.7699873	47700204.9233329	54085975.5329995	65777679.1286885	64513008.3361647	58331495.9631248	64622289.810669	66322745.0989231	66109801.6186029	46881807.9253846	64520520.703334	66897461.4954075	58649754.8812498	64723432.3608382	155238301.493182	66422352.9508436	52239972.3648275	66048749.1120704	42972692.5012497	55649237.5858067	65966177.8472174	66234964.4269063	91065121.266923	63325246.2282952	63086667.0683594	70844746.9370001	60516861.2673531
X116.1.1153	M116T1153	1.00955719303659	0.186854387082222	0.852528463192831	116.14375908673	116.143686783051	116.143827871322	1153.05	1132.61	1177.17	134	51	11	53190303.5620006	46529632.7945956	53226151.7077581	48712679.3920377	8904166.49999934	38649311.1619055	43623390.8191673	48663870.1225902	48878072.285555	42088614.8823912	74534179.4197611	51206393.354643	48275912.2159243	48973227.2632175	112529115.953571	48945574.4312857	50981757.5571432	80736029.5573325	68968277.8013154	49816297.8579637	47831972.5090614	49045263.5546302	47397294.2889123	79423800.593667	47627125.294936	61214807.5277941	47178924.1373479	64808918.2408337	46503614.9628845	47746057.5569209	38158316.0714281	44779509.6040003	49465512.8485717	63358628.6319996	47889703.5692305	111930287.90625
X117.50	M117T50	1.42760368159271	2.92497482050992	0.00811612205952716	116.992594124173	116.992508314474	116.992704419512	50.3918	49.3519	51.2284	49	41	8	301347.263111719	340064.155788368	351634.250741493	261048.914097656	414159.897004297	439289.669571329	197235.399742641	170158.253837946	507927.732598578	259404.952860352	366844.031235591	263484.778437165	330086.640679687	232272.292561155	508308.843760478	387173.90779375	306640.374792383	248387.41105664	101796.446540104	303055.345087695	267038.430015737	179620.721675618	171205.02817194	285738.853222656	270331.975069922	201248.369484374	192004.525047686	565476.087618749	647424.118051563	367889.793139908	313784.691655078	288503.318574086	382350.505432422	427214.508867622	179965.437890958	435288.753027464
X117.1.47	M117T47_1	2.00470037187994	-1.56026831703766	0.123145097885095	117.057661589966	117.054961172688	117.066356119862	47.1074	43.6184	48.0261	114	66	15	253644.25180203	173192.331485986	266227.256525366	263669.875168422	473142.117756037	508145.200923659	239128.826415658	74575.0363343424	164488.219416211	265174.292762833	195281.880433984	192752.797673009	254363.287742448	173605.304366327	189196.38910562	288519.254587225	126606.052311266	229902.26178162	155477.979124355	296826.541956579	362366.166566659	235832.183415865	83621.1899994402	214377.5622	308585.640451485	265346.724949255	232011.349563616	274970.447950753	303052.281822205	304400.361240202	198993.907722656	39737.6179609469	3342566.69777987	148228.460711168	36835.7950432075	268817.245119658
X117.1.65	M117T65	1.01159379186734	-0.213248665830205	0.831823094554335	117.070140290655	117.070047924185	117.070262348154	65.1303	61.3258	66.4114	87	71	15	1255330.15481494	702077.354783679	934047.128734078	1019239.13888653	1067211.24319928	1289023.09126482	1622376.44497423	1877229.39989062	754878.24868	1863325.95375083	647572.166614015	1199033.35173913	1420662.40283658	1365119.75183229	1304347.06529334	1107566.21276598	826076.582077823	2887738.00440776	1309935.68405357	1214829.29803379	1922101.64372741	2304523.07806979	1181250.88184558	1946389.15993149	2850886.40381007	1504244.03688501	1145694.64282082	1810469.14838138	1423577.50717063	1452716.53703799	1450748.71902228	2057284.39010883	1306513.93340798	932512.067543701	1574169.97998148	988627.535781738
X117.1.1028	M117T1028	1.01391310810458	0.269262838995496	0.789468602587184	117.070110433039	117.070019217773	117.070178928088	1027.92	1026.94	1028.93	83	68	15	1170304.44767799	1944626.74057119	2110735.68576824	1721250.769375	1594021.19265001	2251264.03448488	1198323.9240578	1504505.71891926	1783237.10292235	2023026.42094401	2140084.24370558	1317186.98716105	1730775.86968993	1506175.80272169	1730455.47798295	1537338.84726059	1933477.47714453	1750474.97604669	1339850.38424967	1794302.11219281	1866958.17795877	1466402.14326033	1587958.37481617	1901699.07649194	1351297.49187501	2854491.43183412	2369476.1959683	1264286.49190552	2333767.47311322	1838961.7493921	1460116.1390625	2385845.53683103	2359659.57563948	1776329.55875803	1382799.37655762	1714342.81898307
X117.1.1044	M117T1044	1.54643970836402	-5.76456437178673	2.18909082860819e-06	117.070089229537	117.069994480283	117.070162964001	1044.07	1041.58	1045.36	83	69	14	1880123.00142215	2085438.81036163	990934.579815342	2074624.13595526	1084952.0861989	1535940.10558364	857780.56020597	1333669.99559247	1905242.17711692	2060590.18286933	1546445.63554685	1485477.11790525	1774529.48683134	2172231.84298056	2094530.2959844	827308.714737832	1114928.7964742	1928583.3977051	1365034.49324342	1029080.65749074	1863762.12501526	1798652.28958645	1962410.0225781	998955.738313609	1136816.54540625	1168948.81315106	771857.02978514	748153.149692391	926557.865789612	1923730.06965745	978400.248979305	1591920.69235852	1327792.00669249	1759224.04814798	1743902.57740885	1665094.12016774
X117.1.1061	M117T1061	1.10125721929666	-0.361742388323236	0.721995962657315	117.070119231153	117.070039091692	117.070198479245	1061.195	1059.56	1062.39	70	59	11	661627.579280597	883271.304632802	2185582.68668157	824324.808566124	283836.042837882	914270.575476583	291755.13769532	362679.213998438	1039394.45141204	864978.84841507	940855.077507532	778754.662758302	649095.730664059	889182.272245306	804895.107118061	381056.489760293	2235453.56145394	897518.5667041	608857.116828719	2287669.2092718	2247850.43108915	814133.143938425	866876.78707333	2201720.49686345	2282099.51679611	768657.470755787	335215.30857788	374667.435863045	302453.250270436	828433.928537835	252388.933242182	674278.138939998	337630.344806255	857563.131142009	751435.801875003	778625.742148441
X117.1.1011	M117T1011	1.21956422871351	1.71084373733796	0.0999194838184669	117.070110357486	117.070013904925	117.070165787436	1010.75	995.597	1011.81	46	39	6	2447547.70999482	722676.235041122	702917.711276327	2464804.82864293	761091.816217262	775061.217908856	2369137.61524571	2443576.88885316	952026.50633721	979551.531746324	2532866.21921253	800560.193645975	702633.789773438	2444191.22611618	619830.61554464	1025144.22262547	2469903.66899565	871348.938209497	627896.684393782	2324716.31432206	808808.069319283	647067.928754339	478933.514507335	1094457.34168751	599180.683892216	1082763.55763791	1321021.40676563	2268465.21838657	1169773.70465143	885175.878968284	2352819.03826626	2488127.98068463	974185.736347145	797778.298762502	2500735.93852367	530607.722518137
X117.1.47.1	M117T47_2	2.38366883482523	1.9366845307776	0.0700962676839274	117.074246209783	117.067914689478	117.077141826519	47.49975	46.1518	48.691	168	70	15	480075.254337565	346445.134747402	296258.485996094	349879.337387642	198513.003614824	268756.666004492	333544.745872581	202899.858194625	348943.923173077	171744.963024004	2817283.50386721	351635.703574463	299306.038852451	200387.261658232	299470.571756563	6706558.43340718	158000.57408724	360733.634072035	446025.178886568	316784.344376322	454460.30564084	161856.899004707	204628.11512666	205656.936752511	367552.719825276	247710.180305069	275613.892677059	467343.204663868	339651.626432962	275812.011511124	314433.187453125	183178.164613895	4572815.28030167	173553.805170703	241323.921863086	367445.804420553
X117.1.57	M117T57	2.33542283254316	4.00157073124018	0.00108516385959612	117.102487580171	117.091196394188	117.102720169216	56.6027	51.1706	83.8747	47	14	15	113307.545953932	349137.333530076	138037.750706003	173522.415419067	118050.537712758	125287.761982444	368948.622837516	255008.954761174	305890.506442324	229810.656261897	139850.268088341	135620.792150852	215811.550936125	171399.019249124	137114.189759175	112545.526711929	70500.7049151933	212755.14467626	497257.563193148	311299.922116984	101554.290633416	342963.112199213	385135.266467492	151035.60533161	683900.285099535	177037.084141424	179463.581805571	179469.840943754	167844.382663286	257592.688509015	368196.155155564	378938.833639681	85272.3253215877	127155.915800553	282713.838288817	142514.738061465
X118.46	M118T46	1.09435971718387	-1.80884027929662	0.0862426072355547	117.954942031559	117.95479166809	117.955033674626	45.5033	43.7904	46.2419	85	70	15	267576.941496582	342587.453883555	374107.521374145	331165.42321596	304571.117900879	371697.769131867	364541.074502838	364185.167502282	339152.299308985	363947.518231568	353749.572088623	299067.321085306	386860.113410596	322706.356178145	392210.031174523	356739.366569186	353153.009411485	388537.605070574	316761.385327799	332347.061230347	347336.491704651	364603.953711184	318346.831957246	317536.947410482	352438.00616707	298998.619579688	350041.445462511	304426.276200147	398119.816929871	339814.593798285	306004.98671403	324290.993672852	320133.658211389	301373.698875287	321240.748663909	274633.342760937
X118.1.48	M118T48_1	1.47490077779504	3.46662474040045	0.00256073073925789	118.061494433063	118.050364183389	118.063607374582	47.5526	46.1518	49.0155	149	70	15	1139385.53063942	991835.629153476	1751951.46524376	1680234.27094905	978676.476110199	1647187.39704488	1845274.03437421	517696.375864559	230869.102506673	683162.745610908	986625.102780754	1675363.47867204	1438949.88017466	1049459.51602628	1489300.46130378	1080438.97610586	1365123.44599891	1411734.31525167	828761.103976841	1327702.09778472	1290938.64558978	1533335.26952327	220023.666422656	1135773.34834816	786701.344992005	848740.302495868	794140.763252749	1650609.5837638	1300696.16944051	1005090.55425075	602689.001230469	594422.400459961	890800.782599958	1107800.76164062	955243.892223291	1519052.99986111
X118.1.1028	M118T1028	1.02555786981246	-0.667968120374084	0.507354777141067	118.065362363429	118.065275523951	118.065414483256	1027.605	997.476	1028.82	54	39	10	6506010.60910566	12534282.9032573	8346929.19110963	6629963.94029603	5830018.89209554	9098433.83336535	5053448.44214585	6741424.03742027	8757376.99185695	7995146.03183599	7506704.59247303	6937185.02515318	7285128.87210565	6893703.14704188	7271666.68089745	7250416.98914683	8451059.43949995	7953046.01958987	6596337.93421235	5957671.80107144	7518413.02067757	8329363.24329998	5432373.03300777	7514603.49824004	6147627.01999998	10960525.3999904	8963073.98794473	6592276.75487181	11704649.6629286	8073068.82439456	6585319.94913873	11946345.5400506	5594733.74074999	6073955.60196976	6853680.34094682	5452434.55808332
X118.1.1044	M118T1044	1.08443528108523	-2.22440340741373	0.0308264535414065	118.065352942534	118.065229487849	118.065490744519	1043.81	1041.28	1107.85	59	44	2	7284535.22486851	9636743.7864886	5118956.83004041	6500636.7612685	6785761.09836454	5764906.03307458	6402128.60205619	7953002.9582452	4548598.56885818	7524413.58645831	5425813.8559599	6966737.65495899	7296603.11305802	8205359.81954166	12396318.1777461	6835386.79845056	7014056.31994505	5693652.05741931	7539918.32183332	6849287.1186008	6752848.22797341	7000675.98891896	7732642.74921876	6705188.95544895	6536507.21421805	7040072.32531117	7085144.28713661	6448088.51204948	6853786.2067023	9340084.66123898	6921248.01322083	5733937.41572261	6878216.01000008	6023979.39535709	13128805.7158565	9152903.46814808
X118.1.48.1	M118T48_2	1.1715043483004	3.0455666167308	0.00612100979973107	118.065558470956	118.065228644665	118.065889952097	47.76255	45.8177	72.3469	110	70	15	5265114.97117249	4420471.98320006	5369727.43925463	5196142.84659723	4857909.60457291	5785278.69184271	5235278.022625	3443822.52307917	4316248.05107031	5566381.82358646	6610598.29277591	5228660.59876835	5671876.27677917	7054348.58855349	4580363.93020972	5904743.87139509	5924214.82303067	5343323.28783123	5491109.0374061	6469267.85192918	6049493.80837735	5324780.52242865	3359428.97905517	5362115.10005469	6099838.04864612	5501943.92819583	5939484.22049665	6347897.15715717	5736171.7917173	6914200.84564795	5296995.39074726	4796550.91206936	5774056.7255478	4410548.81317761	4622920.08853917	6870317.18337611
X118.1.48.2	M118T48_3	1.58270947510914	12.1416115750538	0	118.086547225409	118.0864629724	118.086653508327	47.8571	46.485	49.0155	86	71	15	338219002.418948	418949675.493527	472147586.193163	425947361.320812	294047535.993057	424017332.597073	306381070.48465	315427540.452734	328487395.711565	299720728.393441	320267838.116363	263036701.555702	272263723.435131	189378485.732832	289338348.289356	346901010.250714	277494317.3691	191952956.863873	298523298.555665	338428336.201858	402419216.18114	213643474.285086	164097829.366918	271198975.903137	331547733.498248	198451894.596029	170374754.754128	284740863.428022	379345748.158572	307310858.226526	204591344.133215	146286377.459933	180480560.112998	363170292.167753	261226657.071407	491542211.881117
X118.1.69	M118T69	1.55047463462907	1.72571629409083	0.103672226562926	118.086590509866	118.086481414051	118.086766148035	69.1307	62.5984	98.8549	82	39	11	5988517.98891116	2463353.1035325	3132628.63864844	7313519.91407143	1169527.00101923	6509539.39078844	2298879.16624944	8314549.90303024	1803703.98888235	6098900.85413737	1200740.89358806	4502349.85172673	2192966.64422826	2149484.80327882	2056178.19730895	7544921.668645	1785876.64821131	895133.662663723	835857.946960015	1831576.27843171	2641095.78040319	4692019.52221756	2234803.51107735	1671430.16918579	7145814.92878182	2437393.08895333	2227004.04400824	6927202.96485	5362903.74426471	2381480.47653409	2331999.42206889	3409656.97752594	2445833.50444308	5996268.714875	1919464.41890469	9923147.79377232
X119.48	M119T48_1	1.05979249173949	-0.607064310420028	0.545509084314472	119.016354796411	119.016263170501	119.016427699191	47.7376	46.1518	48.691	79	64	15	662598.735971589	732482.254765591	655955.529405325	626145.749365997	401472.929608593	480286.772146356	528739.752228584	191688.759790215	493813.480151768	1256907.43076955	379158.295155115	680996.516366712	676060.341411491	185747.296493854	234262.217386002	513320.888898518	219002.118279375	532549.248889404	490103.262046875	406770.761752989	967540.136954821	386057.745369678	287857.717674076	536976.448029108	378566.826165203	174033.514801563	173757.980388153	633848.243427801	291047.14782247	560745.933852056	241401.846943585	795354.525128584	495363.0631051	749682.115930695	148625.661581665	421602.858874511
X119.60	M119T60	4.63531765192021	2.09135865906531	0.054758646890597	119.046500598142	119.035471060128	119.046727789673	60.4134	47.1269	63.2391	87	64	12	195397.517740234	91675.176725347	1466336.5379837	117413.866242847	1173280.11761939	146440.366287109	161067.132867187	171055.390395189	84099.2965666666	83084.2511122869	115716.76294181	209073.11564375	89522.7219951172	108241.148257936	100041.307506055	81997.5330022852	158235.766064026	82959.0460193359	1218200.51558304	155042.391855469	1479854.25829133	56544.0651087241	59414.6553333982	1569407.36623251	140339.731263221	108415.542807129	118095.85459834	127312.641036691	108771.755121484	100680.963155252	239047.248168795	1195401.88622066	121632.426140625	94593.8786918749	120937.277923296	95159.8392310698
X119.47	M119T47_1	1.33518597810141	7.33982025184948	6.57593091091258e-10	119.049366271497	119.049275404745	119.049454327866	47.436	45.8177	48.0607	85	70	15	1550826.86350041	1324215.0970646	1416081.52635874	1043993.65087668	1317516.60559214	1699008.33475098	1209751.36031503	916619.027558769	1202941.94284538	1312104.26572187	967908.707417872	1432856.66692221	1309690.42580112	958447.385521724	1174855.52102653	1441005.56864169	926265.530916518	1170953.32694565	713377.527473586	1426253.16504562	1607142.83197766	1136012.65135611	704963.423402362	1636370.29315886	2120309.35803497	1210470.24609611	972677.150627308	1730428.5793719	1056427.95732598	1769658.12720268	1218420.66302479	804513.302307969	1141207.45989	850016.161725224	961088.260796667	1653249.52128561
X119.93	M119T93	1.76596827548442	5.7572979064927	4.93694955450152e-06	119.049476639656	119.049236431246	119.049569940853	92.9126	90.1306	110.829	69	51	15	290828.478965906	295506.15359923	495956.399673852	307478.945521625	285727.359844043	329182.751449683	313418.665768537	292406.892789375	288614.114041458	270971.19720763	337489.795405338	323113.847354065	299106.673853745	309364.717987444	290047.852570384	522543.026170658	443147.198349902	308277.418331985	218147.757340365	300070.609550856	283203.005167892	206382.082751502	368095.543288625	250229.773190677	113493.217748264	232255.381878704	279073.004414687	306151.698822423	213591.254335656	186858.469129636	349129.852896409	209653.22933175	196884.861478932	286016.939774399	256790.882578429	315665.902687014
X119.62	M119T62	2.39894772698404	23.258493050557	0	119.049275841895	119.04709764523	119.06074642056	61.6772	59.2772	75.3084	169	71	15	2981077.98444379	2097797.31102841	2072680.02865571	2185183.91994936	1668073.87286363	2347518.8711042	1814296.71313432	2422849.92491994	3167893.34305168	1978830.4957892	2126980.3634977	2546151.87051639	2195023.27984156	2502684.79816974	2077446.71148348	2056139.43540645	2326069.17477836	2236150.37898941	2075189.49252498	2509188.42473522	2289359.23973058	2302381.28246923	1950757.56994981	2375812.84036244	3991521.44247695	2616381.57613394	2214989.04949693	2298045.80893199	2402565.58524743	2190382.6037865	2417720.78812356	1900463.22993679	2058319.25059871	1922216.13788511	2788704.68071198	2044894.53728506
X119.1.47	M119T47_2	1.01747608245779	-0.151455900791366	0.880010006588074	119.068768435196	119.06869399155	119.068914050561	47.2606	28.8969	48.3762	85	69	15	430805.84606875	333926.663008984	358828.69836795	376415.570119219	459250.661053143	520761.441878218	411134.185097841	257609.512941406	362491.129821851	387999.661748289	362628.261931836	407088.240197564	370876.548450134	358114.595180713	327383.36095013	456820.327437361	396159.468629127	338625.598897969	242619.615910228	456564.745774108	570698.978227646	351963.742713323	241536.307638737	332207.502833863	454731.523406278	417293.49410931	497894.311179224	489663.232009375	473003.472254297	433063.790548311	351876.337987793	211575.339155483	340351.705757975	300871.323342871	202615.604453809	473737.957515625
X119.1.61	M119T61	1.65747414227638	-1.75678755207347	0.0911746275732201	119.068804724948	119.068694011795	119.068863749622	61.0543	59.5199	68.9396	46	31	9	65382800.4182617	196284.861366102	298919.011781664	465688.22499375	47948009.2872041	58969224.4357243	84807202.73637	100402126.917366	267533.206983301	421234.108472474	476719.316908851	52416038.8677533	64031468.5962455	397503.810752024	156911.574835308	55267919.631205	347910.244126465	119480813.125428	50413373.0049943	61106270.7872061	286705.509419967	89051553.0941631	416048.29339322	80396.9425948687	123968667.610904	189857.303204606	54848252.6273738	71345948.8041589	74225603.6695775	69284431.4057463	67409778.7555373	81707068.4325721	186836.034122834	329086.715230567	345293.627044622	272026.230908359
X119.1.48	M119T48_2	1.62444105264962	10.2332859764475	5.55111512312578e-15	119.083652120071	119.070613548681	119.083832116969	47.7499	44.4836	49.0155	116	70	15	1150579.34427574	1402586.74431058	1682291.16049346	1549893.4118232	1019012.56055477	1326518.90741657	1087761.92583839	1080882.35778076	1186543.9282217	1037310.14500781	1101357.98641755	876289.298171011	921832.093309864	613910.870645443	1032565.03555762	114173.152174381	958814.467248549	657544.488766827	967603.045962916	1178839.33648523	1349168.24937104	764279.833708677	518693.806305468	925771.838480542	1154892.68345554	715582.21328877	573913.364852162	1005871.17334284	1370344.32427127	1080689.5843514	700805.85487973	487079.567441015	79386.3986604003	1237307.71739818	832529.410107226	1862461.39443695
X119.1.65	M119T65_1	1.17505238600386	-3.38133201003637	0.00111941534782201	119.082853210256	119.082767181617	119.083354670882	65.12415	63.5143	88.2163	108	71	15	9365825.35362673	4541795.52824569	6205244.85783203	6814248.85940024	6824772.96732536	8066354.36837562	10453316.404716	12093147.7579398	4334335.28673143	11291820.7767587	4147741.21315172	8189242.87508021	8035374.31841453	8646872.11598475	6002788.87560234	7191196.89932432	4533863.82352341	6385290.76476447	7659304.35231751	9361152.38345284	13015816.496865	14058511.4577522	7995539.17120273	13491528.231581	15837850.3047602	10533315.1475541	8858769.89480998	12486578.5572478	6802261.69758351	11146128.6962172	4609577.12578553	13403171.4976365	7292350.70931347	6118129.80194746	10497491.7915986	6586656.87614356
X119.1.1011	M119T1011	1.17202176192139	1.65875149565573	0.112046837532158	119.085753507116	119.08563788401	119.085831438754	1010.9	995.585	1012.56	138	63	14	941497.823987074	2075227.57356771	2320060.13165737	1467187.45310232	2591955.74375001	2097112.45219607	960661.383021763	1201010.08118164	1932813.17874999	1555602.94379884	1817093.97813803	1911152.75001618	2250116.94536818	1595674.75989323	2251565.2890625	2605362.43912847	2314986.74508853	1736713.40141971	2073112.81104911	3856710.58791413	2077040.61081283	1938930.6001538	1146366.40590681	2342173.00641892	2490852.25076874	1796713.26159374	2297106.0158863	3598999.65572548	2149617.26979167	2273167.48182838	1740229.08642252	2858477.91594976	2469395.90810232	1483820.52473196	3940501.69871897	1531418.53806708
X119.1.1028	M119T1028	1.00401512586225	-0.102714444089742	0.918628135029216	119.08573628887	119.085648507589	119.085825800895	1027.9	1026.96	1028.66	85	70	15	4113470.02424062	5798667.87753347	6624760.93503794	6038243.29339306	5433305.81135984	7891419.15744835	3999802.69676163	4569490.36300191	6356732.74070775	5599961.20101804	6320202.52096742	4638780.97470961	6070664.67009937	4195142.797207	6679094.3564711	4923473.36096185	6347772.25570319	5793330.761116	3680163.03874996	6145758.24795986	4683694.0937298	5711826.99628629	5605324.0513409	6030240.39517757	4488720.30874998	7136832.60837774	6376889.56015627	3314434.33463924	6499549.20070413	5985583.18998579	3935067.72362811	8544860.12609372	6732033.66126018	5872159.80226099	3493451.58839271	5753714.68536932
X119.1.1044	M119T1044	1.4932923990621	-7.68910127893797	9.82001147065148e-11	119.085714991695	119.085631452719	119.085788970542	1044.02	1041.58	1044.69	85	70	15	7647997.83351353	8001798.21483633	4348006.65750493	7655064.01707315	3623925.58967332	5672141.99247472	3702370.07765622	4766661.79743381	7011138.10066634	7981836.81510408	6051361.51325236	6294443.64466196	6424505.19409805	8318915.00801051	7184472.23416862	3343283.95000001	3449838.09702145	7217379.3986756	5822005.3540798	3520628.94978336	2798859.64239255	7081087.69868948	7938833.46344222	3749990.96136226	3754299.14553359	4703876.06232078	2931890.22604455	3289956.93656986	3830828.54700987	7156608.21270158	3722281.94503623	5380781.04718887	4510992.15880552	6064475.17249571	7125341.41464635	6822507.7741682
X119.1.1061	M119T1061	1.94748577783699	-9.09877946029126	6.66133814775094e-14	119.085771463483	119.085663104096	119.08590667918	1061.13	1058.89	1084.15	103	68	15	2565320.61113023	3041444.33020613	987090.628417984	2979754.97738487	933687.576412246	3408709.81885813	1141378.99473466	1215775.77110877	3622198.91743192	3406045.19921873	3536749.1266487	2892891.16595558	2199534.00873046	3131064.32807649	2943877.22656808	1648834.46217527	4711975.09891047	3294283.48541667	2275567.52527338	1018023.54271674	957715.310917962	2740466.52139013	3251993.98652484	4096496.67525228	1139437.42202873	2894562.92211072	1103290.89700099	1212312.93740741	1084697.59591405	3163256.49749999	1221694.21746093	2577438.7624121	1181736.68501952	3046427.49312048	2663716.91689601	3114036.93321812
X119.1.143	M119T143	1.03703035751821	-0.29186716304086	0.771132689562296	119.085681978677	119.083078567855	119.08578112033	142.893	137.921	146.499	71	36	2	867710.263720492	55882.944236842	787523.818040766	87597.4443980193	781674.659276379	1062784.6253418	5376668.93170873	1267742.00079368	68167.0316261889	1828239.97001745	826891.84540073	858380.376748673	1004828.88465168	1007997.96073214	186567.811194268	851920.442821256	663201.798764479	430444.388921289	1210223.30110767	2128145.136887	353386.445330375	2964420.09623758	1011191.70474738	154373.210793593	310988.229890626	265195.032745026	262057.395187023	192874.61141564	863576.95943164	230363.648908223	275516.187460029	363574.882676345	1571563.33105277	1120099.84653465	1761875.01743229	575810.396406565
X119.1.472	M119T472	1.22149432962025	3.59536634639731	0.00139132287655364	119.085848717772	119.085750351974	119.085915067466	471.506	470.612	473.323	39	39	0	359049.547584229	381654.072204346	448532.856222126	372527.912027847	417641.409959509	389320.039704133	422373.730870257	577892.585959109	394772.214975718	473719.809444127	619042.765829241	370915.555228779	517003.973965243	429328.238240966	940825.453945791	368457.505506133	718845.256541939	898855.868705079	547969.461409426	712951.642280776	770394.66038603	990108.603781913	463337.083969047	774724.494989892	998600.779176136	736617.571916128	756995.654693359	699350.705996094	805612.665688457	667944.059141488	647489.496931395	676170.416015014	667502.13438716	747099.299028429	692058.391234848	384982.833499908
X119.1.65.1	M119T65_2	1.17179225998437	-3.25412983886042	0.00172793745488731	119.085570970333	119.08538885689	119.090044610215	65.1156	57.9083	65.8165	87	71	15	89645599.5435824	39729217.2475813	57658617.4533061	65475799.1813122	65555612.1737196	79707080.6384101	108867537.418734	131291455.284022	39195616.1193766	121272667.165201	41636092.6765022	75262209.1762738	88050581.0966513	83185606.796075	82418885.2783765	74955268.4654052	50335356.7045432	182639874.773593	71953572.3925651	87941463.2316527	120634523.116161	150092071.856781	77625392.6892705	120526710.096359	179617975.294338	103500155.721432	87574813.1851774	122692518.587111	98153766.1665258	104358587.223985	96497953.6644592	131231429.306722	91636408.4325551	55219347.9500348	110345835.958855	59256230.1111876
X119.1.48.1	M119T48_3	1.58410957150741	11.7836580317607	0	119.08986063527	119.085786732133	119.089982047661	47.8543	45.4826	49.0155	87	71	15	19170539.9552347	24305133.0052078	27345742.3126489	24027409.8016562	16000066.4394086	24077568.8164207	17214858.616692	18069214.0258566	19311269.7394801	16877925.2614534	18360682.5449832	14597328.8649043	15643302.1882163	10750420.2757993	15878252.6664535	19081486.2250089	15413053.8506249	10553398.7217229	16475600.0052175	18912380.2513726	22597448.3975924	12054527.1978865	9165931.63888471	15423544.9365657	18462448.2907119	11299348.9538839	9488478.27358347	16221690.5259413	21535356.7268457	16876558.3954466	11383909.8452122	7419498.234275	10239873.4187731	20856034.9283768	14113589.9260431	28178930.2529496
X119.1.97	M119T97	1.22308424077399	-0.67746143839482	0.503909442408848	119.085850543129	119.085743584223	119.089993081428	96.7416	90.9773	98.09	57	43	13	11684740.8731754	1130730.31815199	1245909.39463078	1413518.99052398	1381924.53944494	1576003.65053153	1493150.47011668	1824169.53694228	6693314.01171006	1699750.70439961	2894053.76220938	1379053.96491429	1582650.82061137	1464176.71388459	6614940.56428382	1316591.45044848	888843.611481858	3606097.18112399	1688573.42282306	2798853.14136999	3476836.33006725	12032444.875494	1667826.09921371	3340074.41227905	3696773.54298239	2604395.59969313	2271378.54459951	8869997.81775147	2802858.37167188	2677489.14508466	3015636.77002809	9834561.04658503	15190639.7133151	1075326.75693516	2747356.32509913	1173096.23279419
X119.1.1060	M119T1060	1.01144924659905	0.0613722094082875	0.951736304964628	119.106895816931	119.106776107412	119.106978897827	1059.83	1044.58	1086.61	171	67	11	7296406.66633324	7587703.37561166	4110880.92025146	5080532.26041662	10331026.0015625	5197574.3633064	4346274.12070313	6288799.07856254	4065780.98091594	6769037.64138715	8239176.49590005	3827660.02487769	3781171.4270381	6484877.94121874	7012759.94534799	2901304.99968754	3954239.17455723	6712007.36	6520209.83117385	4320746.76721152	8791207.5672039	6721198.52625009	4562055.92058905	4229272.28368956	4585667.44882805	9583587.36248078	3648878.9130682	6449400.18662498	4637992.0224569	3068784.00478128	3565802.10799879	3295170.42215631	3927227.19631226	3231612.99793754	5968995.18301834	4512910.32903846
X119.1.661	M119T661	1.13202225746858	2.66675428026237	0.011500107180364	119.106880924189	119.106790497363	119.106978943687	660.5065	653.329	682.952	76	39	0	2241218.55052281	2399158.6730249	2237148.10684889	2604857.17244363	2262921.77979824	2107216.51371322	2052612.0327191	2009577.35797471	2037490.39109279	2279251.98691215	2099916.8891082	1274431.19269811	1267291.9364625	2165433.92647563	1255075.38659765	1159100.18894836	2031156.67652647	2487412.25110653	1295145.43103996	2139833.59851314	2171076.5683437	2054534.4281718	2362878.31475316	2136482.60136147	2163889.47539799	1753044.48061979	2191502.09339749	2085347.98128848	1242193.18301625	1364610.33279018	2051697.3317545	1623722.65400487	2098155.24714847	1435691.87357749	1441288.79753459	2140350.84594407
X119.1.843	M119T843	1.20128427709703	3.7943762631394	0.000578167951204467	119.10689917495	119.106810500245	119.106964392097	842.684	840.159	850.756	65	38	1	4307846.73730469	4366038.17352457	3959525.73627966	2319691.79257284	4104072.41373533	3916733.63389879	3855641.01742928	3980543.10701976	3883343.94615478	6955753.98745051	2484623.79292405	3506784.00823173	4475279.12935647	2276205.40205188	2308276.18780783	1634234.86739348	2590762.29227344	4260474.73208784	4137322.65504797	3853764.59752161	3764471.17480555	3744813.10404144	4378748.12280022	3892146.01159502	3623815.36724435	3954097.42120481	3891733.27575268	378634.917609394	4060384.97197048	4085745.48907577	3666787.13183899	4508504.90896604	3823479.1058629	2794745.68529872	3690617.4545038	4224049.01819532
X119.1.796	M119T796	1.16831231761291	2.90124326930759	0.00626124823039875	119.106913795967	119.106800450276	119.107023632201	796.0285	785.157	810.091	54	36	1	3145059.7339555	2532372.89791776	3655955.451937	4619528.23804395	3733663.36091972	3709327.28025997	3760913.14468469	3616735.44634069	3432959.98925994	2393567.75182169	3720172.54078946	3811425.99755699	3687714.75429446	3688098.52901678	4059075.13368482	1518596.19555099	5112628.17763979	1756144.79090188	3566876.57677776	3892336.25278408	3684304.4669106	3555806.29630111	2947341.80821036	3715453.45268879	3519664.88791412	3616657.58028002	3794680.11087058	2351658.8929412	2958615.24034883	1531685.80283705	3678700.49633818	2255337.5810484	3463368.06782169	3894801.58800433	3593427.636639	3859840.5143842
X119.1.639	M119T639	1.13725925072666	2.99687487437743	0.00611268982480562	119.106927269605	119.106820360395	119.107010564752	639.392	625.406	642.223	61	37	0	1542273.89002691	1569888.9075549	1431126.99193359	1499815.28845444	1572915.26392993	1513522.07468824	1698060.29822607	1548168.97747754	1343963.44287233	1633001.52733039	1358910.28615234	3706647.21319039	1486475.30342647	1651759.63282815	1804348.49573856	1597923.15687151	1662297.0177267	1386803.89480148	1656071.07105264	1623446.09671018	1628342.9407084	1536136.0733002	1673546.37863381	1666208.49978355	1609437.9443813	1362657.07550748	1501251.01056073	1561914.23071753	1409730.46803998	1432453.46723778	1542514.70365736	1365205.71220928	1549840.94975698	1550723.22582925	1605200.93532161	1616165.65263594
X120.1200	M120T1200	1.06491476852344	0.615719593542648	0.5469446134668	119.978976312737	119.978875618679	119.979068213656	1200.07	1198.74	1200.19	78	66	12	194955.068537593	207428.863473924	190387.31859676	229791.619617188	251751.181694336	189191.416312507	183262.405925907	217515.571998704	211282.886985685	253463.848848875	165573.660839837	186347.189575894	202500.963471361	188462.995555415	194140.633278805	211679.246296876	235661.339789591	155871.256740722	207481.243092108	228361.730347446	180146.387531249	193900.081921874	189338.352611599	199296.920305171	259389.796228909	162807.610348511	213961.709462895	209781.702670038	149921.891616583	223718.902302627	196194.401318363	180809.260186132	230993.16429851	239557.220201828	183969.269802391	254216.272713283
X120.51	M120T51	2.80142625683328	7.24854335333897	2.76457807890651e-06	120.003423003646	120.003265702917	120.003555742312	51.2739	50.4498	66.7717	98	71	15	1674230.71683867	3011430.16846599	764827.680394532	1749888.0985581	595104.879716294	897979.0003875	805936.091914639	3803109.88362175	2597909.96696973	1558997.14406154	319456.130661058	2053109.09400439	1409079.79457438	1918366.85799125	750703.127561298	1651487.64149695	1432952.92686347	2751842.97841918	1786227.41722757	2051036.27707386	2198802.60144556	2359279.33511822	1281203.97000538	1536997.54144863	1913493.10896021	1317464.72772421	2127419.42225293	2204146.65391691	1430835.79495552	1863753.91718125	1841135.24215613	1689339.47108672	2486666.20737161	1574899.34752801	3853915.15826548	579326.642492405
X120.46	M120T46	1.37077310190069	4.30928787597747	0.00025983388891726	120.044711091003	120.04460075144	120.044850533661	46.25515	44.4737	47.2256	72	56	15	279251.380648662	92759.0616193604	289855.594782715	130470.706254774	277805.068752232	320975.531936273	233196.281525036	81999.4640939942	223118.251431426	132578.632529505	222455.895531338	174627.654101186	146250.510327437	184985.501289062	222218.178422806	154647.528317553	447866.175619032	116510.249901904	155417.208154087	203435.430760079	166273.462078998	163948.22056808	166823.558927813	134372.015732269	334750.083588574	227110.768665577	209476.457887271	191590.869736786	158718.773142141	193861.863510775	188299.487611392	265362.081801386	72092.4974249267	337528.023952604	193388.293223812	204470.226244343
X120.1.60	M120T60	3.04343676110143	-4.07358579077441	0.000117191168256037	120.052709794957	120.052482549475	120.065911114233	60.35015	56.175	71.6551	112	49	15	73545.115360996	600140.227770525	3438645.44883308	75616.7414121854	159074.886479827	4859967.61305093	6401544.41489376	7370063.46888731	2300945.85260665	100553.025717407	2102231.87834138	659226.792444336	5169955.93161175	4636826.58315039	3996181.96527332	4224138.74971592	141034.314169737	8840478.32020422	3574831.365816	107832.26885494	6567408.3950381	5934660.57698929	3637921.10805141	88651.5090576173	86273.5689901366	5662671.07984597	4467891.17587262	117139.062080208	5601910.11119664	114311.8223475	80354.19846977	5977453.07209533	48263.0293359375	508954.566616182	87631.4521984235	58586.0714913086
X120.1.48	M120T48_1	1.50672575547923	5.66960703713388	4.60071118890681e-06	120.065786775965	120.052635336259	120.065864270778	47.5943	39.2156	48.691	100	70	15	2883633.56892534	4119774.29171024	2886111.64845043	2680949.54354989	2028877.15882285	2479791.56496684	2081009.28899729	1537300.32763526	1735497.25759335	1899956.67843903	1793259.27144253	3155631.41544268	2231986.65782914	1232039.60360843	2301296.50931005	2096805.93189271	2116005.69952778	1828300.56249692	1685267.14471354	1772953.32637365	3249182.24284523	2393848.9297069	774610.195565123	2457864.21236681	2358370.6724607	58645.8625174805	1492495.14367224	3494799.25587262	1835566.55514195	2816111.0123427	817589.352707031	1143278.65464858	2300382.55493145	661354.945467549	1455823.27215963	2750109.79036533
X120.1.48.1	M120T48_2	1.13969890718743	3.39393411293135	0.00122931459494691	120.081023730682	120.080954516975	120.081097282155	47.8657	46.485	49.0155	85	70	15	15897249.4280241	15331377.79814	20530366.0941753	15172777.6592027	18859062.1382243	20672676.393546	17037360.3611561	9970058.64671255	14078716.0853226	15282759.9922997	17300646.502533	15134104.0783612	17704416.4865053	12507982.285006	13470858.9068525	21570019.6616625	14582926.6984098	14427001.9225035	9642256.58507223	16238918.4748917	19964019.0278812	15887194.6756047	8290409.17867735	15902851.8720389	19245344.7504588	15118911.2379292	16513757.6448864	19491386.0160283	17926562.753738	19327349.9649685	16440329.1833806	13675530.9315234	20479142.9397379	13326509.4655404	12623550.7771774	27190171.7095797
X120.1.70	M120T70	2.7232639686152	-8.80404239667925	2.34479102800833e-13	120.080767696039	120.080513634813	120.08106301387	69.5531	63.6282	71.7502	30	11	15	6708964.24480505	3016171.69088468	4389737.2360496	5199303.82331723	5205907.3508104	2395666.09368611	8236784.88507978	9298237.83413388	2839369.14662915	8647627.00582049	3356316.07627709	5865009.08863729	6705504.92490382	6589039.76500486	6065980.26854778	5556561.10910126	3783451.1399599	380876.509068625	6054052.67374221	1497331.49640703	10174208.8349706	12225025.8901555	552247.976200363	9862565.07170477	14654817.0613936	7954182.40873763	6138440.11385078	903960.536293719	4223041.54594982	9115966.72872859	8150721.55874223	9517809.21458064	2028367.62508614	4470721.85506299	8202158.61507241	4852489.34714892
X120.1.1028	M120T1028	1.16606730296068	-1.657386645935	0.114269671677395	120.089079653922	120.081023098368	120.089147805447	1027.88	1026.91	1028.87	48	35	11	543941.720151765	352112.176116176	528758.436471603	579344.969577154	363770.489660151	518765.002105833	315158.350405816	380367.813289844	592085.835960934	654298.607110977	544383.137434897	307332.457699657	257184.264713542	623495.981073522	613387.013807115	377279.036948028	495090.525585935	444298.111945689	589889.126431942	658844.035163283	231229.821989176	159085.858576661	554085.155611038	573806.444042962	380686.209786181	629285.32395833	610736.529660797	611982.268943548	577888.117007212	668077.415722438	590757.034707433	641050.907773436	524907.793455537	529707.295166008	579494.148576146	449089.513998042
X120.1.65	M120T65	1.25145521034257	-0.858855295910178	0.397759532448286	120.088690590403	120.08610820892	120.091119451309	65.1303	62.9392	76.1849	177	71	15	798015.405747656	3957253.95003477	5778186.00917247	6781919.33116309	591048.194424772	8063337.53028179	958296.02707257	1151836.89469463	393735.724501798	1073725.80351481	399670.237034764	775353.291970403	815518.545638021	776923.388597217	8635709.36883823	612184.058001333	363593.766747425	19116355.6233298	7480341.53174657	668208.071996094	1129295.33734303	15727524.7705392	687819.091549664	1263556.11171219	19097326.5829776	10930837.0975723	616294.429645259	11932173.3169141	9928380.39185354	10964164.8221548	819079.255786279	1188475.29583195	550997.896826885	5841685.11546517	11607881.7025936	6699792.92548864
X120.1.48.2	M120T48_3	1.65483206925806	2.35492591023495	0.0306795895636591	120.090775738702	120.090664973755	120.093227087223	47.8184	46.485	48.691	161	70	15	334047.381403779	1720910.03459859	1989458.21101462	438857.528207047	311221.80754261	433012.592131911	1238292.96798217	324525.922857485	321833.241396353	1229155.69625391	393152.371110433	346430.678573971	325183.63905592	184973.976640483	320787.054347949	1386909.55844207	335716.684710157	204936.933833	249008.845127479	384464.637828312	1730901.30950241	888472.128784886	160890.86779399	1105994.22903254	370881.79791259	822941.414497266	164358.399887287	343079.194730724	472179.880647793	379498.792771484	784291.823523613	536693.325192773	129663.281488183	1526494.26999665	956188.220578795	703796.261379883
X121.53	M121T53	1.07173681256803	0.626543467467869	0.539783760354281	120.966270128114	120.9630625691	120.96655014201	53.2988	39.4741	60.3211	100	71	15	56457298.1121811	73891150.7853122	73772631.0535182	67044501.9688271	67026689.1689273	69799763.3465038	58714043.9001838	51689535.2630746	64459749.6131614	59763207.7495699	64312842.1380907	68115985.45983	67077162.5457844	55351950.0462532	62109622.5023486	63798055.5211279	54704492.7605284	57657289.3690589	66191832.1956452	65524081.320222	1295467.77110768	51394542.3699777	71894296.2685515	80035196.1198912	67229983.2173824	940805.990251729	49979041.5812574	66684644.0845486	59949442.105459	63708351.4813435	55183544.0117632	58486427.621337	70163008.3501251	64245764.4195902	74155548.9614188	77803116.7536
X121.5	M121T5	1.25546859665336	0.751895095939683	0.461876497371908	120.98758948715	120.987534837586	120.987659240085	5.2359	1.85756	21.4328	54	40	10	164551.849131036	0	0	0	0	524059.854519669	0	0	0	0	255442.299152465	0	0	0	0	494248.77278628	0	505022.766862067	505504.641976892	282896.74586946	0	0	505225.553560954	0	485771.227731865	495066.794757507	0	453552.692599353	318081.215979153	0	254823.436699961	0	282195.298807338	0	0	371800.436303662
X121.38	M121T38	1.03822504539998	0.0990085656631335	0.922378595395045	120.987556023285	120.98748919737	120.987632938752	38.14625	29.5555	40.9761	44	32	10	2276115.05005123	2474395.3459495	2437171.3696821	2545388.78460208	2562879.26629657	2551115.23977928	2610748.36519647	2494511.62254042	2421036.77406918	417355.836861666	181541.356823409	2371153.44345095	2608611.27835201	2586961.97175612	2656558.33020751	213234.381082291	2616261.75924131	2662117.44237054	333100.856074837	241849.087637012	2788811.7798687	2804050.09358076	312153.176714248	2730077.53294523	2703026.55955419	276566.793973549	2510436.25366362	2639764.21804893	267032.712522204	2590921.30779082	218271.557461389	2490396.71848489	263094.048177337	2232983.99224105	2522793.40653413	283873.823912194
X121.94	M121T94	6.15384242582402	-4.34948483786865	4.50904964570675e-05	121.028799780722	121.028652743953	121.028878759479	93.8308	92.2606	94.5586	77	66	11	2578198.59915028	2994449.02930299	3520108.84673298	2625988.26374414	3261595.02126107	3030104.43613	3187397.6325	3264916.28594753	2788294.63887305	2937420.0722367	3554920.98888821	3250457.847	3180804.71708542	3062183.33241221	2796997.72723437	4088673.34232444	3221910.40428496	81396532.6626377	62455103.6174922	93291760.0731487	102730479.722671	88455669.9232988	2995406.86271487	103721264.456312	92604253.6094595	96112791.5347856	106589551.998382	80658137.4650889	98816165.171717	84500678.2843299	97363566.8466447	118451700.858586	103454066.756103	2499907.6615079	97383826.6589187	3800792.31854875
X121.47	M121T47_1	1.34530361523838	-0.850031866920159	0.398161782570393	121.039926160259	121.028623829931	121.040029157202	46.8089	45.708	48.0607	102	70	15	935408.883249589	1876156.67481247	2914553.60277275	312400.121855493	652468.776852783	1001122.45714713	651661.534480664	1811701.03564866	1632255.77071468	799137.588769129	581918.19658811	26984145.4084681	1723010.49350208	1340037.16493869	1139925.76276957	778057.852275596	386485.953460124	524170.7389702	799877.411241724	710695.63693052	419292.32596626	323238.688695523	1966071.46233467	436679.424829403	955075.441196326	626020.314941753	377816.978855882	1525089.44442167	330591.223661163	576520.049549576	607816.599821485	636986.183488037	1179773.57684094	1918003.05572179	797805.616324063	561579.20829537
X121.1.61	M121T61_1	1.61719716175452	-1.03311192569878	0.315846607248718	121.062150505184	121.061936563353	121.062429564855	60.5723	58.3481	62.2942	53	35	13	169148.074627056	86587.3823272059	170436.990271875	156321.19600523	137637.553119079	4316193.05487256	111289.593768411	6516217.41580649	144413.004267188	135329.58445166	4478818.75431792	152507.652697813	4852931.97363454	154632.72894209	4521440.26841849	83282.0994447545	6388396.97115562	5383080.12984823	4543833.63687859	6725105.9876525	4994108.87828781	5164875.44232294	4793476.33585766	5406478.41934204	169584.544655312	184730.420671875	5180017.99644095	116025.904916617	195420.609937695	122224.1085	7042272.20238751	151862.160917018	5227960.83581172	4468294.7680673	266507.309938477	92561.7625731671
X121.1.47	M121T47_2	1.36504383679284	1.41204625866196	0.175273668252183	121.065079841398	121.064973922057	121.069170038961	47.3403	45.1474	48.691	76	61	11	557475.662439364	508604.200569995	572278.260385235	404710.54307458	508214.034229752	645826.464337081	436406.800178855	508794.15625013	453974.395245976	63427.9189166993	528028.668749349	467637.658244775	474503.164238192	1860767.65854045	440101.331900967	616206.676618044	2018944.80917604	422999.58212625	342647.362850285	441718.834116699	534836.815285663	457470.643452671	1845133.59499645	545562.275399862	636729.504110207	2006728.83076557	1892286.4068687	565368.23122088	446622.142034931	662339.822128163	516258.85452908	2174967.59808613	585765.323977164	542241.423127848	422281.858875639	704054.091749256
X121.1.127	M121T127	2.00370820874286	-6.92490327910852	1.35625510822024e-09	121.065102931391	121.06497607907	121.065146850078	127.47	112.802	130.213	47	31	15	3500914.10165247	3446766.50172679	3430686.67753935	3463474.51361209	3387770.82298916	3543107.05288639	3376116.16983886	3378729.59751427	3319848.4854035	3273439.16504058	3185826.09352684	46096.4185153246	3506228.05392887	3307642.11184293	3393129.03511047	3299991.25867526	3412947.03963966	3292851.87384477	3297924.96883365	3426887.19458999	3475885.19153498	3344145.68316573	3622640.39870846	3456331.28365112	3392232.93244696	3234122.8274409	3378288.43858297	3377399.49736518	3425693.8589588	3618604.19589071	3348250.85564991	3297962.7981436	3294711.62570575	3398934.43208158	3368493.86470532	3546927.13138903
X121.1.61.1	M121T61_2	2.10771517385394	26.6310452721916	0	121.064969429963	121.064893715613	121.065072293517	60.51115	59.6062	61.5046	86	71	15	11086679.4393164	6677694.44426788	6423027.65347766	6413460.93135882	5518974.13764204	5571129.71396208	5491659.48868841	7828527.45916404	5878624.04692734	5497393.46769194	5541839.07179553	8082700.91527273	5810949.68911948	6931463.757149	5438989.24929719	5388992.25699793	7410206.36696289	6570242.33904918	5628306.37622027	8070967.60022947	6178560.87600968	6409676.32764136	6022965.62909473	6662223.18437831	9248092.39508776	8077711.977624	6503576.12948696	6856127.77739984	7127827.43128305	7498412.97318524	8850526.49416544	5033589.70201422	7043610.31855818	5583435.04272077	9618259.20596797	4309751.06213859
X121.1.48	M121T48	1.08085921441567	1.93093404083218	0.0589175465241634	121.084361997925	121.084282088905	121.084446691928	47.9048	46.485	49.0155	85	70	15	1285810.37416458	1132317.54944063	1637586.16429611	1039765.57249259	1571533.29727544	1674217.4606422	1370247.93354828	759871.46466139	1085525.29027917	1257910.74707676	1374259.97393393	1173602.48139018	1445435.41238934	966114.037889568	1054404.50303983	1724951.53727259	1163505.93074269	1103179.89947218	686460.337370618	1244071.36465351	1519122.37346178	1235656.05697567	595757.584367505	1298580.58388013	1442510.25571367	1237116.36078755	1239731.90278125	1504247.79243192	1488781.90053412	1569067.57030102	1466518.97168648	1154926.69028721	1545990.37934642	1110384.79851185	859359.132600712	2318346.44022641
X121.1.60	M121T60	1.87996361012756	4.45084743351003	0.000276187318649423	121.10141242142	121.09216190962	121.101623070705	60.4014	33.7732	70.0891	193	71	15	648687.943727529	499686.30846914	1172339.87792831	648815.072340495	473329.535334424	683009.596355035	841193.095229995	1415389.0960012	690962.320010398	470540.064326534	1375111.4621848	744029.791856707	1315910.39369568	981633.230935873	1710539.76008592	242327.50101642	403372.426639821	718273.292777276	1011737.57386031	553006.414108928	646393.571266191	711237.095511719	876246.285168508	820386.557699815	362546.745713542	535308.874537619	880720.144517253	886710.610203633	767626.033454167	1359350.20695921	516297.930678125	358656.515035325	781475.41948786	1031179.38871632	924202.255051378	160795.606127051
X121.1.1028	M121T1028	1.11600764459006	-0.8898620779834	0.376205238217113	121.101306678122	121.101220531963	121.101397220898	1027.81	1026.94	1028.55	85	70	15	2649364.85102613	3985789.79052328	3977803.55332354	4181718.80099053	3231707.69556111	4211404.01171875	2709560.61055177	2972273.41248341	4704338.80270046	4406741.59538366	3930449.77532225	3080895.91758697	3549567.73455252	3045642.79288737	4158910.61211008	3107831.13414306	3787752.55333012	3893356.03945314	2559149.31749997	3160682.14973115	3091885.37004617	3584319.00285309	3362303.01457783	4629556.85968887	3000601.8875	4275362.51039521	3887407.68670499	2345460.27433363	3829927.70286223	4418823.91127606	2615222.82198866	5278323.46898026	4095167.81081478	3798001.39004363	2587824.39309438	3550521.59053307
X121.1.1044	M121T1044	1.46379554618593	-2.54844721058793	0.0126686687683915	121.101295410026	121.101195547856	121.101375533411	1044	1041.58	1045.05	85	70	15	4422344.21222425	4710842.48743846	2993408.40208477	5060998.11250753	2423778.00188474	3609758.28165211	2806126.4408402	3961549.17266529	4484566.84068086	5034985.25473556	4160410.28216438	3447711.00397954	3832132.69616934	4641466.50906024	4770301.60627436	2430857.08059475	2244957.21616209	4559339.19121214	3444078.5368125	2802521.46859694	2196832.01286858	4796742.10284859	4183409.52158087	2834731.65195315	2929463.55396843	3035871.79383367	2261496.00926611	2454474.11966962	3014385.50113285	4958483.11664065	2587286.08714716	3697252.96647954	3480663.03296166	3566729.28547326	4321085.59525639	3923071.00855928
X121.1.1061	M121T1061	3.32589229960388	2.78475495151667	0.0131263928257424	121.101363208702	121.101272951377	121.101540878116	1061.08	1059.22	1072.84	72	61	7	1947522.121306	2236956.80381251	1275150.49020181	2171000.93770035	996315.830138209	2253843.99134372	1048337.28199086	1087926.19071121	2518706.4346107	2257195.87011043	2400124.43309042	2147500.66875003	1939645.33591059	2380141.38316409	2284990.7714481	46232587.5845853	46469678.2589591	2924329.19103515	1832464.60010778	47330786.0960956	47794511.3020525	2024350.05385045	2208426.3380481	45150557.1620967	1014331.06419531	2182214.90841405	46556150.1067505	1360619.94012501	45248724.1973246	2339945.35386851	1445856.70724242	2111774.32067617	44589323.3049316	2118894.77936452	2323977.49675405	2176679.68672434
X121.1.1011	M121T1011	1.83698681197328	1.7537409745716	0.0965571832242627	121.10134603863	121.101252839347	121.101447988628	1011.215	1001	1012.56	82	49	7	50327414.6800366	1488436.22820859	1346474.93613281	53335401.1060624	1676142.70670462	1000639.40529948	52468096.1509094	1396211.45653938	1726678.15254289	53685065.9204505	1248926.95173491	1189630.5832544	1654897.18652181	1791120.52642903	1847880.83806516	1787853.29809375	1506918.47233308	1681121.85110938	51831619.6432815	54001325.3968074	1195461.19666666	1515858.63655806	53469563.7330021	3319981.71592607	1055825.22563309	54637060.69441	2079976.90841647	50472959.962176	52933765.8147311	1888789.63895328	51335654.8410979	1232732.15440523	1906850.16858657	1296915.55204254	52970839.350272	1268000.41695557
X121.1.1059	M121T1059	1.33907991125711	1.23844316222531	0.234307222069061	121.122506481061	121.122395473494	121.122650038309	1058.625	1043.52	1078.07	260	58	15	34313294.8112489	74819568.5205546	47521455.1207398	74476401.4630433	60145187.8791659	61372242.6350003	67752116.8221947	114818997.732152	64253623.7509618	72599014.0799996	50630237.3244999	40401588.2626085	40638054.5083336	53535943.8771566	72465547.8918338	29600622.64	35309781.1447622	36997936.8995452	48561655.5547586	58014442.8104994	38615526.829565	79059709.12	56480513.7686546	61696852.4950642	34731357.7481817	47266484.3100003	40010642.2512993	68997243.1704069	10964948.8725006	130846024.894129	203355955.691796	106696133.556338	30162794.434211	35210131.0334993	55245148.5332352	54442565.0018744
X121.1.843	M121T843	1.07228914753457	-0.504848276932246	0.620180870986789	121.122519649887	121.12244181957	121.122604472011	842.714	839.202	849.48	131	58	15	23427008.321	45114706.9691251	24439828.1084999	29291974.3389342	45175615.4567188	44861790.2927276	20046656.0118958	47690113.0776998	25941635.0323672	47212561.5093198	46071923.2035491	46030516.2690682	31603886.3410947	27628248.6609009	45787799.9401462	28999674.8854858	25216124.4296499	16845176.0329125	44929835.8692413	5986934.60412503	45344836.4139474	42147283.3849168	29878330.3568586	19714395.4020001	48014448.9013589	25500998.4852218	24106103.8565917	46103959.956381	45424488.5240602	6736863.92821439	26108285.5262306	24974119.4650405	25151634.19275	54144697.330965	43607210.7891034	53521130.7056752
X121.1.994	M121T994	1.13955131797044	0.970492122150406	0.344190213739373	121.122505486609	121.122407250419	121.122638357322	994.336	981.956	1003.95	131	58	15	75600055.6223447	88860461.2624936	20961174.3757351	73725429.2742082	67236004.2976664	36952418.9810513	66181104.7875428	73231101.9561418	45194429.7358223	107916702.478918	89317003.1002437	30147846.6977998	86695861.7573354	56898751.1070251	81898483.5426203	89664440.1981817	91907394.2969164	45487336.059775	46084578.4148438	87054913.56625	34266988.1595268	38152044.134953	53841983.9411244	46096875.507467	61004403.5582498	39849259.1147142	35437412.2947673	8670099.57299996	47713498.0153461	81455278.6788266	33082451.2902072	41281946.2571511	46462221.5956412	33316943.3216207	30443841.2500387	58275301.0793249
X121.1.796	M121T796	1.10316287559165	0.704106528894488	0.490588068613819	121.122527446019	121.122430509079	121.122639274512	796.424	785.247	802.158	113	58	14	19531558.9920192	48645948.6371548	17846578.3175055	55408535.2500339	4267457.80102502	33092138.0223097	16293840.5951785	22862977.0663916	27487785.4274258	55731679.8897897	39845492.4772154	18927232.7370572	33557692.3993443	36864689.1906082	47230560.5102427	54262916.240835	26042087.7512357	38560343.4662451	5378900.62558327	26629124.8719285	51011256.3194964	34247170.0464876	37357092.4556738	27063180.6978091	20764730.9300776	25951783.2674777	44543181.5924326	4360507.96305023	54002373.8674872	29091450.1934374	29024362.1570238	23767744.4335887	21561474.9351723	23653429.2729798	49311962.3330605	56481805.1237419
X121.1.1017	M121T1017	1.19788703454393	-1.87311886534808	0.0689604954879401	121.122487391487	121.122381596144	121.122584472104	1016.9	1006.12	1028.86	155	57	14	28765836.7486363	103794349.550126	109620950.905323	118765061.084211	65075533.4472112	70247394.5685	113176862.673611	30800481.6897828	4275903.08249997	43310074.9663639	54250341.6820733	45288781.7699997	45279183.5885413	40825948.4268311	69947465.7666671	38623229.1115001	57277226.4318184	28480798.1733338	52313801.395966	66427309.4490568	27648395.8928568	39077389.3947495	39656419.4491735	81203284.8338467	34268903.319537	89701745.3734727	31005941.4156247	66743845.3111611	27516507.5729544	30170047.0905206	32781103.1669999	10873447.69625	38197925.1788412	44432113.2937879	40801454.5262505	38976749.7889658
X121.1.660	M121T660	1.05505242011126	-0.450810802017996	0.657805421562314	121.122498040321	121.122393031548	121.122622374381	660.238	653.652	683.569	164	57	15	24037818.414349	15728984.2717629	11968643.3667161	25349534.2372236	12625626.2584782	24417461.8875001	24197008.8393749	12793765.5902603	27441944.9176099	12136081.395	30362951.6511428	27127993.3108148	19078988.0171876	22241729.7662964	13823380.8323364	12555559.0637239	19824232.2536923	22344260.214954	12436356.8174999	1632443.10350009	16776345.1356952	24582820.6002188	23402016.1644797	15927628.7418181	16824895.1275	27357754.9036785	37019437.6917167	24738247.2700564	13613106.1366805	26823048.7217948	27214011.3602511	14616298.5362053	15958983.8531334	32105976.0474616	10806500.4284286	22202912.9825122
X121.1.1036	M121T1036	1.02036725603762	0.245149667903522	0.808749124580332	121.122485058269	121.122404623069	121.122571757499	1036.18	1028.99	1042.8	89	54	15	31153077.3600005	32761533.5199996	62486329.1178409	33588092.7564001	28931094.5085717	30815996.3212503	37681326.1982146	66116290.6823401	38325419.0337496	41531425.71625	42568133.95725	28549859.3830955	31689197.0281253	35399452.2904217	35161079.3668439	37900015.9593745	37278918.0592591	26876349.3066245	62211553.6746666	28150032.744286	26836416.1012508	27598126.1157496	37650156.5663041	40176055.275	34430870.5792993	36751058.212963	58495093.7305676	60899079.3224998	38659681.0562072	32789223.0441675	28314766.4142851	58473734.5040914	34131681.831438	32818110.8558338	34082663.7242305	39602133.0041959
X121.1.1179	M121T1179	1.23227663301995	0.845004458492376	0.410970117352264	121.122648920466	121.122571133977	121.12271462086	1178.53	1159.27	1197.07	216	58	14	39066453.4113329	28432427.4375002	132418084.609777	41728587.9785936	72850872.171724	54421156.3707445	22255748.4264706	24420849.2065784	28200544.8343185	85724033.8094367	37602737.5282496	34649475.3155551	40486434.8496973	31347802.7566748	39274387.6043749	31113194.1441664	28754404.7309783	38372983.4145162	30923629.3893994	46273177.5435812	31122551.1819002	14406185.7181819	30771130.163943	26149285.7481821	33270974.2276856	50041724.5716661	29704219.8562497	37386177.9967736	34945311.9803454	25006077.0210007	28599842.5269565	55791152.8680848	32432063.8822115	36791641.4285716	29181658.8991672	18435459.75
X121.1.766	M121T766	1.31377430430663	2.09053924987395	0.0530597541213949	121.122555535476	121.122447622521	121.122638689252	765.5665	756.588	777.609	116	57	14	23777483.2742394	20139611.1681667	20476012.4553752	24134712.1230485	23226830.0594696	25670654.3208649	20075920.9529999	21482518.1100039	24954542.9871808	16703675.9068262	25393516.7068143	22102058.1745857	21983347.87075	23497674.1215425	24168895.4238245	15384910.0567273	21276590.7774193	20151797.8620001	20026717.7691732	23193835.9732535	28196941.0420835	19541070.8372751	22397465.3948917	58451648.4748528	19868724.2876666	23943020.9019932	18713209.1823981	20184290.3802418	25932442.8977885	19727911.8235999	22872240.9444284	24674213.3676909	21114110.3498436	20795017.0907741	14070156.3303125	20345982.211638
X121.1.629	M121T629	1.04751890133904	-0.440261803752968	0.663732800254582	121.122534586555	121.122436346927	121.122622155514	628.7935	624.976	631.736	78	55	10	39630479.1710094	19674948.677558	21817734.9446614	17693299.7599094	1433538.7419375	9404015.6417625	19607568.9302883	22192077.3683918	21624244.9787354	21598054.7907608	43193802.369388	39620677.2863055	42643830.9285464	19588415.9561253	19461695.6914234	20641701.4945069	43669564.5900253	11588487.8126774	18846432.0609127	22628951.9371794	12464411.2632308	41181951.1526663	20196379.233495	23489509.1690319	17679234.6261768	34558021.0168837	40031018.5825764	25383725.8811103	21237271.5543511	15170065.5157058	16193861.6581959	10761074.9635468	19447878.3910166	16488963.5410157	41091770.6192803	18719979.212439
X121.1.641	M121T641	1.05534953717592	0.732742504603547	0.474480374549582	121.122543483448	121.122458612838	121.122629017345	640.523	638.03	642.58	71	57	13	14544153.4165859	16569808.4632813	20163738.9547674	14455225.5685303	15863635.7563483	14437474.2753751	16357553.3256065	14970803.7494166	13630845.5640703	15720039.5277428	19715669.1125056	14824928.9681445	15390942.7639318	16959155.5500772	14582605.2159118	14018005.5428227	14973159.947375	16021400.8868572	19842517.0349007	17672680.449359	17828993.7614743	16794562.3030339	17527705.9310004	17783639.8389309	16504767.3270313	12137517.5778384	15155501.5079546	16665722.5184933	14585548.1125782	15427264.6915243	15183121.8442879	14906307.578949	16253123.2638022	19890790.7304204	17291753.7789567	19418025.6361555
X121.1.969	M121T969	1.19973062072135	1.23837115890966	0.233669204489386	121.122575105893	121.122452650643	121.122684593573	969.0095	953.234	973.726	98	55	15	51914592.1951577	40912455.3850842	13160762.3331428	37720147.1016579	22981231.5775387	27951276.24295	33123376.6387501	22318831.8787035	49306780.4507712	33051040.5743309	33334042.0177646	28518911.6162502	20896523.0849998	39407128.737139	34545725.2092692	69456336.4187321	23426824.8857691	29900846.3355986	55275277.6118573	33420562.725	68840292.5783243	27758348.675425	38194748.4675516	32278853.8200237	24505577.8072594	43606723.8823315	44612731.2618748	60722175.4143363	29421841.9911717	35227969.1114063	19514769.1928751	52649416.4993859	32153092.9977858	26143620.2713448	30150341.6954242	31525684.1115302
X121.1.826	M121T826	1.16614266550975	1.47469168123783	0.157934123842283	121.122597836333	121.122522485714	121.122677736661	825.745	811.605	831.547	85	49	14	18290729.6970914	24669183.1176821	31634586.2248888	25306546.4757364	21333056.2406897	34194727.6437812	34611510.48294	26671168.1841988	19504270.8234374	30659726.2845821	30262823.4261589	24402671.8641875	51341874.6815568	30248935.7642019	29266117.0025035	25019824.2478714	31072424.7614886	29750503.783672	43183287.7428238	46515628.4988603	18163210.04214	22589321.5233636	31264055.2621813	26325073.1531744	30707717.9139727	28870133.4630231	52132792.0874803	29400878.9623037	31856402.8577989	30044241.4861152	18296771.6386875	36673542.1448112	30423350.1956426	17821118.80878	17064349.9556562	51192861.1056537
X121.1.1147	M121T1147	1.14284121412645	0.980142230444779	0.342733431929405	121.122633980169	121.122567147867	121.122690997542	1146.81	1133.61	1158.63	131	54	15	34169629.5872227	33015041.1861115	65075952.1449074	35904007.7759171	29923667.4440552	27166338.9790911	25767759.2438091	38503919.6030299	30255154.1159994	33342072.9200002	34929769.1884481	34281331.3968752	24969190.6642863	30220010.0581543	28693090.7786462	28140846.4108337	27718367.3417399	54337156.3367934	36934124.5261292	31248098.0116345	29847749.0916995	47336362.7873176	31526547.5735168	31596751.0804626	30993990.3017578	31593196.3070373	29553163.2876002	31158183.9377782	42203711.9410135	36774345.1781256	25736222.6974995	32817664.3499994	31511065.4444449	47793215.6723681	18179837.7963339	31729811.3433653
X121.1.747	M121T747	1.05885320915876	0.495067676193936	0.625830050527356	121.122482770827	121.122377176596	121.122610061423	747.062	731.419	755.941	126	55	13	28001119.3958461	30033566.2257386	58223106.3387629	20539673.1473084	3498142.34859384	25706767.5017849	25906915.528722	17881555.958295	33988670.60732	20614911.7717664	22853070.7394658	71594088.9718055	69605667.2535011	26531147.0633289	22628748.8798636	15753836.5910435	18990770.8331249	34858225.3424509	23473504.983843	25161130.0225939	31590160.0858592	16505125.0153124	26569404.722987	21571898.8527657	23812597.9036286	13959881.1743564	25694613.2970921	21470402.8347148	25233848.2357598	21930067.7706818	17005468.4	16421104.70523	25990351.1271329	25401893.4078785	17608457.1511539	14926382.6523751
X121.1.861	M121T861	1.27196545149726	2.59783674031086	0.0200378313944061	121.122607267715	121.122536112956	121.122692738502	860.698	857.028	876.023	89	51	14	26934009.9886855	28336858.3744357	21453550.2973214	23149900.0428846	22780263.1340323	31283877.9789147	23821852.5614289	23878797.2689494	11826809.2504334	20486436.9427084	23413599.0190287	23612452.6930645	20820756.9162498	24002527.4699707	27080130.9700238	18748185.8307693	45650734.1275239	28901994.4096826	24924138.1829001	29256736.7527992	22369855.2872998	30944734.3923779	23576072.2631736	22238863.2707208	29775827.5532012	26963568.072222	23923375.6902046	30986937.1901455	27064542.6764055	23501125.9769799	21289694.0424139	24369400.0705765	23927080.6606251	23846945.5191773	25031121.6476876	34925053.0753397
X121.1.1123	M121T1123	1.01610343859724	-0.145482110317346	0.885441576458187	121.122620824273	121.122533565198	121.122690960825	1123.15	1113.28	1133.29	103	53	13	36479485.4163791	73273763.1911479	37655983.9725808	40858581.9292648	29734237.0635412	24953674.7071425	4847163.80416662	30768450.1024002	38600761.7933864	31561513.9211538	24300666.832	35898927.7903446	44262034.4042761	37296034.1800613	38001298.7272663	174419800.498987	67506901.9165947	35035110.1712504	29743088.1555003	26612565.3409086	32699326.7887967	30761641.5159614	39034223.1202869	38169292.6057578	67892864.2692493	34797942.8749996	26871834.4304346	41493303.8198614	44675519.7555764	34147028.6446663	33303786.6429308	58920319.9406248	29524784.68	29991255.6190002	4748563.14333329	36592669.534167
X121.1.1096	M121T1096	1.15972342173764	0.973897411840071	0.344051779560958	121.122606398333	121.122520611994	121.122677811305	1096.38	1078.3	1112.98	171	56	14	31507014.5910002	38280994.1870969	35549452.7855358	31219167.2315384	35589348.8480358	36398954.8485837	28781572.5330434	32229352.2164422	37122010.5967742	53643121.5310708	49793014.5082501	33855595.3153844	35314691.1956894	37118776.9475739	82541217.968603	32860053.0004634	39100873.7531257	37088434.8156661	36714058.0995162	31819836.381923	39035708.0172316	39226219.3227276	38190317.9520803	39493248.3272729	36893563.5141937	34807267.4248283	34739520.9603447	35852206.3413336	7377601.62749925	39899682.861397	33476317.2064278	17331450.1832143	34791054.045517	32843556.2555768	35916472.8832916	38906368.5799992
X121.1.721	M121T721	1.03173825043025	0.44865556222149	0.657571006470947	121.122526215142	121.122447115891	121.122585310552	720.848	716.013	724.18	67	52	7	27286163.4385938	18777602.3979008	31216998.865185	31434312.3028136	26172101.4483659	17163285.728582	27082142.3187823	30891912.2499192	26171534.1541547	15771904.6596101	27106296.1940844	29943011.994323	30225197.652555	26533462.8231237	31672354.5391055	16109441.05748	50794227.9126666	30238289.2610625	19141708.2754033	31989995.0649376	16343410.2157404	27129720.3796999	26812365.2223235	2756911.69837498	28776401.8012498	18807094.1895767	19995590.8284274	25711293.0445626	20120794.1092851	29895974.2359182	24459176.5326068	50368899.9047965	26422805.8705189	21480984.6886515	27156484.9481364	17862012.732014
X121.1.890	M121T890	1.08998932208615	0.855390846402144	0.404224579165171	121.122624417449	121.122516140634	121.122704896262	890.068	880.501	901.811	71	49	8	20350205.8665694	34506166.2479445	67709900.3733831	39110672.4561827	36905062.2040818	32157104.7786979	60916621.3834373	32716765.2387443	22505377.276319	49897252.6491996	35586897.3013406	30996640.5347719	25236895.5135001	32445573.8671799	42672459.5629612	34471513.0791329	29677541.8533593	41965756.5073965	31020895.3617917	39611388.2237026	37821765.3125001	26629283.5645416	33633709.1479306	24780447.5619531	30350159.2151399	20601738.0439396	19479555.5522308	33289804.2663043	21335530.1676336	26299531.3164178	29135244.395593	31480009.6856081	31484410.8686318	22595478.1263103	31605754.8794465	23196232.3070626
X121.1.694	M121T694	1.165082435628	1.31675809082151	0.207094291100795	121.122487203886	121.122399297929	121.122588087576	694.0165	684.878	699.064	64	38	9	15289953.767865	18790777.2601687	15338956.8782251	8392513.94204483	32933511.8571249	21158533.7925142	14429093.2742399	17731157.2884197	9873010.40523434	29511700.6162451	28093179.7213564	26130815.2890909	18897848.4942189	18186057.4342368	17035791.3307811	33673973.5115678	18398855.3772256	18260599.4466248	14346016.5512399	19355616.5004578	19511062.2282352	14031964.5218334	18926012.8279827	18484132.8451974	17242776.0584559	21803069.7586843	18192432.2206197	17173092.3030573	17776086.4981281	18008248.2897217	16505374.2274655	17974123.138901	17392257.3124104	19942910.2582918	17760194.3512759	28162338.4653696
X121.1.706	M121T706	1.03701976580906	0.44203025383384	0.663536369409103	121.122512159278	121.122432578852	121.122606069238	706.053	701.549	709.626	45	36	6	22251146.2044729	19653972.3238564	20066241.1826366	19493783.934133	20322483.2195259	21144827.6180097	22349228.4276042	20796704.5446499	20119045.681059	18391668.5759999	19286893.5439	21713277.0149339	12792970.9505299	20162801.1265196	18857794.0776368	20557408.5901633	20998545.0363007	19826265.5709839	21499688.6853553	22772418.0889505	20988195.190625	19903200.2394528	20642450.8960132	18019171.727404	19014157.5023411	19001226.6426149	18805611.8290334	21289352.4163299	35305263.1953666	19105349.1016197	23749676.3511748	19937022.9417296	19616660.9661676	21444274.0788419	20436356.0313775	22889300.3952635
X121.1.599	M121T599	1.50395800119651	2.28096176127693	0.0374777165863764	121.122602989137	121.122529589072	121.122680596111	599.215	586.606	601.189	49	32	12	14869231.0376665	14567417.4968602	14029721.9220556	14575431.9551536	29378370.3233014	14651877.2555192	15079342.2234826	16431995.5157079	14316411.6275197	13656558.8638909	14439682.7036931	15337607.9339274	13235482.0647929	14483737.2338758	14551529.6067787	14561723.5687373	15015398.0922928	16559198.4795113	14445659.7149488	14749896.7490993	14779006.733436	32155767.5790834	14636874.7552721	11273855.9275333	14664503.8794891	15077827.6091667	14375987.1616672	14181328.6188959	15082461.7318215	13790301.1024011	13949903.2551588	14229520.8109238	14625240.7984108	12882799.2398939	13798935.3221675	30626900.7221203
X121.1.930	M121T930	1.07028595744413	1.14268539774783	0.266122471662246	121.122642799397	121.122586020954	121.122698463509	929.522	919.272	938.358	49	35	8	21717527.8317836	28382023.0252014	24201901.9629481	40040950.8391199	27665745.0093725	22554849.3577501	27408578.5674813	34874074.3950028	19481431.3194374	37152895.838085	34292182.5797791	29686094.820347	36435286.4911305	28430683.6733333	25573165.7657496	23483008.0300832	24745740.413371	22515847.080457	25579394.9122227	27397874.8363508	26924813.7089842	26347392.1386764	28203078.1757624	22795227.9565715	34106653.4434405	25670271.5536978	27694909.8823081	26567286.5805179	24263888.967742	26702300.5591758	25820994.9550681	31371351.7515913	25694655.9960709	27174844.2459236	31849849.7043844	28566109.7855094
X121.1.945	M121T945	1.01156914038303	-0.159510070296067	0.874677199861561	121.122624396436	121.12257177669	121.122703038122	945.317	938.776	950.577	36	26	9	38507538.8740545	26953566.9566773	28531677.9947541	19618742.9814843	28150826.4295544	21795733.2745962	29751119.2315799	27311026.0820323	28296940.6632116	30256328.484375	56268357.6920294	21278323.6604249	42826933.4564292	27302724.5428014	27305009.341734	25351048.3239435	28453139.6035034	28494621.3988525	2424458.46400026	28389542.8828544	29198426.9934344	27663378.9820512	28322217.1474378	25459548.5047251	28162085.4172485	27711850.0696821	27471033.9093978	28243254.6611938	28965109.1677617	28065031.1475112	41042967.9328039	27705492.8520647	28033947.0310442	28641178.4563199	27225935.7557656	29001607.0702366
X121.4.1045	M121T1045	7.97356277475356	-10.1971501249722	6.66133814775094e-16	121.385692948752	121.383479656936	121.385926852584	1044.66	1041.88	1045.98	95	52	0	439683.006066768	323387.893945309	280518.723032223	526109.866473221	99104.3475954692	200435.77356027	64290.3329593658	252160.33904411	808784.340615223	490057.209928389	435600.806520833	498636.939689935	491941.036116937	388255.89088542	423612.863144525	0	0	339957.947419088	472396.786420045	11667.042210261	0	626991.150032557	773585.82118654	118869.747810745	132151.872589287	270806.380482956	0	85468.7262920221	51334.5754383087	705964.246496708	147641.787939978	333444.654010413	196146.562136723	704723.771095528	588477.25084228	705979.41036184
X121.5.141	M121T141	1.31252782188513	2.72150577373019	0.0134360953949306	121.466102210819	121.466024340485	121.466233787791	141.21	138.357	144.865	93	61	13	91855.0868594156	125715.152329688	195710.96165625	106250.639453809	107149.367037485	139306.651590025	151820.274933331	111741.688907357	64630.1987849507	176680.600594053	52620.3185307361	151897.987770996	204076.72547378	151541.320856934	108566.509555469	137855.365111423	139940.187238363	117917.859379532	129739.345739746	164518.59895628	196286.52300431	128023.336088273	118716.468565918	140601.340080645	202228.524367629	110237.730845788	225486.434198273	99902.2764014064	219646.777637695	107313.497487942	161780.46311221	162292.371318848	74832.1201497395	130323.590482422	136560.249500326	235424.387233745
X122.54	M122T54	1.14368207372538	4.30323295682573	8.43708100441987e-05	121.969701247594	121.966486946484	121.969782984513	53.51425	46.7658	54.9804	86	69	14	1226390.16074085	1430734.1232301	1582691.40360773	1294880.03508965	1392535.46099847	1570171.03025617	1056578.81956066	1015916.79932492	1222205.95438246	1151395.63794851	1326778.18827974	1469015.64400508	1346522.75388891	1191577.99391359	1197656.36833034	1420104.09695378	1108103.08483224	942362.939820219	1304902.96033851	1387841.99601778	1023605.98096426	942658.965633628	1577737.42471298	1582613.00845005	1556638.32677406	1322265.92491143	949316.677285303	1362637.76935159	1241431.87502255	1461839.35362667	861297.240937817	992073.635197265	1385619.26988359	1327061.60286042	1554115.61174552	1508777.8066066
X122.1200	M122T1200	1.09424086672822	0.75549227757381	0.46131259935193	121.975822559881	121.975726075945	121.975954566159	1200.08	1198.74	1200.1	55	41	13	106348.592646718	87801.0598327655	123275.724206113	93939.6718347073	109432.644940972	93559.6206424236	89834.4745714239	79959.7944140654	100251.771079361	64281.5185720482	111730.254234372	92241.6336692231	76318.2728906252	108554.508552629	97466.0037528191	109842.978	123979.480270993	89772.3278816172	77417.4646649657	92472.2974218743	61088.0741503902	130150.77991211	103848.560845584	88438.387229002	88176.5344245817	79063.6045758936	98497.7019921895	98237.0946316719	78184.9996372775	100452.176537582	92027.5957497699	92768.187383243	72811.6310446603	93137.1155126947	87756.1296294813	97414.0130723885
X122.94	M122T94	6.10763805044322	-4.33412735547838	4.75390757803673e-05	122.032141645676	122.031994627748	122.03222119677	93.8517	92.2606	96.6787	71	59	11	186591.817808647	202538.139056068	315167.081044114	189676.626405026	302681.446612871	187610.105156304	259086.417893239	232341.348703125	173746.146468603	325162.698695416	257517.836372412	400066.90654665	308581.605884525	246825.519002693	211401.776342472	338300.662583267	228255.061001747	5952137.85736317	4632958.06143099	6857455.91868113	7711225.9788254	6591617.7897864	329884.113720492	7923212.66536985	6928537.46691362	6897874.20871414	7954676.39346467	6118749.82207291	7538379.97915378	6437569.8631404	7269701.40065253	8980012.49413974	7692590.1170627	176293.920825219	7233312.92668527	234148.321187955
X122.1.61	M122T61	2.28707208751128	19.0342641768899	2.88657986402541e-15	122.06834099381	122.068218496498	122.068468487876	60.6047	59.1887	61.5046	87	71	15	802927.993334501	455001.358621354	530175.46035754	482489.81890625	380703.410688047	423191.290101811	389095.712460876	512694.972419704	436483.582740189	332189.892238652	379420.535089424	637399.695602442	392699.647715017	501057.740039773	415649.646351918	369367.849909304	583852.068167392	492451.358432292	441770.601763612	612684.602150284	439881.810887003	475427.415067063	488714.633956192	435990.125039773	632625.520010051	669979.706620568	500725.718248588	481773.817728162	501732.145069661	505853.58242201	721400.407914946	346137.367946558	504848.713316297	376257.359919522	763162.46052571	302272.357613116
X122.1.48	M122T48	2.16588237911432	6.58569461016547	6.58771748263121e-09	122.081403462559	122.081306320215	122.081681904723	48.3916	43.7212	56.5386	89	68	15	1898725.50446951	6891608.11262627	3540880.81822772	1181335.31597632	1850282.29393677	2416978.36601863	1517039.83616308	3712126.17890844	6749473.79179141	1595320.82984654	3286316.41813087	1340367.74813525	2762369.15101875	1467427.05086064	832759.63257366	1398308.11939857	1558655.15052913	2237471.54886491	10993702.853163	1313690.19300346	1400868.50301225	2012820.10023476	6790942.53125639	731370.567354554	1020264.0184337	1690706.72956757	1636614.33633078	2744892.96778369	1990827.62414003	1273300.40582784	1712793.09461828	2097700.96062861	1844279.23718018	1273510.79326856	18596767.8226825	584928.886102734
X122.1.62	M122T62	1.35245000248759	-5.69331839507602	2.10766939900964e-07	122.096662424633	122.096572728927	122.096771757732	61.6058	51.468	74.292	175	71	15	3452820.40798682	3993519.22672908	3907615.18809443	4049690.68996966	3655005.29066162	3693291.34355781	8035425.07338881	4196754.44034587	3808722.4482675	3993710.47475976	4123934.13504859	3805496.98069219	7955296.33827344	4172422.00592949	8258177.53757061	3680695.36815764	7405040.01820788	4046446.94368445	3665796.6950251	9017857.95422498	8223688.85677317	7914624.27882392	7699364.54096343	8603521.17587944	4110951.00290469	6898236.45398973	6852341.73442367	4287163.69595232	3917889.61000507	3849979.94530444	3695951.22792263	3722210.10547388	3939991.58580237	3747452.83164518	3922926.81906094	3798860.84976562
X123.53	M123T53	1.19768318466619	8.47406450664937	6.79678535675521e-13	122.964353163499	122.964276584976	122.964606130475	53.3254	52.1341	54.9804	87	71	15	4449620.9946375	5567728.07847001	6074246.18756561	5385802.34254558	4937801.86319568	5310556.98295065	4571414.04747849	3988497.77786196	5122294.61141443	4340533.60493621	4839009.02819738	5013301.91642109	5072574.18870645	4114003.96820515	4512548.49151739	4936593.59858381	4019531.3153027	4485694.7372003	5024983.26190957	5122978.67111609	5036730.9919668	4073148.1359253	5452468.27154709	6076515.74515635	5347641.48618407	4654294.63837339	3778879.16547031	5036203.17448951	4706461.43989128	4959449.02685282	4017603.17421721	4542248.78739525	5670524.92347096	5355236.71951273	5618645.74872708	5987152.26631159
X123.1200	M123T1200	1.03856895479209	-0.838662703437265	0.412605599760704	122.989826892122	122.989743391221	122.989926334562	1200.08	1196.04	1200.19	87	71	14	185428.770052422	200625.261073708	153650.801324679	171233.673508968	205176.486780138	156703.290540165	189862.559906251	173939.929175093	159706.632236844	165523.171383053	172017.028461047	133223.95268229	158322.171810916	130343.166044921	160802.636022513	214264.912172215	138501.765281249	146818.99521362	168311.590267474	162520.499203124	172448.728130579	168343.005049345	126643.372778319	167311.507485348	136926.554943664	144052.982718749	164931.998060663	223512.716109376	203626.554807768	163546.444580077	148978.154718749	143739.519531253	177839.089594189	184005.932714849	153279.954078011	176189.329934213
X123.47	M123T47	1.18975598921899	4.21315353977652	7.1914410997298e-05	123.044285457887	123.044185522493	123.044463965616	47.43685	44.3058	48.3762	86	70	15	1566654.13352699	1300417.09218416	1412088.57577354	1048106.08551233	1210716.62416719	2000418.61190661	1151281.37290669	799085.103537793	1327905.54111531	1323134.26784692	1050155.35116083	1541281.08830316	1346138.85838513	1002520.41810296	1297156.1048068	1492710.18454527	934191.281663891	1150035.90506532	735459.956628553	1458483.70967073	1635756.3804243	1037005.71537863	666991.952833207	1576136.25780469	2055542.3167786	1315875.58799031	1000523.14291257	1510376.13546383	1141981.25306426	1715823.1784791	1136167.65779246	991160.050210865	1216903.70442135	1006927.55626562	1070429.22367202	1782963.75964293
X123.1.48	M123T48	1.33401278736485	2.55609638594474	0.0170691399320311	123.055543551102	123.055443095169	123.055603027379	48.14795	44.8654	50.4585	72	53	9	405177.518702988	983640.878058616	491692.935017534	347287.664025127	428085.878916445	680874.902825915	385547.075680291	243024.754455046	532884.513953333	560751.322800594	988473.406996276	2444486.64827886	412086.52556981	606841.125652434	428414.155032779	455645.407244052	687999.591830769	550007.479521711	381726.402529386	891007.638345767	580968.942372484	595009.474123755	444189.983861291	314573.68636965	916231.227777411	443165.662517816	464508.90869478	582409.268125413	381589.438538862	685618.432174714	441053.690080937	614743.584979406	681323.83001555	980126.525481288	888885.739689118	389595.727610719
X123.1.59	M123T59	2.05126908270025	12.8794291330068	1.11022302462516e-15	123.080721970006	123.080612060452	123.08084785143	59.0533	44.0688	60.7329	105	71	15	3425001.43077324	3691813.34023471	3907136.40663229	3739803.09044222	3103419.65173972	3038062.62591747	3512159.57946075	3339650.02785342	3187996.16377303	3198433.43007471	3623013.53584184	3405646.71162375	4569874.93659587	3851642.23896802	3859548.19816031	2877074.33319591	3883087.23900814	4196373.41633906	3139828.8692056	4125394.63264019	3748946.29655036	4552256.85490975	3972350.97063859	3913778.24577517	4940594.35795826	3714556.64276861	4216972.04061948	4127121.01912816	3296239.33740355	3782775.58277664	3663527.05297386	3749338.87702578	3201779.13229873	3119143.22023262	4178572.65950197	3573194.05293271
X123.1.62	M123T62	2.00865950034239	0.850015935708821	0.409516505756988	123.099993793264	123.091778149934	123.10013936582	61.9259	44.9807	87.4158	115	70	14	1434151.00401321	255770.728047051	180623.887079507	256072.943017801	315578.288449934	256778.537429821	188818.314266693	180275.438135059	316054.077426029	222439.264946082	322060.628987312	212009.609934625	194125.711137044	264808.659023358	216286.676264714	247698.282870937	320654.75778032	275715.928496094	247175.972830917	281443.957436719	172304.564146034	247692.524127124	229353.333750078	217030.076088216	266800.443149987	165136.93782485	289934.413990219	181394.15413623	205479.995762676	195624.886037647	209688.878716797	242171.288850732	185087.449303711	252508.219665099	189267.96548131	287903.034285898
X123.1.58	M123T58	1.3625458871575	1.77021370916827	0.0924786087046345	123.117078693357	123.116979511494	123.117208846837	58.3805	35.6785	65.6088	181	69	15	457747.621749442	426419.161992187	438673.846233615	992384.756737949	1496786.38582077	1171694.70415901	859706.757642578	514145.949091493	1342898.99334077	625060.166288586	1284527.11028705	422106.092690625	1848803.52387276	113946.808535416	524064.151404043	1522726.8668235	470778.943226476	3779115.71991654	1434283.67173483	1312356.60427859	501951.33406875	465252.004484628	1466553.36643386	1821444.41260964	1838394.47949635	1256364.02258486	424994.749097863	568224.310674187	1131058.6224359	444330.816477631	548393.205551251	363027.232417139	354374.805017864	400736.38900434	572748.882681641	363852.154002344
X123.1.1028	M123T1028_1	1.07151977225548	1.2905016952283	0.211721493094071	123.11689378794	123.11680455319	123.116988502408	1027.91	1027.07	1028.55	84	69	15	1563363.00668286	2548222.72227865	2173125.46150758	2301422.65976564	2101969.44045073	2262865.01932863	1491765.34889145	1708697.77500474	2767019.00706892	2257039.02551458	2088162.19196003	1925266.15351905	2019476.70545248	1974342.38	2067271.06908636	2109104.77483259	2066850.26718749	2390406.27807186	1715331.91125001	1844933.04329044	1887392.15085937	1816701.5370928	2134960.8471137	2020722.89504396	1668311.49374999	2367953.41138391	2169090.81387867	1715139.3475	2185494.86521924	2003279.51998168	1530489.648383	2373884.19818474	2295322.21951729	1993659.31340788	1758047.20415178	1891026.44212277
X123.1.1044	M123T1044	1.2754824391702	-3.78582091976627	0.000653475932511416	123.116903937898	123.116805840626	123.116982521814	1044.04	1041.58	1045.36	83	69	14	2342182.0922424	2352631.0696733	1452782.32144791	2444563.91646576	1171039.31298595	1852376.99605674	1111955.22620001	1895638.35375	2327943.43986672	2978428.29656663	1830442.14701923	2270757.09238979	2545467.30916576	2517416.19148897	2887443.74781547	1136122.59092636	1639972.84465566	3186110.2545342	2035250.36940105	1169165.83619792	1116604.4255763	2857382.9901389	2066031.38670833	1673703.86724935	1243253.92763391	1583724.06175925	1149478.1222233	1159089.71929689	1675113.91811836	2023679.59991381	1715758.99171877	1796130.07872771	1452164.16999495	2461085.34135198	2347904.50019762	2132528.0336967
X123.1.1061	M123T1061	1.09238719903983	-0.959941354500063	0.351413150770407	123.116929022213	123.116830373167	123.126813139115	1061.1	1058.89	1076.1	57	51	3	1708708.20836369	1377784.43863148	950979.45583036	1236020.33503126	1013863.67339938	1270580.77504509	768173.674479174	966921.361391133	1460162.68343748	1370527.42106482	1439903.10935766	1219019.42375002	1014020.66080729	1320037.49079241	1475630.75966796	956299.497169733	1099708.93780419	1412945.92417968	1113689.73695042	1032840.86359835	925143.177709103	1391787.16425781	1315696.25112378	1005563.44566286	971184.680558491	1217757.31749998	937051.473156962	1090823.83289814	1140986.0333173	1378433.0551823	991539.657385136	1334720.69222168	1021969.81741698	1476725.82026005	1629488.91724828	1368498.75181842
X123.2.1028	M123T1028_2	1.10205090071893	0.931180038041538	0.361146558323971	123.220284165723	123.219956240782	123.222572203449	1027.97	1026.65	1030.21	171	70	15	727859.58490782	577043.612019357	675711.376814057	623147.006828705	413846.031341901	718008.412221679	372365.607169123	560072.710952521	1217959.88997897	553926.24169243	549221.320847038	360977.988378904	584192.145537998	692247.646007136	621938.177393329	404368.678928576	592193.40470237	1034782.43041251	581460.894380325	732397.99536222	666410.854667946	821032.389318181	505879.575982148	1029193.32170455	385023.493593744	689485.158645844	1075963.68259944	207039.906159849	1115897.35270775	502826.289085949	302820.404156249	1215877.88042968	1180259.6261779	562673.58927557	514378.283890634	659129.804724861
X123.3.1028	M123T1028_3	1.01274256568981	-0.157222919032785	0.875956405289604	123.297781534481	123.295702832732	123.297932946222	1027.92	1026.22	1029.66	136	69	15	214822.324375008	494789.564799798	574413.208764205	547777.655726897	236059.592922798	296405.256591793	131430.228741315	393185.662081476	217231.033170575	196122.000133931	217854.885974118	329014.786992189	346915.540065788	189052.878105466	506718.365361336	328410.844710484	254187.87174806	509595.677823536	240236.185273441	324086.056774899	292277.502781249	360466.454314238	424053.763139205	292515.978895402	347124.249562505	357128.351590715	461362.971217105	197475.510049478	326451.354077145	434042.345720882	180071.144578124	274425.95047334	505776.769464838	451322.777769525	195499.515280414	475245.244726553
X123.9.60	M124T60	1.35340949101943	-5.25775740097227	1.85972480459817e-06	123.940964635653	123.940769855912	123.941074679684	60.2502	49.4191	87.6731	101	70	7	537588.765453787	1407164.1184278	1312580.49585761	693118.445319331	1244087.79720592	618230.596415405	594315.915273438	470341.697317724	1164202.86623906	668526.371160129	1390286.11777327	678307.341704587	955634.295327467	954302.630648666	880035.956575981	975296.36039339	1262098.29335572	754954.872517101	797619.467930567	733301.450471105	689847.861273263	854861.234850447	1559009.1675209	1063277.26862503	1051888.92175312	1273010.85063551	746867.779679967	959053.449714263	709754.03201269	1048594.0436177	847428.298628039	881197.828382812	707690.727866752	1141921.46641459	750617.170298562	1167797.34827744
X124.141	M124T141_1	2.04762984089022	15.3606206505815	0	123.958525707009	123.958453265243	123.958622588386	141.2085	138.36	142.866	92	68	15	83633.058600423	92460.4724532951	218171.30253241	53919.5055904018	202144.479267511	136795.457963942	187727.484626433	85745.8709604493	66760.7066268382	151136.944830145	366394.003902939	142218.371562081	283210.623994676	161354.996390423	107872.887986239	193956.182920061	269435.344970628	140508.92805589	132660.238151751	165952.855873535	233935.069560303	105237.222334961	89470.6364498573	190918.755347812	226176.291639927	415033.867754494	247961.072791285	116814.64793679	327915.554375976	117132.924909749	184464.8068524	226991.275316406	180656.135563965	102215.3986425	171383.13255625	209621.981006731
X124.1200	M124T1200	1.27370022761218	-1.29760712900512	0.208042190425094	123.986449645383	123.974612650629	123.986543985966	1200.07	1197.41	1200.19	119	65	14	313493.805625001	57054.1628112805	290268.957851568	321080.167517235	45792.9263221165	55744.2626100861	271089.13781251	71888.7582490812	63797.7596191429	345218.545744045	275037.527008918	241667.310848216	48198.7087524424	257259.173683037	76406.3182169092	332019.641996293	59543.755717773	56609.9857968733	64222.8831692701	66802.1284314887	49297.4096883885	249160.140600955	85941.253920355	463320.876275194	228275.980968475	58593.2435156246	282267.912799489	317095.100485847	47792.5746839496	74697.9380371087	219304.326038507	51789.4277396348	339950.563751033	52491.353250002	61669.0016250023	269073.567444198
X124.46	M124T46_1	1.28143433986391	2.39584709063657	0.0288587429441991	124.039772780046	124.039569535511	124.040099457116	45.60745	44.0513	60.918	48	36	9	211438.377318517	178423.266778906	196110.612829834	226297.697114987	166073.850563199	207816.886168613	211186.166445203	246070.656089079	188865.295423737	122938.205754994	242164.532026136	248383.531618719	201493.913104688	208936.117841515	229653.007611859	216337.944193074	214843.217792455	208553.304750209	145506.446409752	224619.921721176	175822.607172639	186902.974649234	185910.02645604	312437.131390807	251624.78374303	228049.604789757	198825.470214504	203071.627605157	196818.375279801	459631.18090146	193447.220729492	192327.889960973	235882.492253716	103943.715397424	205323.191656068	261573.740716794
X124.1.46	M124T46_2	1.15026797382896	-0.579316526564313	0.569985961858009	124.07597756866	124.075817740848	124.076046743736	46.3202	44.7579	73.8372	33	20	8	2295011.31952116	2479875.26803479	2803855.59890091	3049569.2951431	2506959.51102352	197725.046867819	3001456.50650739	2326895.38494103	2367414.14094681	2822365.16846329	156030.407783463	2444331.01313183	2695234.2057636	174600.738480762	2847491.95437123	2677866.77933884	173823.148849609	2427109.28893633	2363562.18014377	2711882.47064679	2749476.91501852	2496477.70997069	101058.83253305	2612463.44410754	240229.426699642	2328558.25905754	2281122.94499238	220476.803474219	167843.53956464	126817.148875351	2473592.89270594	2094475.02105397	59243.5320746319	874183.532582979	2112597.1792414	2603204.08391514
X124.1.59	M124T59	1.36837858139704	-1.82770144338575	0.0713214599056722	124.084115119248	124.08386127677	124.087278091886	58.69525	45.4833	73.6954	148	67	15	1950741.28151114	150149.106260174	2354392.07802951	546644.801462541	67262.1301409447	110621.550609332	3578875.60122388	140732.264601292	126960.453109031	66746.8526802734	2389616.35373462	101412.719622768	54806.2839581705	55187.5463112304	2870274.75005761	2307410.7307262	256796.964696171	182335.965850471	2162910.63037679	123960.515691977	2369262.4276848	1956450.49720338	180976.593109863	2230449.95287969	162204.787226406	2097322.92842989	147506.399538557	163169.597400149	126106.243975057	2015651.57178125	2240595.62086575	116379.372499365	1850117.93167166	133012.350736242	159666.690572359	164788.724211914
X124.1.154	M124T154	2.19048691917812	-4.57675224039002	5.20261231007346e-05	124.087201475769	124.083597053493	124.087284457886	154.34	150.458	165.696	61	48	7	7879394.09284314	6362945.65117898	2897287.29547326	3156648.73701172	6776622.88539371	2807906.40054699	3413523.93879911	3062794.98045819	3950264.82111002	2014423.08117898	8957599.74745823	3069063.83738582	6789860.97021618	2661179.38039108	3544995.63291723	3937358.11296094	2699943.25255371	9839773.12849081	9766558.63288786	21645.0105551758	2922192.67302686	2357439.05863901	8898270.6814057	3245396.44716964	2645282.26300781	2761569.73200276	2718547.8535215	3914396.6007191	20119.323621094	2882311.17638086	7722085.8165815	2779687.36543456	4254759.2354108	7203810.14986651	3355963.67911506	2687314.37728147
X124.2.141	M124T141_2	1.87805884878261	3.4212848103582	0.00313695410080173	124.207833019356	124.207341352043	124.209970640555	141.212	128.512	146.981	208	70	15	65992.3074932064	243188.981281318	247621.356212269	279426.187129797	483620.361675493	316742.63238379	389725.991273082	224250.068742798	188176.80963842	414638.259008493	107610.33054	235080.586348551	708590.992477539	368441.583585708	281087.220965541	482560.853614203	714236.444831675	313662.481983206	134118.466682571	491227.051416489	519015.298903521	186252.846490126	265107.882053515	506447.258613637	214164.568006543	244390.133882813	637355.834299116	102217.154821656	794838.141902028	84742.0216856971	215508.402135742	557892.920746875	472452.652684514	112196.183730469	391915.005511089	209124.485179687
X124.9.46	M125T46_1	1.11183335970634	1.40126159266819	0.164860389485464	124.897591875275	124.89746408831	124.89771495723	46.2995	44.8211	47.7346	83	68	15	493142.814906618	101663.513564632	392835.420286877	548451.366808467	676760.150587258	720298.151684816	399309.175467617	173409.681939854	310270.993890202	151474.947923859	341971.364100098	134758.947112038	109963.796121338	132188.870683562	214558.900255701	335535.242400067	363029.627876169	102503.775784057	112055.570710972	82468.7904156088	47518.6711947713	183593.170605677	302339.948075592	429157.424696354	44023.8960138345	130514.541297426	280800.283153795	187329.082515775	121949.951065686	142350.782368164	203996.637122676	105496.0112246	271857.192911279	149560.340914063	285088.962083384	482428.387617187
X125.1200	M125T1200	1.08407014667389	1.32618988081273	0.200980769418942	124.986690006206	124.986569543262	124.986773034699	1200.07	1197.4	1200.19	79	64	14	91143.1992715997	91730.7166773902	86852.5255333557	86299.7706390397	100194.072108767	57163.5566455107	83044.0901785722	62883.1190018058	73154.2756705764	93917.1280761728	59005.1713858843	74452.479104817	52431.6964345722	59699.6449213461	84559.4300230784	106525.109249999	68592.2608007808	51844.2854867776	47158.8479736323	50719.0277876427	70721.455439455	64935.6277726233	65852.714330256	66685.9106889172	73648.8092954805	77527.3205984941	64861.4998031869	104142.124147822	78643.1708166488	69975.6972377202	86806.6839204558	75642.8393437529	92422.4163492866	57931.236035157	94306.4959960947	78832.7706310116
X125.842	M125T842	1.24299393817809	1.70625096031228	0.104210087063935	124.999932590246	124.997668909608	125.00005619891	842.318	839.843	858.007	157	70	15	3871742.57286182	6812802.07634567	6185378.76099924	3300476.4700371	7042509.08774747	242804.018457031	5761710.33351205	5921359.0965347	4823935.50478994	8357681.7998953	8253852.87368495	8512489.01800181	5865962.6627306	5918923.81585945	4736802.78955376	7511217.38920341	10547053.5758467	6701655.77725808	4501832.35942246	7941052.21895885	6042683.08822729	4530385.41860109	5033639.43155345	9772304.38830742	7251394.85581643	8209141.98190139	7118845.50457639	5625980.46111837	6123370.81796848	5903445.05995883	186476.681196659	7312188.45972402	7536401.74607384	5565268.13071674	3880503.87871287	6535173.00896657
X125.678	M125T678	1.84665538744578	6.17974275567387	9.12314604262221e-06	124.999921423251	124.997701098896	125.000037049799	677.525	669.349	679.429	177	70	15	4191848.90363638	6200063.55692473	9596367.1921764	6784249.6345499	274700.411636161	8784806.58190531	6338401.12411713	6464889.86524946	7431867.12642565	5988936.71480897	7289145.44913747	5161748.71315458	8310202.98015849	5322005.06073225	7441288.17652274	7509608.86281247	9770097.45773869	7370655.44289982	4833799.78062061	9007995.98324453	9999465.23791406	6535378.53232909	5228723.08907422	11961794.6465004	6890545.3572538	8368302.57417837	10608446.9322857	5679315.01524267	388250.53862964	6927846.09671232	6641450.29108523	11525893.2416251	10168850.110713	8184926.73115883	6187988.29172411	6928052.34979052
X125.721	M125T721	1.76320230309035	3.29779126769025	0.00465451410418627	124.999956829947	124.999882560975	125.000052386854	720.5385	714.163	722.582	122	70	15	2034355.89362098	1867084.48082119	7199383.62276481	3036759.31195742	4078790.06912482	2738817.63914561	3865510.41600033	355866.402507794	3447447.12778593	3639028.88716851	2839024.37042748	2985257.79471354	3760366.77688713	3525319.52206905	3904829.99028924	4337304.11176684	5225156.76620033	3291608.42415336	2311753.06359766	490469.060187511	3807425.24035645	1869797.75975389	1347574.29911327	5487086.69149929	3539597.41909421	3005622.33188119	5715771.23984434	2803917.41641456	3775232.70649655	3640029.29855496	3187643.43093194	4233529.97703575	4324185.48116922	2881185.60005548	4487302.64240176	3804672.06698041
X125.796	M125T796	1.73728202720083	3.96873928948007	0.00109885749167948	124.999934439709	124.997614096802	125.000020567249	796.059	794.468	801.382	111	70	15	3195835.0427965	5026279.71996256	6359789.01903077	4314143.17745595	5867756.92328821	5836370.69220594	5536604.86937618	4617168.45749323	3952734.9354898	5133456.63550388	5714646.6808056	5280109.54871936	5848912.46862791	5828687.76502083	4753326.39148701	6422298.74978513	8603493.11081295	238646.729656251	4366577.57023125	234653.945175407	5744467.13650812	4692239.2317922	3943290.9905925	8403331.73628791	5259099.07028617	5786929.22014308	7397994.74825747	4685125.30845843	5467605.67959449	4739777.84654913	5615083.0512232	198671.365511718	5816223.54385325	4323739.70097731	5390716.78242784	6618121.26191386
X125.751	M125T751	1.72520656424973	16.9592388902877	0	124.999906407765	124.997650444104	125.000015560183	751.4925	749.991	754.327	96	70	15	6045154.75319602	6618304.16063838	8611286.65848402	5717049.68459049	8223834.15855799	6848134.84273828	8823277.80946022	6584968.69789778	5862301.93477391	8068652.26137146	5892818.36392552	6506974.43491066	7417473.09072651	7741185.72919994	6214668.75004414	7416856.85754869	9283849.20914735	6609130.5534031	9138063.30097042	357060.648866136	8880176.56810709	8428318.00929912	6513697.50231117	8926906.66995226	8907903.42256407	5512394.51713659	7585119.40662502	7220482.14572878	6725254.28161626	6380181.24277903	8417572.40360534	8109640.30034029	7813359.12827389	6051503.26727413	9405915.80216876	8063819.57308455
X125.765	M125T765	1.79112786425648	5.92775787539745	1.71592761759598e-05	124.999993533981	124.997831233004	125.000086997941	765.035	763.837	775.596	142	69	15	1122444.54820528	1356260.18407683	2045985.46247427	1431045.19997973	1997688.65525232	2500935.06392484	2272373.13355343	1703434.22505208	1784632.46626111	2459873.10951056	1625785.77605322	1353471.70665149	1586939.85268771	2088265.01835156	1778661.76775173	2406890.39277509	3050673.99563765	1649971.72428722	1236214.96882032	2729823.31440455	2161316.73684288	1759543.58261653	1261383.08997054	3026753.68344153	1925733.11830729	1825251.05481392	3571166.0712011	1379075.08145588	2012862.13263092	1753820.47958203	2097273.21413076	2709610.26529814	2049784.37015789	1529378.446733	2475796.41433995	2047748.85590626
X125.740	M125T740	1.60315688809795	5.11048991742817	8.22112931491148e-05	124.999896396674	124.997684800157	124.999980203949	740.1035	739.122	741.282	90	70	15	6236022.77949706	9261137.2379781	11987655.804319	10071414.2241834	11438125.0021086	19439971.0131466	12126818.1478277	8957063.15039502	15549291.7894295	9521413.54701781	11186276.8759665	10276666.5386954	11417314.913926	9607299.83924062	473294.19573198	11324889.0986945	16011643.2475135	12093214.2477768	7860546.14276294	12263972.1039999	12226340.14367	9691760.28461429	9156131.75815304	13387730.7034969	10768103.9795777	431447.504306644	14101657.8929262	8298993.95306743	11757237.6690234	9311667.04835433	11623038.1057253	12439873.6968493	11172056.8066308	16392881.4995821	11891869.6390739	11662748.9050618
X125.691	M125T691	2.19868472473862	5.6912905847591	4.17573038236085e-05	124.999879220465	124.997604645782	124.999960390288	690.526	689.277	691.165	90	70	15	10121936.9638294	10533170.3473874	14428875.9229291	10842240.6735666	15381705.8187471	12729394.0205486	16237817.9485313	12500878.9964105	8996581.09600287	28546485.0469064	13672098.3128049	14421174.4601775	16263140.8154748	12823186.4350203	11085453.1605424	12935391.0064273	15610388.2042106	11701562.5511264	14500041.861597	17388488.2360052	18550089.7424096	14002450.9089618	11181167.9547105	15484883.6538858	16428691.2314809	10164835.7613477	13418129.976218	13864775.9417014	12303833.3719739	11693557.2085208	16252125.4627791	12564154.1258446	14317126.0672403	12001390.7322031	16275950.2674665	15546605.7680963
X125.630	M125T630	1.90243808816664	9.06205901078166	9.82035119889701e-10	124.999965654909	124.999882717778	125.00006623832	630.134	626.004	641.075	151	67	15	1495172.02468625	2204522.77185145	2180967.79290963	1322122.96356081	1746972.79046455	1794797.83396052	3230610.63535854	1182248.20811334	1547470.19609899	2041047.88481189	1439755.96726563	1447274.30194266	2248585.38312824	1817737.46309417	1895283.77767183	2240025.83144037	2824581.36377314	1695752.9895705	1285817.11329808	6338270.42091796	2318490.73843653	2707828.0837825	931042.632772017	6721882.81087058	1389646.73958985	1392334.3250284	2640028.02428967	2416577.6149405	1853753.66697196	1717987.73953972	1772781.89849413	2013916.80775962	3116898.13392635	1388851.52938306	5177090.06927109	2551723.68613477
X125.706	M125T706	1.91725266978163	18.2136446401947	0	124.999950199548	124.997855638675	125.000056345119	705.7955	705.102	708.669	86	70	15	2185242.86306728	3325040.09249362	4157215.40400546	2763062.78900642	3735454.64483842	3985528.95465693	3927520.50195712	3084539.14714606	3280738.80417553	3318312.43022443	2797308.85935156	2851798.43619615	3506786.07689496	4109574.88580594	3599700.92160055	4257443.24521874	5782169.05465026	3084255.32413147	2672221.88274722	4705466.57390939	4243786.73344462	3252366.69510618	2469466.17178126	6959632.89459565	3304558.94769722	3429256.7749054	5864266.44922736	3187780.35166523	4096925.40412285	3183461.14687447	4074551.76877135	4801737.37394149	4394851.63685104	3143920.45108169	4657911.33224838	3633692.85005095
X125.599	M125T599	2.56266256269603	9.26293410112214	4.72462327039125e-08	125.000069461468	124.999981141021	125.00017329354	598.727	587.036	599.975	140	68	15	570768.116547656	930057.371836325	1267191.26847417	813436.472683899	1281707.55360658	591323.567662961	732559.617668176	829356.739452657	632864.049740346	465546.723234546	478329.618003327	936017.271006542	1029239.21513983	677877.174991291	560517.95393236	771929.025556087	915571.408944133	825424.231564302	886556.055730638	828496.667378287	830998.607187861	878927.101987894	523670.007967941	897534.790000491	825241.139770573	632171.026836302	775390.034261734	555263.284442454	680102.553484685	669087.760224937	861662.58824219	774307.17225544	924045.998628729	557607.261195238	578565.528652955	1117685.84895643
X125.657	M125T657	1.99411915906799	20.9769289668136	0	124.999924897391	124.999825076007	125.000058812511	657.429	656.74	658.067	85	70	15	1328638.60226708	2512462.79779779	3594106.51033253	2627765.60676024	4576617.56145114	3083329.79147301	2085476.54354388	1951899.7170982	3099781.91903742	2769093.15217779	2883042.3675776	3339835.63478782	3444475.46360663	3394523.62594736	3985819.83985134	4093526.99459909	4452856.75142796	2909396.55348347	1904509.37842769	2843111.43560781	3585601.78401535	2950956.87033354	2081566.06730453	6119886.42164014	3391700.82826846	3096063.06300956	4700641.91687498	2312023.21457803	3241862.41901799	4445196.35341099	2455432.63331576	4555282.25968949	5177684.17637247	2937979.82128157	2323893.9595957	2973843.55200567
X125.141	M125T141	1.31712005198866	1.11306033430733	0.282476641691022	124.999937634928	124.996690815591	125.000158173935	141.209	127.821	143.751	100	62	8	328970.423211766	432700.016292553	941664.284926357	525230.073071105	858311.758754069	612613.735239006	775031.898948906	397057.769588983	306678.502545072	711138.781003469	285464.095989128	584119.745778771	1132676.91509735	646108.311397281	570965.981677371	730967.498056642	1213464.06939143	746467.371738776	574149.580304837	1250786.15819614	846156.618171876	841965.322424726	489633.063920247	822224.973154295	920756.948204296	435947.491499311	1175247.23063939	612550.679611625	1294296.65975488	593173.760233134	735207.486323514	70688.3799132256	940154.132158018	494072.699820688	772266.393630914	846764.500253906
X125.224	M125T224	2.2699511671499	14.7290395240544	0	124.999995273698	124.999906277068	125.00009790684	223.8975	222.745	225.297	84	66	15	82728.3584162786	107910.548336914	305673.645468994	141822.846631226	195388.209228516	172198.851080689	213179.70515625	69504.7079621051	102399.246639117	284519.370703695	95909.4795818267	69792.0410032551	258275.386042666	163086.204808106	160395.23886216	207597.271698595	419800.064825721	189437.134258064	186120.653574615	287147.152461381	197434.460685268	247155.995185014	98234.1835454254	283780.870955023	291170.885745659	86558.835474879	377370.454876858	146716.459304461	356599.688859008	135997.304037345	202894.152899889	317451.018053341	236190.176354981	138864.559321764	241528.996134019	242301.02766563
X125.890	M125T890	1.33134617514789	-4.62212515471045	6.19927643166207e-05	125.000048972548	124.999964262385	125.00013249176	889.993	888.855	890.863	81	68	13	463754.929367793	324622.979253102	527205.036634459	591140.841666572	361033.051191915	397133.887410737	487350.703388348	634448.222366653	393470.197922316	421106.283121327	374372.452009908	214327.651931586	595132.734920985	591199.164045706	553097.986279514	397301.671916668	571515.9784707	409445.613143725	135776.515276292	474961.377948837	381617.975919508	539309.714482825	309957.696704606	517640.591926069	366584.148475584	515775.33353076	581134.34990082	498470.677109877	412548.304855446	446855.894957799	327371.719159737	381242.704044504	460412.602642566	443167.493193358	547892.878841249	426836.557503111
X125.824	M125T824	2.28484510150223	8.56868299026583	1.53540843816913e-07	125.000051031132	124.999956354547	125.00013619341	824.201	816.306	824.971	63	35	14	547031.743473223	755496.019479044	988364.919896051	781476.909394227	753706.460859875	856843.312753222	812541.801802608	744810.479050154	673389.40776132	792992.692729913	555594.653918108	758946.51828789	871807.390336214	787537.390924124	623526.036334202	934063.448601562	1010785.26707734	758157.296636201	561549.231128167	1130791.26134801	737248.881746526	674084.810824311	439611.743671975	1204774.42373916	827853.140848671	618574.18761963	1197560.66429129	797966.799619127	800489.405014313	796611.363523359	774115.004798303	806920.964118753	1156559.69420477	634754.637709592	1199688.18832088	1524700.8972523
X125.869	M125T869	1.68845892263698	4.96059527715031	0.000134268736215581	125.000060001849	124.999973159215	125.000129641416	868.678	866.912	869.618	39	26	13	390411.030258325	476071.136347337	555230.92753765	498970.916006132	421797.226111425	589631.201480233	503997.379573027	544115.604158342	367204.013597991	773325.772826115	408272.134011956	475596.827625959	900774.398342571	535824.020442177	717051.28968019	477866.75882718	671572.011109114	481042.414345168	252959.241312789	622173.285221137	919046.820461028	492240.486107895	315675.948504778	713644.227216296	479507.74911569	446090.116833009	649372.017151672	517697.968211982	467425.005157507	541458.547124799	384172.948749049	980635.672975417	536151.052175314	410735.987594494	437874.538817299	550511.051156947
X125.111	M125T111	2.21953792997433	11.3500344647832	1.0342837697408e-12	125.000021810623	124.996865920305	125.000137500949	111.1985	103.391	113.719	38	15	10	176752.638446951	194249.856797669	362943.730447798	230618.493809439	292576.626532596	201073.531353963	279150.749124922	189193.332328153	120244.1062441	266148.143764233	80699.0297551426	169482.703921232	468754.656519986	250711.929557602	179911.885516805	322333.116350977	561005.827609094	245023.175949879	343654.483006353	482555.919894403	371904.138275719	321108.899439951	179549.944429649	367372.550926983	238247.385650782	190754.390710929	329018.580652415	249638.294371862	518637.066686279	178145.786072874	319185.346675687	367152.347612244	341974.843676012	160614.975064291	304824.299273597	359804.860617672
X125.50	M125T50	1.0842833995689	1.00801899838951	0.316451555976923	125.021150617945	125.020991023968	125.021271648857	49.9767	48.8121	50.6833	65	51	14	898138.435943749	737879.028423176	965183.03715586	1236700.52663884	1148769.87009364	1078006.74631458	1279403.99049844	343220.6553125	1098673.05804847	1293506.01900078	1221048.00456543	987027.210417188	831570.892442501	729350.78444742	779580.095498263	957518.830704375	1298920.55372305	770423.728252149	217161.81930542	1250553.72404777	949682.375761394	800349.172229062	532672.568197159	867121.358259701	1060466.3705505	600108.061679948	840737.392167403	893773.295520998	866932.514027344	1391612.08706788	942184.179800195	336274.347247916	589203.737645876	916015.241455033	618546.911685547	1240293.88700482
X125.1.58	M125T58	1.22004716703599	0.405000757677838	0.691083219022874	125.059965259882	125.059809955651	125.060130094243	57.5914	44.8211	63.9841	85	49	14	829674.937544951	161656.331105566	92083.924654009	1267222.89208024	1520670.90929929	161283.893894176	1053925.85554728	227415.132637667	1131096.47702614	1041784.81919909	164076.966165247	99918.3915436499	1582013.56613275	1396441.45125151	180562.325639366	1170769.45658455	184173.557932006	156270.202056268	1197774.95756687	146987.476559463	1437349.07117737	219073.037392299	129020.327548365	3853129.09756445	187139.085107072	1097649.16277976	186358.015472607	1968212.76981016	113974.662080898	1548563.10672337	351297.327153211	1765494.95020729	161083.812349414	1108525.46540776	159598.553989746	1004615.15734768
X125.1.46	M125T46_2	1.08299704624833	0.901836822226445	0.376128642156301	125.071218086197	125.071106313813	125.071317431978	46.2336	36.8276	48.1099	70	51	15	237399.324198332	285473.921113765	191451.373647847	205564.415973071	148993.755203733	92428.3351915565	146776.587001953	194411.843329412	182423.693977327	253018.601534064	174721.999895606	158276.842953217	237427.123313676	226240.5058929	180109.053138139	363233.689676827	372554.542746752	195111.068112305	186984.466581646	203722.92937662	421884.615924239	220559.167003832	238171.162162179	196841.984882403	261359.265883561	271150.688908479	211616.779870172	219096.781236328	363267.741003639	385361.454770568	289573.405977235	358648.411189497	247192.815626749	214716.135179958	330569.185532178	185268.485617554
X125.1.59	M125T59	1.29396214289051	0.829767293637514	0.419499426017426	125.096323809736	125.09613745614	125.096479030426	58.8909	46.4517	65.0883	113	58	14	593636.080538672	1346941.25248689	553143.111553125	1442013.15418416	1288939.03035177	671941.100857873	1696776.41089618	2409051.13425797	1606390.40833643	409196.533284484	2050707.37375722	2392512.74099522	657857.589370313	1891018.5188787	1456217.84695659	540919.553684961	2111543.46280215	335778.49781167	724865.921925631	1122993.99164531	1542813.96017193	4014443.29616008	6940382.23049317	695485.193625411	2201430.65020717	732735.265801121	658619.095321181	1554046.08466543	1373106.33090814	1542226.55334941	2466681.49496007	2425842.44783974	1329740.46609156	399721.394274554	1571866.39791144	1542224.9451709
X125.1.54	M125T54	5.18971504199763	48.3028251583761	0	125.107526271599	125.107322600453	125.107661156012	54.4216	53.46	69.86	89	70	15	501005.413320361	2048460.43889364	2370006.56101296	1805487.118825	2267031.66744581	2391873.38923645	1186417.50208281	1719703.79871686	1071053.57168084	878923.729087723	1048613.67438963	1962822.08081775	2231014.15126668	1628528.35266849	1402572.41080585	1216405.74843077	1312941.1747004	1052476.67615379	1263233.09370844	1757002.62609115	1574037.01083335	3641118.85691101	6684440.80001455	4823363.38430869	1426158.99021544	790279.668561719	3598057.55493769	2742602.15028616	1901367.47831662	1975389.96273009	1986895.42484272	1980243.9754043	259045.845292822	1227419.93036479	4869401.11811964	849731.054234602
X125.1.326	M125T326	1.8205435991552	-6.56760046066433	4.90128959640401e-09	125.132787488897	125.132710364224	125.132899205225	326.012	324.201	327.852	37	20	15	344722.48439343	69299.1997285881	388053.330299331	52498.0580309245	379853.350974798	385818.528711319	402786.016343392	366472.083234	397403.339377134	377035.890680421	62379.3494903372	342533.559741451	411981.205291779	81406.6109651562	43604.4242851561	50524.4750429689	432414.165778898	69458.4127670111	428084.648714742	74905.5130741828	484837.148930565	461832.460266906	354137.788589537	90195.3693811953	110450.533501147	76281.3984474084	64855.1461638628	72674.9323505535	428151.925495605	413238.297956832	62709.0487671349	33672.6421123049	423310.655245614	354427.782837489	70613.2728423775	364056.167558762
X126.1200	M126T1200_1	1.03145442772111	0.50116430943256	0.622516734656935	125.98333767818	125.983259728495	125.983405596242	1200.075	1199.41	1200.19	44	36	8	157835.368730418	159891.080496788	177599.897814945	216502.971607572	178174.438070202	154965.171187744	156147.796414622	176152.916606159	171100.700119019	164610.9057645	165356.192940537	170476.134271367	148197.990783694	128488.782683824	281287.369538572	188744.886675119	141907.106249999	158218.652369118	169895.368376359	168283.171067429	160872.560649014	113734.833686081	218939.000227862	159376.741056442	188328.528115237	176594.276010036	146156.139086917	159889.677580371	154088.482038227	164902.145388722	154118.108040905	129718.918874164	210131.890061386	183165.343180148	84660.1340880432	207097.294394531
X126.46	M126T46_1	2.4537092771165	-2.90424635148448	0.0103294879692948	126.011988515811	126.009098905947	126.012253978247	45.7846	44.7579	47.7346	20	5	12	1892559.19558175	1694267.71128128	1880825.8951703	1892276.80031974	974226.823446198	1448855.72493048	1486855.21383912	1524864.78778977	1915920.61247365	1566307.13128806	1059484.12246693	1635341.65496379	1132293.27552376	1019315.77381105	1086273.21582081	928240.898861932	1455802.10770615	387161.943075933	1198679.52939685	1361537.24342161	1634460.52281305	1672446.51145472	700697.30711096	1599384.12871025	2059326.88906055	407244.065491602	1284891.9909603	1312162.84397213	1904214.56103754	2337005.14245038	1763552.18251251	272467.977064851	1066606.47244473	1803812.70864156	2084359.06774188	2603459.7503939
X126.48	M126T48	1.13853891031374	2.40341109603209	0.0191641639683893	126.022178421604	126.022087391101	126.022284857714	47.59065	46.1518	48.691	86	70	15	5497959.76176299	3829592.51950752	2920925.60020088	5611824.38203098	3708404.74682858	4606887.51756952	5316526.070662	4762091.89760687	6197906.00441672	4959344.77167478	3092941.5013319	5241863.49122941	2967891.46069328	3212084.9582053	3160020.19706543	2596188.63034294	5853901.04780656	5382446.30118687	3192382.1413709	4116354.91323446	4785697.36998363	5229979.8038054	3372505.78324419	4925703.83902019	7032370.58707528	2911845.28562319	3977018.34214668	4074788.63787113	5034648.6338926	6483956.6685375	5508199.06136293	3834711.38321125	4609655.71678674	5615651.36199351	6688456.38968947	8142533.96038638
X126.1200.1	M126T1200_2	1.01384649690598	-0.222278859147346	0.826834574644073	126.022266626416	126.022206209944	126.022455920746	1200.07	1182.91	1200.1	35	27	8	162861.963766275	170107.7828051	190430.612521738	146652.005183923	187646.572426856	154965.171187744	212126.127913646	179318.300426006	178582.705856383	173317.41983293	171164.172613382	182114.989038706	163862.618092108	172199.930336282	181649.979584411	188744.886675119	176533.707285419	165894.839131802	196660.558159725	120783.263808593	165925.488140166	145513.389659421	122001.699230766	165835.683259457	102618.070454547	149608.568886715	151498.763188265	159889.677580371	183413.810539648	130066.086003602	201274.043110195	159853.165443569	168064.115851119	169422.892004967	164074.668827102	157006.544029936
X126.45	M126T45	1.36203741563576	0.807803516545497	0.431215285687784	126.037568668657	126.037456973963	126.037692301404	45.19535	44.0726	45.9755	36	28	8	39544.4108479493	120635.578929757	1100909.78323608	68892.4423594787	748596.937662189	1145531.63987788	84927.1652196232	49386.0191134968	54138.9599978637	54709.0857875976	56450.7109479116	47591.3913396599	930172.979062263	577725.250105833	59443.2824330404	39678.6670881278	682826.565347212	1120526.22031897	68273.9978803363	44992.5341203003	55176.3227955871	1037588.64630153	59218.1153729899	1178263.82263378	1623843.17207546	595146.117278484	1014758.53944185	1095174.00501052	43996.4462433799	1460452.80869549	81121.4722017263	1275469.7905823	445064.892254971	65174.2422491084	36188.7719353794	86437.2622620443
X126.1.46	M126T46_2	1.04779026948082	0.633033736417454	0.529531057965787	126.05517449529	126.052842055506	126.055296045043	46.3212	43.7158	48.7717	85	68	15	285286.15676836	425949.63140144	271992.941128667	189343.382937909	223230.398548123	340827.418975384	304623.459910031	257255.324702504	328830.537536963	213019.473622366	212310.414860298	352809.288555504	343418.912168287	236143.257814844	312622.641242111	383869.214808686	182021.776645443	309412.095098954	221141.064802195	200792.864905536	291866.328238006	232149.452672363	148787.684199002	225180.346969141	352167.773079679	209953.540000326	190002.504000087	414090.521844873	321232.020723538	373603.983763962	247045.295267702	198658.387841412	140575.342246831	348999.76340332	169780.893817887	272961.380423502
X126.1.54	M126T54	1.94020627775601	33.7677758696743	0	126.0915253523	126.091449660982	126.091711254753	54.3328	45.5048	55.5994	88	71	15	1587273.83200103	1959145.96956207	1716944.09493447	2159448.24189912	1720478.3059079	1843558.83135141	1851875.37853281	2163141.2538619	1807839.7454364	1799952.03289645	1811454.97126099	1801933.00481061	2122323.71570169	2218798.43553201	1866186.90762695	1952372.08263375	1845887.84861572	1817635.53949293	1519557.0095744	1966646.18892656	2159466.55088836	2361424.74844475	3083275.37847041	2150895.3716313	2005364.28122315	1897005.43119359	2285501.21380201	3171824.69771567	1770089.40117954	2061254.02299964	1764698.41438832	1556536.526875	1741415.69803313	1897869.91810254	2602299.94499245	1628226.92909568
X126.1.46.1	M126T46_3	1.0946332396311	-1.16997387383056	0.257239262827364	126.102880886551	126.102651501021	126.11102071658	46.4987	44.1408	71.1309	57	32	12	664209.361501336	805896.372635427	605867.903804014	622173.928288845	677891.963873347	716204.379528695	692796.251692805	606500.466730949	657537.564097888	596737.66366463	647382.396621725	756841.084029033	708566.286597393	560745.799883066	622091.455567135	661906.500930001	594845.573104614	624083.58523454	576341.030693878	558921.802582958	573286.76138729	677224.51071788	313938.100203057	245906.202516025	664397.337335223	688132.567434929	102688.0977446	708736.841055414	466955.48408151	632323.716895442	549324.64930417	703538.830043026	168718.929156519	580602.5921	466214.87152009	698580.740978074
X126.8.142	M127T142	1.98112025209182	3.09250363432248	0.00721914278513336	126.785219638027	126.785040191856	126.785641151135	141.561	128.622	146.669	109	53	13	193762.106475304	258178.120663322	90837.520455373	29881.2907529297	66740.7513708495	328573.989758343	79995.207395774	129977.715122489	129961.593861272	362969.95522972	137617.72988142	65147.311359375	123475.023743239	336705.29344942	90818.1682324216	156603.233399287	277907.396668054	207779.74083505	127192.908038194	192726.26946875	184656.692431734	144995.189815947	260094.736597457	212784.095949929	502822.985753363	162303.678806775	270092.48150625	299377.198671162	247614.779440217	47588.2360336913	136353.549036534	251078.423531016	132318.334412212	257111.466892144	377526.150287471	465216.60281061
X126.8.141	M127T141	1.9658211282748	16.4903316979515	0	126.787673838679	126.78758406595	126.787748513701	141.214	140.588	142.169	85	70	15	223198.061973632	288437.464503764	525604.114012262	321369.421874713	481932.043287109	345853.710952149	428725.764119672	255519.003404175	176747.421722343	408449.87521358	153569.580781382	370844.792816161	705288.307217326	376327.32261792	302726.125124289	489625.647972768	708224.828601338	300570.068172725	310762.16194695	492945.962783204	504949.954784328	443835.208383087	295109.429821899	497485.138934187	577692.697967635	283968.130984772	623754.284415626	338503.626435059	765253.05764688	331350.03335918	445753.27715625	538592.127439097	497308.452907168	297541.181197783	431757.707839312	555286.455673421
X126.9.46	M127T46_1	1.12619682087181	1.55503701218304	0.123705860217192	126.895499707204	126.895314861329	126.89565904544	46.2344	44.8211	47.0865	85	69	15	566880.451805262	131659.025245099	380740.658065611	635063.990501905	733861.297789421	720513.659702228	413716.051227832	174252.151913923	314716.831708628	210653.746035417	378953.762262956	132082.701895242	171307.034285156	129709.652744576	163599.659521153	359257.44529834	373974.84668099	76292.6219713423	154038.764061628	71393.957842041	59081.3778342231	244555.755292686	265088.03576974	417473.861757736	44524.1230621056	95141.7833326562	316833.076505488	256120.979525778	128876.305800586	101127.68667503	179262.600066481	101976.612118652	237632.346076307	189174.379063916	222387.033616078	467541.958925781
X127.64	M127T64	1.10521947239654	1.49317247691877	0.148561981632623	127.039113971098	127.038990858048	127.039226619867	64.0366	59.7605	66.1914	93	71	15	1803451.1989775	949856.369871257	1272786.77670498	1258120.27915923	1119326.58317341	1295205.02754454	1519425.13472428	2037420.65885241	893596.126304297	1872119.81890687	853009.212049153	1468885.08434047	1439806.75752583	1492224.51498112	1418022.73138664	1271489.70015158	1191174.26810261	2610044.89943006	1283328.86649822	999514.110317275	1801115.18839867	2154093.71173457	1184819.50393	1772526.9969643	2917264.19269154	1713949.96226842	1465097.24491776	1977963.61817033	1281411.38496762	1544667.87908056	1971310.973404	1643922.23724924	1311171.40469035	1061504.65398585	1837319.30393984	979193.950059856
X127.46	M127T46_2	1.29164591311581	5.73377859929348	5.52043848855988e-07	127.039156040694	127.039053685582	127.039277324899	46.45195	44.8211	47.7346	84	69	14	404305.601247403	619971.202866641	478118.829267407	343318.449857913	323026.630561737	584592.355319374	383036.739055527	289543.272302911	509487.842682821	321915.878848237	528074.179763807	535496.897003427	347451.246197022	269447.722677503	529401.176763744	376658.421031864	352537.264493446	429952.936354209	310461.125102865	272120.051014875	385796.882746633	341332.4324429	203976.65334589	380209.18425598	403217.112733478	283832.929205778	241248.641055736	582442.629918274	438384.52568578	358163.92207199	330430.780928544	227240.553702028	381687.205477054	496974.756420757	263742.113031889	450392.162327482
X127.1.47	M127T47	1.24747786025497	4.62650932935491	6.40686234469889e-05	127.050430508271	127.050295813259	127.050611974382	46.5462	44.8211	47.4155	85	70	15	303283.648537598	259168.851760447	344398.60096528	230734.634479403	274492.756357196	309504.758219361	390012.752666881	237352.028559464	253216.41577509	262305.36383981	312891.290557812	340512.689203894	313840.690881376	294205.300723574	247549.671785488	330079.706587237	350539.386226514	303524.405026088	322981.917742862	285094.14543457	302686.794620234	244144.022684042	228137.99975979	319913.561721322	331256.729083968	253280.730766014	297622.46241555	416591.462239828	219531.348339478	205135.013727276	298254.300117737	207454.164538287	259278.426373315	348876.280859504	307698.785696053	229664.969025146
X127.1.48	M127T48	2.54391668489044	9.68235377687966	1.59872115546023e-14	127.07300498342	127.07279428548	127.075717021319	47.8408	45.2083	73.0442	171	71	15	1652545.38068879	2134265.12386355	1734666.58638049	657754.866982763	1431294.54828196	3929309.30718288	1266061.37663816	2870811.66941442	1162118.34893164	1666538.65190359	1885982.69669531	167104.364645292	2384800.28125374	1878149.43460994	1054544.64091444	1145974.91273242	1440058.45511404	1515803.02050937	2166798.19956535	1322166.87526172	610296.63528085	5518585.23542796	11567728.3587301	587234.393408407	2975484.47389285	986331.501787196	681127.73229692	902640.740161774	756240.479060156	799768.447007599	789221.449990234	3036852.65166127	1320586.90218039	1765027.35885907	2027987.65756883	770760.590054288
X127.1.53	M127T53	1.23796311469791	0.639820449185638	0.529801204649294	127.086813580641	127.086701775928	127.086959100548	53.46	44.4	56.2733	21	10	9	1569599.73393894	2071030.12612868	1672662.16864474	670759.11577121	1419836.46691235	74791.7940816095	1307274.99493216	2844603.19691737	1618623.64560375	77360.952558491	1829608.49332056	1051336.77620804	2451105.70364555	1823956.82203611	1073304.30075266	1103548.93360146	1427607.34041543	63515.9871486467	2022661.55510031	1333645.54326908	620723.584817715	5169649.66007936	11452752.2086759	580654.130125046	560792.112243764	42021.5785877776	735328.138782135	30879.0481767045	740182.119508584	84676.90101486	719825.383141344	2980035.80085073	1360142.49487836	1731704.97232763	182674.488846094	68586.6676194707
X127.1.61	M127T61	1.89358788812324	4.81747825859492	0.000136928124129465	127.111955459796	127.111747285794	127.123254615922	60.6528	45.2054	69.6186	139	62	13	337028.894797541	1018196.72272249	176735.306702181	543913.761984404	307929.209359026	544786.902258137	435927.31140614	506209.961036207	423003.145988086	445984.091104141	498551.862789844	265137.410993797	538951.758233365	509187.984851074	516825.676342005	460234.396085938	497977.283362042	663969.775872906	574381.093653403	704130.190984825	610025.062293507	734586.855872284	517613.347569612	520978.877870526	635809.285815373	558667.189629339	648326.975856805	517476.26229442	32823.7534621094	461471.351108014	476544.056887727	627467.37134859	365218.080868034	1124197.18140513	525738.717539401	416785.276157593
X127.3.148	M127T148	2.22616014553582	6.30539191419088	5.65549993059022e-06	127.274211754563	127.271740998393	127.274362558587	147.709	136.417	148.943	129	62	15	27912.3721410086	36322.8794165713	48408.0454822718	40530.1559218749	64639.066452449	53979.8132167972	61933.7451739585	26978.5923285534	21192.7054934278	30464.9618945312	13366.9345855564	40226.8522604532	47642.9433224433	40276.139197963	26615.9229868863	62760.4753381654	96604.4556711075	50233.9650924943	32771.5789486083	58947.2562934572	47505.9247416295	52519.0544627603	29084.6288685547	54764.8295019533	34957.0017466946	31139.4432643255	98268.8062951823	50684.2425486537	123713.3474823	27492.5894187011	62768.0583916766	76041.6400240382	60830.363903776	33666.2700058594	44021.9463964845	55023.6844660454
X127.5.112	M127T112	2.98729779198722	12.5104050458271	4.44089209850063e-16	127.460225812438	127.460157796228	127.460379421366	112.174	110.307	114.774	41	21	14	15997.7227470528	2185.67707625522	45768.2360099852	11735.2046307272	29467.8946462223	4767.90811779499	46172.8629216309	25789.3858559845	1696.2603676672	23629.8335509016	0	16634.736008234	64401.5821428572	30893.2672444921	8491.72894864392	24667.6096205884	72502.0668632812	11576.1331736816	28327.0769824646	41473.0370258473	23192.5400053004	14012.836232256	11187.9541719111	23282.1221207498	5486.57091129375	2566.07249699023	14761.4043407848	22912.6170014091	27268.1381540209	0	28506.9907714505	10039.6056040847	0	5265.33494461936	16605.1177990766	54326.29220787
X128.151	M128T151	6.43163626190082	11.2642923766658	1.79624271012813e-09	127.96363970949	127.963569218587	127.963744032373	151.3605	150.163	152.209	12	1	11	0	0	0	2052.98632275886	14211.9208698892	4737.81203460445	0	0	0	0	0	0	6302.8833387815	5446.4436939588	0	2486.46054936716	19537.4585339427	8657.44055404056	5180.99499544903	24013.4958875179	2752.25925029389	2397.73035142972	0	2834.28720073517	2463.22282049977	0	26417.7370499934	0	6808.8859977637	0	0	8851.16908184811	0	0	5613.71354837716	13718.5816321352
X128.1.170	M128T170	1.37905727371413	4.36032689551382	3.66264204330058e-05	128.062242863578	128.062175547654	128.062369825931	170.3935	166.098	173.955	104	69	15	138501.36282915	154303.814665161	144814.582867762	254398.112705811	136840.288434814	239681.868727122	213722.462284839	205189.90860332	76129.25941694	206696.119165823	164808.086398699	125847.791145615	152687.572239183	114044.707743845	212198.130160156	113397.741571111	67182.7477325345	311967.782221029	167065.206660242	296782.786672208	317380.18631552	256150.319676082	897031.06318195	261856.430467052	313324.248356259	239117.066708309	187842.628798828	304390.835258776	281395.570200536	254028.038546875	218532.15120249	229570.571029848	250330.517137207	133381.831636757	317012.207156141	141268.114682837
X128.1.403	M128T403	2.75736044674779	-4.8676575131536	6.68350768373571e-06	128.062239113464	128.062144058825	128.062317171724	403.356	401.562	404.589	88	70	15	503047.211072088	554631.275582889	491275.597056019	554240.376775601	598122.958848705	719649.22954667	846057.327940341	1108584.96960634	593792.430319337	1000372.79205444	573403.441099686	691610.547822709	822390.702884203	849349.723154297	871910.70028125	610902.615297814	200435.696619873	3652869.94046972	1334299.22048426	2269111.44694538	2471400.506413	2635430.71982267	967886.674352359	2838630.15293768	3404436.19694157	2278090.32974717	1852856.55681061	2390510.30132305	2427326.01240597	2454007.09493312	1930057.49720866	2436460.43015809	2132496.54303583	567861.126707741	2364088.19953677	747423.8155976
X128.1.996	M128T996	1.13610598744739	2.32216590870389	0.0226514917331904	128.062148520071	128.062053665289	128.062236075586	996.239	984.804	997.221	81	47	15	2319188.58626099	2352462.03384541	2333319.48094026	457625.045073429	810057.405733452	2308819.86517025	2290019.47826538	2250483.45751444	2000087.02037012	1138804.51694599	822838.821877641	1001001.85562452	1431084.68641984	1398522.22976814	2395603.39348173	1857338.64658126	1505292.64133822	2331211.69275943	1620427.22096355	2603855.70159129	1019564.19624002	2488296.88075135	2295273.98290784	2182768.85167378	689996.545934137	2403647.63630708	1524933.97738177	758478.768427631	1275761.23446338	1212581.82798438	620696.339196033	2389001.71224748	1291330.51777711	2311767.78025532	2325164.53045167	2244026.35149863
X128.1.643	M128T643	1.63450806934089	1.74546137972382	0.0978849816744447	128.062202584652	128.062089599666	128.062317196027	643.2645	631.22	653.748	84	60	10	102402.440472894	95632.3542882406	923138.157671896	121162.332145182	228441.881398787	215219.018706856	988928.56449997	104418.707748486	83184.6079712027	148615.6678882	127615.950950482	133488.813014131	126442.316148945	121023.877953951	95815.1889355149	125657.315195155	111906.479908522	543624.257285157	309872.306785608	298076.333142648	193926.167678962	396446.643260487	166690.27445206	355545.681869319	510076.735111479	131459.959966752	282119.872048639	307557.94070504	197302.553565917	135331.892743952	153207.093155792	423942.735234993	204712.751040848	153813.716064554	278201.67755195	920456.066745154
X128.1.1033	M128T1033	1.3096171763693	3.94198933702351	0.000261831979491145	128.062134132418	128.062017807364	128.062226526604	1033.08	1020.92	1045.22	102	60	15	956948.730201822	1292213.11364033	1956657.36537997	1587901.01653591	2664555.84276874	2396222.941234	487251.039448781	1381518.95766976	1022577.31717014	851849.659766564	2962059.43602948	907368.756637225	1267716.95969239	1147707.86945935	1130317.97059938	2085873.19494484	3796255.19825894	2204119.14681913	844246.824274413	2212712.37199765	2434253.78346351	1927058.49965844	1168851.14295166	1937332.63399786	2705128.58245935	3192650.47867917	2682877.46548297	2540098.79332161	3099729.00661033	1039846.97627443	2649224.88431981	4842342.6250606	2234725.90449694	2053126.26284246	1576028.54805743	1020137.17881348
X128.1.776	M128T776	1.55318512079829	-1.92754431038681	0.0701706923049414	128.062200494601	128.06213813475	128.062295482293	776.425	774.124	778.241	28	17	10	950217.797291438	1024440.12362427	978055.057623122	993273.011742768	1016752.10191154	1000523.23088711	82966.0574793868	55644.0757105656	1020462.16908891	1034280.1657249	1006888.10451174	965848.236960517	1003787.49508133	1073244.30683756	1074635.46948276	115143.077647023	1052169.08530098	1034935.26741963	1041079.81907908	1105043.69950542	1018162.80474122	1079723.1163559	957804.593280704	71293.3577640624	1032196.11020877	997477.871139067	1065536.5737562	1007566.5019876	1011838.12534332	967224.488908804	985695.906697236	75993.6187614496	999541.473879741	46982.4287740892	89899.1069626767	936509.285852414
X128.1.972	M128T972	1.26383661564248	-1.83624995185977	0.0822130162865748	128.062193166282	128.062072579953	128.06229195	972.0165	959.658	974.067	26	14	9	2555316.11004489	2728224.61196232	2627374.20802063	2643338.5639281	2537595.98315516	2613824.58497229	2691798.73796186	156043.334964465	599030.799129234	866288.937485377	2690817.30923614	2613030.51076689	2751822.8107351	2753992.45806579	2658526.51402065	2740971.99332322	2647854.20900319	2725617.83126268	2715184.36522126	2786268.05756879	2768943.42096602	2771884.04431998	2473245.11160844	1501915.32410798	238236.219412455	2669154.81869687	2630858.8161508	319354.963664336	2651958.17529017	2597528.1812368	2621611.55453851	2654467.86890316	2732037.97643026	2524013.5640336	406194.770217846	2497506.29323682
X128.1.47	M128T47	2.00909771755598	22.6851226066524	0	128.070798715008	128.062277725695	128.076197659876	46.87145	45.4833	50.6695	90	71	15	954384.703196289	943546.281174805	1059998.98986396	1015355.38857069	824223.418259082	1113994.67008371	1194002.14711893	649954.85297393	1139740.22925554	835991.906015083	643682.548507387	1038807.34316672	1044686.68329847	832618.64778714	981044.717157861	964970.693378556	805549.387593851	963906.481136699	1266343.79071193	711297.723871173	936819.266156574	689997.523116516	469470.432070985	897800.559928169	1021792.83939273	609338.425870938	723837.51570098	1081652.19401282	827343.081712704	1213396.70191602	942386.622315937	450378.043933158	721790.518554865	1056958.58080287	779582.906995295	1240938.56739242
X128.1.1009	M128T1009	1.33733261129622	5.98870518474991	5.11561171201436e-08	128.062156487898	128.062029168501	128.062251853338	1009.105	1007.72	1012.24	74	59	15	2698748.15858579	2771100.62742163	1184862.37107272	803259.42834069	1222706.02139863	1145029.23892535	746698.878988996	632247.584921877	1581196.50776786	1805436.6801769	2756421.04377847	1113389.42667599	1539124.96295255	1343232.70157852	1152225.79532617	1870842.0890694	2119762.57984197	1189706.24392361	2854677.91275006	1571917.4349301	2402422.63927629	1339129.81640625	2615662.12725828	2838163.71555519	920124.753134767	2323688.30518066	2139040.85348958	864084.513401371	2725315.64647272	1493489.08875	1088939.96694981	2581499.254106	1943114.67910582	1483104.19313771	1109928.92371685	953577.662517276
X128.1.472	M128T472	1.10996324438351	0.412291343587013	0.685208123264586	128.062257036307	128.062154933767	128.07074925089	471.5025	454.196	473.656	48	40	7	145366.300504549	145468.612118198	100923.614701435	89475.5469073962	100974.09261662	155444.994809982	135378.770561686	200599.142196428	124975.434835661	196468.699229048	113216.018629557	101161.713236059	126092.585128761	193719.474888977	150550.132569011	117092.990997104	900322.982744622	498865.235538175	258393.756737812	361876.65152666	393571.062438587	390622.965303222	193090.383198785	426711.327573419	443956.829514204	375643.546565244	346297.631987793	369771.429123535	327145.882348903	379935.939802824	301168.199897858	359179.712324455	354801.253307106	152556.127025265	339469.160250549	140947.662729838
X128.1.1124	M128T1124	1.21605480653333	0.766887262736119	0.452943438232084	128.082026263437	128.070656310865	128.082127214911	1123.82	1051.33	1151.2	280	39	7	228032.503376358	2428528.49636598	328115.185741039	332523.117149026	404916.314735561	172487.230937498	2295862.14012219	2384323.23210768	648039.410381014	2409979.47496396	214697.606616211	333253.521104084	345438.098636718	2326190.03719957	2407357.33257403	218064.414661756	337078.731229894	2356566.86562947	364655.004224328	509742.928024842	2350888.73184204	189971.036099919	503386.775601564	397623.332565983	966649.030238418	2418858.21113586	2371575.85444314	2326666.6280117	213459.189422048	255958.374982636	261099.837616407	2418599.29672068	2330266.49475098	2383298.35724571	121679.415179229	2374098.07907867
X128.1.1199	M128T1199	1.00094620857247	0.004672304047147	0.99632311021771	128.1185161525	128.107200203345	128.118597394695	1199.07	1187.28	1200.1	76	49	10	1743051.77635417	1288988.85088485	1464818.96544812	661437.005263167	1884533.81139141	3054544.91125202	452684.192427898	951651.969248382	1402466.03146906	442651.529446612	3110743.46222108	2999387.25367667	878571.218619805	1785395.20051492	1366024.22945962	3009016.14772002	537430.603499996	3052608.15961304	3228274.36650233	601380.866746326	3294558.51889727	2912665.93659725	3056992.51604486	1342534.03227272	3068307.01794192	3072966.24358521	3036187.34773305	1305255.5421909	1571529.08831896	1640610.56995893	1380085.54212647	497469.487717638	2401463.71609374	2973644.71638705	3044014.05545502	697632.559508921
X128.1.56	M128T56	1.45989399703873	4.27258353571821	0.000356911659786352	128.107247522311	128.107076415648	128.118473522223	55.8722	46.2084	71.4463	34	21	12	641567.079447266	644831.555762234	691868.736137637	558897.044545598	826797.78845995	759484.694483288	1546402.2366807	1768731.23857181	888734.787106303	84141.8454338429	814957.911322753	768222.337984232	799178.370377083	1052090.8780405	693820.526037981	771327.934360157	749030.747999383	674063.512988107	887035.651758702	696343.910710553	330836.003598047	736891.575289714	922395.958805303	726275.290128328	728642.17102749	648915.359004061	653735.447561032	842004.227958568	585587.703573926	755488.642688875	1556612.23954221	634990.458483303	453550.23742291	638189.404272091	854539.900220645	749355.885181384
X128.5.224	M128T224	2.44562840172244	9.47546093016559	1.059585752472e-10	128.467166445797	128.467091321678	128.467300415039	223.557	221.288	225.174	53	31	13	0	18704.5485241823	42049.7816573895	25277.2527715623	46731.2259131952	36459.4018013644	39885.1044945146	6670.89146849513	10022.8885196644	76125.2609117839	2419.94788948187	8801.70861879024	78199.4394423403	37299.1066670233	22595.9500539064	34534.184062537	97568.6258631308	30329.7918229308	29920.6215510417	47641.0312675781	50126.3491973418	49364.1417809896	20721.7262680847	65480.2351328125	62194.1306865985	4702.99232595911	82346.480863037	33407.1064252603	83973.3809780273	23853.0304085541	39938.7093570489	61159.7261791527	50069.0230732832	20204.2648084044	39744.8736887759	44151.1068765736
X129.4	M129T4	1.02792135262884	0.188207121059245	0.85296723298811	128.953825935504	128.953718282216	128.953890987325	3.99124	2.62727	18.2123	108	70	14	9015687.12928851	21034442.4635187	12985567.0511277	11918944.1389775	11690344.6914783	11498133.2304321	13801683.9438844	10640144.5210652	8224035.09229048	9606898.36496614	20630552.1540885	15989969.0031867	9070052.288528	19335938.7306977	20515521.997013	14546173.0415223	13544074.9890259	10274896.1335052	8217734.06574967	12726985.0831422	20489409.8954947	8542383.42390057	12610713.494926	18217035.3992528	7882495.80411009	8871792.23987596	8588715.73653035	12524213.1590985	8113177.46430774	7718446.90769723	11179825.1137567	8411696.1529455	12770546.9274537	16892962.8976094	8910645.77292771	21662750.0930668
X129.58	M129T58	1.17453414035968	-5.1368679178815	3.7723458112815e-06	128.953692880296	128.953547184258	128.953825438067	57.8107	56.832	74.7025	88	71	15	9874032.27078125	9379777.87892282	9561850.12430746	11120024.4149445	10522060.8134837	9326441.24306667	12060937.8898859	10709548.1183468	9748425.28596622	12383586.2543862	11373645.9366355	9911144.52150645	9829020.39437109	11176471.7821722	11973179.3292516	11038609.1923457	13091532.3503789	11765337.1380761	8984493.05499798	8471639.66577187	9184973.87812137	12179125.8589825	7573909.356975	9367272.25506977	9291226.55647871	9379199.45249113	10389755.3338094	9586473.17650757	10970331.8312611	9400177.99823952	10010841.7974961	11234247.1368836	10712633.850314	11281298.5541423	7823491.35080644	9355778.01095867
X129.34	M129T34	1.13043389437729	1.93186902788168	0.0691414993134318	128.953801554603	128.953708486375	128.953872408491	34.1714	19.8166	39.846	109	71	15	16031804.2888922	17371892.9118858	15503543.2229334	14925900.0578199	17361326.8179078	16459612.229271	13177252.4671896	15425370.3883735	9490268.62102908	14686197.1607354	14413551.2570311	14389767.2931649	14949627.1502057	7756246.45260165	14589319.2159227	11854548.4815128	10520789.6685635	15972791.0406431	15551724.9830403	14083330.4051611	15663068.9348704	7337652.92026293	8944763.97021195	14969649.9076243	13891194.2426779	13952167.9278277	14945865.6310681	18787968.9696563	18392188.599334	10327933.5354745	5529562.58206382	14787539.4809124	13946050.5937906	15597846.7553854	14652184.7793485	15894894.1806214
X129.664	M129T664	1.80493489672912	-10.9868873417656	5.10702591327572e-15	128.953656177893	128.95355410745	128.953739933866	664.023	662.418	664.8	79	65	14	1637296.01647154	1315336.56625196	1052091.31500639	1349014.20071529	863302.134443745	1129139.81876349	1273862.83613282	1588814.66687294	1182317.64808506	1136802.37192846	1218667.88627293	1224786.71488477	1044556.67621692	1049067.92973633	930495.826508023	900690.362878775	810764.076220317	1151473.18748437	1441928.29094695	1051077.51239172	913820.704361695	1088372.26086213	1415807.11985669	658786.856802249	964568.671769535	1211142.76916833	727283.717746311	1137801.81777862	1086164.97492718	916473.209004748	1310813.28324693	833456.311566542	751659.719681903	1213014.48615993	1320552.71037297	1242659.11074896
X129.684	M129T684	2.69837151843646	-12.7413087830141	0	128.953589941679	128.95350656958	128.953682850039	684.161	683.558	684.823	61	59	2	832469.903961227	597467.712093749	379739.280692185	564897.743349607	435182.783055556	457078.15265009	536657.361630808	538599.256219304	559980.7796927	570254.130158197	473977.433369815	619562.213086027	383569.247352082	646714.751856374	471099.101649365	404564.190150575	349057.137084937	499354.398903519	614418.968261719	338582.013194895	316621.661018624	462720.623447621	636192.172091561	235939.983312143	507680.59412202	453243.860856285	309834.2368704	515646.069082808	394388.614256836	447468.652842247	371127.340167512	349946.300055148	322921.320410151	501221.711059565	439137.020386902	514752.675505662
X129.133	M129T133	1.62516720302323	-4.75221623554182	2.30376690024681e-05	128.953741036171	128.953600155912	128.9538242598	133.104	116.64	135.609	69	54	10	5282680.12464443	5119842.0210608	12379833.7155597	5363964.5721331	10616572.2068895	4948826.2341874	6105269.98749202	14071561.382932	5253003.18570058	12876551.1358396	5487223.05551052	5074789.03423138	4484198.89071354	11103438.0395796	4983882.70708569	11759239.6078192	3809537.79855	5211489.02771341	4810597.9109523	3900718.42144301	4626864.73648436	11013549.2501838	5044671.23419792	8403414.84412267	5151992.46206945	4077625.00407359	10535204.6634267	4858854.88008081	11130926.692292	7429171.51377119	9921508.90682164	4758332.81453683	4317251.2741162	5698091.77654167	11477725.4771649	4771022.12785442
X129.648	M129T648	1.44235109381984	-6.75304586740057	7.90586440757579e-09	128.953703312776	128.953628350182	128.95377742225	647.623	646.014	653.433	57	33	11	2559901.50408349	1547926.90654949	2316716.54190104	2363486.10692831	1922747.01651694	2228190.3895666	506946.428558037	2481330.08769797	2289746.99642694	530445.511205381	2216617.1608943	2428048.68402899	1960491.22091401	1952086.86705031	2318325.66550889	1355521.84346039	1901167.28485282	1311318.54959562	1377896.80751994	1906593.95671147	1169372.13973945	269789.571445305	2657033.90618608	1692639.22446983	1401995.36528071	432153.818796893	1750531.49469471	2069320.38644639	1906754.9757421	394449.628968745	2277425.66758429	1300003.78538673	1731488.94910412	2250162.98161036	2320755.40399812	2129970.63846574
X129.635	M129T635	1.56861152447131	-6.62385215041668	6.26212447230046e-07	128.95367940641	128.953589194232	128.953754814663	634.8415	633.497	638.406	50	48	2	2310897.10369737	1802489.53343235	1663290.71991428	1975418.07038044	1717636.10788243	1743867.5373451	1698110.27468038	1875141.30940795	1879501.65139324	1652729.66817187	1742421.92685475	1912457.80401465	1550612.60034122	1541824.01783237	1713819.25440085	1526252.30841697	1348470.37572033	1683813.757331	1732571.34382909	1391942.74398181	1325213.76044593	1559203.74861064	2198912.14141447	987403.209075319	1512708.61753251	1641252.53354606	1193395.34861383	1589716.98669059	1387295.33439116	1500440.30308702	1548858.92773233	1350241.26607264	1308877.80268192	2056924.29212032	1518838.61549039	1915030.64791783
X129.1200	M129T1200	1.02558769121417	-0.498478601880773	0.622815151639447	128.953726339073	128.953657750085	128.953836983159	1200.07	1200.07	1200.19	52	44	8	171709.572190985	91793.486031941	114713.23608887	102323.416730932	96392.1178794648	91674.2056679726	107976.345347378	96800.4394273166	108999.091758425	106501.089119571	121475.366520994	106071.502150382	125817.987485639	91992.9229069002	90574.2487364582	97640.8195349404	100772.085625291	70967.434573429	83254.8032168831	108830.129521915	58709.3334057629	125257.32749846	94703.0367745496	95619.4976053254	93338.9081921406	90202.1643297243	83749.4170662165	92362.2000694786	93746.7106640608	74076.7795610343	99899.7785920841	86372.3785312494	110900.325221738	128122.603367087	104014.404925908	143135.081162999
X129.730	M129T730	2.770814540927	-8.64839001100793	3.0016544805278e-09	128.953640263785	128.953557350116	128.95373790961	729.583	726.06	732.607	53	25	15	1880696.02712488	1566351.6302129	1273656.25573037	1543410.78936856	1403075.2144485	1552463.4883153	1342517.6156052	1590435.67633428	1383856.7333445	823797.737929685	1530014.25316366	1571480.90312996	1274945.26952767	1250215.19509649	300024.407320305	689794.000419921	1062930.9529173	1451900.21550757	1575052.790337	1235355.15151832	1278718.57870095	1307742.30822423	1713459.05203603	602365.96766168	1224700.24784516	1332837.94892078	919541.827889918	1457444.35979825	1284710.52038742	1433002.95140546	1285838.96646671	1261107.23382255	1171882.46552734	1592903.24779652	1052895.33171286	1413400.68233189
X129.1.64	M129T64	1.12118634487986	1.45306856964185	0.159480208074539	129.054672837184	129.052456975387	129.054823811617	63.9178	59.166	87.091	105	71	15	1844741.92314863	991096.19908655	1174124.43590373	1179933.17945847	1130377.18598242	1247706.79452513	1703408.17521583	2025810.4365109	925996.820707314	1759685.71665507	930030.718711783	255733.931234375	1391791.81500545	1456621.88783523	1378316.96624755	1297310.23882441	1154251.86705823	2843421.32903993	1377118.01125359	1511494.49258261	2089301.06262656	2284669.02176665	1224607.83976173	2007890.29258186	3013092.3263419	1973356.07419214	1574446.80997326	2188155.32236126	1588736.97682442	1904590.10178458	2126070.83587106	1820423.024763	1327472.26464842	992280.434411462	2200882.68960164	1081533.53318264
X129.1.50	M129T50	1.32888611179205	2.7907056882449	0.00660775845718264	129.052398663849	129.052252967636	129.055014411513	50.3039	44.1408	51.8551	103	54	15	931964.706375776	2143319.7974451	5531218.12926317	1377314.84787364	1517138.71089778	5421342.86907015	7323527.63307762	173034.534507123	202297.047809619	115878.552143555	4862759.56096136	6785724.35056572	268938.847251775	183820.717057066	2547905.75766269	211054.981058789	6856023.46434658	164713.160117996	236860.071205078	4184669.52109713	2969168.17188644	105569.715994775	1363324.53078108	254048.699417791	2022932.27604617	402030.288865967	108056.559486002	448456.31205124	223509.614016797	116975.520847852	2562886.66811796	1765326.83386847	1493144.45138086	2506924.20437379	2283116.13504237	194718.398482169
X129.1.385	M129T385	2.06718713078373	-11.7292885583749	0	129.054847164017	129.054750573076	129.054920262549	385.085	384.13	386.722	33	18	15	541776.767499352	193476.582130802	584636.597928201	134544.770153442	594618.541506713	587345.865551897	195943.694528887	144576.596744891	575863.455653692	577534.036161872	591676.145370545	196259.047612305	604857.906558225	606943.518329859	603627.633055159	567621.377389662	543723.754056229	126333.518969274	587322.060717927	593694.817580938	588051.832856287	579948.291753057	554529.362827694	569466.575341143	598024.502057415	571799.386470061	238775.508871745	582542.699692054	582923.753542873	568481.642919458	575557.920901418	572004.288608028	218881.010300041	363664.131716546	551896.197437752	547229.958540078
X129.1.48	M129T48	1.59780224424543	6.44974725060553	7.5543105104714e-09	129.066059997644	129.065958024798	129.070161624571	47.6019	45.2434	62.4881	89	71	15	12606219.4492105	20997351.7921441	58431062.3219581	25190784.031361	12095538.1548773	51338770.1898305	45867703.9159205	13979084.3912103	25516881.3725192	13577692.1585158	21963383.3171256	38104606.3281874	13478589.0432244	26874846.1773877	20234270.4185176	14846171.1268776	26157689.6292124	12930825.5453406	19589117.53146	26457412.0449687	26520049.3310664	14450658.4893485	6605108.5701643	13621195.6157434	10616821.8456844	12860834.0328419	23486272.6232005	35886612.9118882	31216111.3715447	32036239.1426431	10812854.9612802	4471867.03594969	4921152.67549343	25117129.2910542	11834364.3066365	27540108.2383143
X129.1.1008	M129T1008	1.17833562211486	1.71370918444408	0.0980215378293647	129.069956188325	129.065531210665	129.070058739141	1008.48	983.151	1011.94	87	51	13	1178109.86592061	1162145.50383649	687004.55250701	1197943.16960741	740328.469626196	575630.309916288	1173500.50458614	407866.504425224	967306.220135808	727260.989033483	1278358.65420213	638364.399151279	914411.511383638	610387.274912408	709117.654932729	1383347.95873007	1065141.4163954	802089.553848805	486575.735878257	939106.190624998	984986.827776696	580204.814086173	1209706.40680055	1410725.41396875	1300399.55607266	966381.244409178	1484201.01510168	269940.699709727	1253988.08489617	856064.658520792	1184876.43086191	1234854.78611524	1102551.97250001	728411.173417965	1111900.72032328	480496.234716481
X129.1.1028	M129T1028	1.28113894617098	2.72421773088549	0.0134131671591642	129.069949246404	129.065484323621	129.070054199106	1028.285	1021.27	1033.7	54	50	3	728463.006017284	1304825.40275269	1043705.94390347	1200994.99973503	1055411.01449008	1553071.85594639	741514.376728127	845098.912393145	1567936.43276562	1279477.77864801	1645551.4134423	542647.476409498	904378.017299818	1476966.48578934	887940.719909842	1800038.05743388	2147499.88667932	1399847.14657299	1411394.5404733	1451328.284375	899372.662203764	865068.487060544	730916.06374763	2547371.70918403	1515975.5107732	1644226.66068601	1063119.91901041	854231.949101562	2040106.8735733	963224.818704681	983235.821779593	2321723.90268115	1862907.46256106	1305597.36881324	1532749.45511015	1082272.96066406
X129.1.1044	M129T1044	1.06026923034045	-1.15743663555818	0.254775931694399	129.069929760302	129.069832318787	129.070028652127	1044.22	1041.88	1045.16	48	46	1	990195.253305288	1178352.28096755	816618.05580616	982816.245567909	715586.520517273	693608.191358809	487200.083226683	624140.192250772	959563.872636718	982717.402539062	547245.580830589	606098.620090556	894027.757218758	1038042.17967048	811887.7244287	726320.086351474	832351.581688603	826080.31876502	761171.066855474	705899.281466246	529863.913670142	850550.08379605	871728.28749999	803728.06603833	418017.28173177	862635.240310907	758303.207804998	300577.087166861	756799.727818112	960953.875274267	310799.992495409	860972.896712718	649817.790752704	720631.610521881	926700.464166681	892803.550390614
X129.1.471	M129T471	1.44749605960373	2.74600628408132	0.0124559330818763	129.070067822025	129.069986691464	129.0701403697	471.393	470.477	473.323	39	37	2	84221.5586899042	156630.370399762	96446.2883198241	73795.9242514333	566414.231252401	100633.872919434	103519.668764799	138284.383767072	573337.327456735	160680.572882907	124275.816913176	122797.438009905	136447.229143945	149019.378500976	150525.9598894	85207.8029000001	558092.446389606	408083.954675976	184362.74979374	282916.05492742	285075.043543487	274870.703346008	131632.888400469	325021.279239086	332121.793467611	279965.304357585	291446.248733338	295700.902597025	263889.898604349	269274.386699276	210258.370779908	240124.623727264	265862.068314019	113839.83237202	268436.785446692	103178.772368199
X129.1.171	M129T171	1.33657728018751	-1.33350964554572	0.198828391456215	129.070061977156	129.069928265574	129.070165565567	170.501	166.231	173.339	37	23	10	538625.11578204	547034.55570325	525373.215904786	566987.492079157	549393.115402858	572918.038258739	57449.7823449155	60095.5160873327	552268.50902462	91070.4099992082	567953.357104478	549731.832426774	586817.336085418	573846.497133447	594457.993610164	545396.308510349	542242.488262418	122676.228331502	534261.033211655	105968.940774395	101021.15653656	621895.416674914	550226.46134889	141676.336495818	565103.557570811	55934.2956734337	72408.0523240094	67083.8929631347	554922.398680207	577105.96064682	567695.531720597	81823.5705193539	59967.1694440104	543333.722144531	119163.09095934	535421.173875863
X129.1.404	M129T404	2.6158609174483	-6.4725468010397	2.73577779097423e-07	129.070036388987	129.069937148685	129.070130699288	403.655	401.972	404.43	57	42	13	160175.71855758	225129.421121531	199802.398286044	203748.845751953	185047.877438568	229278.550151047	266008.506033381	385206.903974669	192452.092856771	338054.71647526	165060.964261913	254007.658937276	283035.094838604	278938.002396709	305497.019679105	211585.449345639	80138.6050999349	1066769.98502389	437265.05513953	673548.209207387	740386.371813701	905361.928553319	307026.750304962	840974.401074333	1115300.54623086	764422.987241948	603199.729496512	752579.013213393	874497.087748583	739996.325637911	625770.022379979	721165.324533144	692150.794251065	210342.447520738	695626.594885742	252541.28598198
X129.1.57	M129T57	1.78697699249978	6.21241038052055	1.60642504409836e-06	129.091280535685	129.091054229226	129.102500079901	57.1205	45.5665	83.078	176	71	15	693607.912711875	176347.362820963	727257.309060485	229794.452437755	167093.625585727	618466.786161272	188172.453184482	212352.688066345	172784.145914893	152195.394594118	254268.377918958	164835.837274932	287530.557986886	251839.632521066	235506.102358239	155852.580754102	183974.35737611	193140.749539036	812577.511017589	188965.880849766	248989.378559076	416478.068658909	243934.942987253	237578.507040476	202216.017820724	268885.622272461	203379.090980554	276560.631234188	139437.208054793	214734.331122402	111519.568888051	112457.323554167	166859.62008396	181497.253449556	246993.93359761	209617.188945487
X129.1.1138	M129T1138	1.09803268308124	0.380814206914507	0.707699434604233	129.1469319494	129.146824788551	129.147027721995	1137.67	1068.5	1169.44	313	45	9	1110538.55958242	197341.550938827	225154.03124375	1125825.22117926	1099643.7641313	206037.298502038	269159.758489585	149239.348963694	108069.490491833	373724.847435398	88645.3327880874	242434.262910829	1097819.13011667	262638.844743398	275344.109853518	346883.505678451	1115624.75891246	182942.423756509	1105772.79754805	168580.58834293	196800.890886892	290429.188780516	1110498.88006484	1132620.57722954	1103110.04209788	1080513.13070447	327561.877343221	1150608.53096247	1128233.99529768	251921.498508644	182792.134042042	148504.491979983	1140615.20011587	225453.626231189	1113182.68182788	198236.964265354
X129.1.1183	M129T1183	1.11717442265711	0.568787407786473	0.576071463658964	129.146943328069	129.146873727454	129.147040151013	1183.09	1169.71	1200.08	128	36	7	1352646.9318517	367480.695119849	1263920.95186725	1355663.75928167	269862.167601318	231470.23619792	149743.880625	326721.671850588	1364397.88457724	203135.306074216	1308413.00710972	170625.081115723	1308716.80961015	179685.765904021	1258999.26820201	142219.610127603	1261824.73710559	208165.206173653	1329382.71538544	237733.498873197	242625.7793471	1351909.38340205	1281234.19978278	135213.222643228	1344653.44184479	1256226.57982856	1289447.00255266	1270995.76621804	1257705.27660744	433634.530537313	328330.424214528	199915.625932175	1330777.32407005	1320577.700609	1279454.39563806	436711.929703167
X130.112	M130T112_1	2.61702130352402	10.2443753823145	1.67599267797414e-12	129.958375695702	129.958255965546	129.958468185761	112.207	110.536	113.764	43	23	13	21816.2440372739	14603.4178137183	45626.4563640886	5653.79830569526	41919.3181296976	11870.07935216	41114.8166353405	17184.7439388484	6846.25734176901	17278.8231637503	11880.9055587112	16181.4328820848	73049.3407855008	41659.3792600796	12721.5479496316	20119.2557859917	68551.8019853515	31889.9869173167	27348.7334399414	44193.0959823249	24493.8329312855	23766.1949377095	17475.703271389	42586.8828092795	28582.3287655525	5667.98279402239	29796.8300790687	19131.6206556057	32951.576621294	5968.62235896485	32161.2162778009	18059.7793308087	9534.10404710389	25345.8476431802	24663.5094052367	39345.5058586775
X130.1.47	M130T47	1.85746969214502	11.3497074222649	8.28641599781577e-11	130.050070920413	130.04996654716	130.050169430999	47.44935	46.1518	60.5215	86	70	15	31445553.9078231	30857353.4932856	27074841.7742569	24980967.2198101	13226591.5015116	26425341.0198655	25951568.9829986	27513119.1566138	25869663.0830905	21327201.5737587	14545217.2974907	44027635.424917	33853263.1497744	27966753.7175932	23321877.2464495	33200174.3135914	19752760.8398716	38398365.6852512	26992872.658702	29499746.6327733	39938622.4042422	28324475.5272752	12281583.9615931	34858839.6894658	37427591.2699614	22430570.9213459	20314918.0830858	43114352.2522436	29746828.7012929	33539352.0019331	24791260.7892267	16860553.5449828	33859714.014399	29713232.6783138	17261312.2120958	21929973.6736733
X130.1.48	M130T48_1	1.37811334156233	1.76500065734623	0.0882174141256351	130.065345874594	130.061119501055	130.069390178336	47.5507	45.4039	48.72	167	70	15	581413.668945924	3324690.99225852	204076.355960391	1321518.2504317	637276.934275602	190860.185863636	2439047.01115791	714250.81004069	1300342.70525878	655862.778886058	172035.648391537	1991620.68978376	678056.705742774	1473671.85362538	985192.923960919	785029.967760519	1353995.11280862	635811.602275241	3290055.36143123	170694.341316406	1300960.73680237	761215.369156836	297577.243411328	702537.491419271	530411.395568841	674189.304176172	132394.278599609	1921214.6133624	1664785.19578437	1601367.76896956	544426.294211343	2239541.06960391	227438.002257813	1300354.50776816	546079.768255078	1427656.2645757
X130.1.48.1	M130T48_2	1.20254134951753	2.18107147240626	0.0321611311130252	130.086420635283	130.086323896422	130.086516260656	47.75095	46.1518	51.0248	86	71	15	6924949.41212644	10874439.3628727	15181660.1888232	10856665.3854473	12704007.841076	10410878.0575644	11760442.525125	4607711.86144753	7809050.84821521	7287074.96769458	6907674.73826987	6867277.07950362	8682402.55223991	5100210.37632883	5417005.91959368	8655371.81699177	9627798.17127182	12713835.3666712	7098064.59553752	9654013.85185196	7956052.88460239	5870046.56365748	6949702.32602934	7389952.20200867	9688003.97368365	4489299.6811681	8600037.66427305	7778374.96929777	8327582.64357578	15556649.2839738	8187596.03575084	6638161.88677031	6260917.53909412	58815929.8487729	9402979.52874846	21007778.4490316
X130.1.69	M130T69	1.04575171572942	-0.31713992709013	0.754541770720736	130.086370461367	130.086224190143	130.086615736302	69.2303	62.6492	79.0216	73	31	13	2176056.48694401	2351897.8502478	2242275.44708998	423834.482073301	2351614.6230533	485290.377577551	2271274.15892601	2371644.71090782	2207087.56668868	939695.498603191	2366380.35426378	2218540.28868319	2359059.53944439	2395198.73562793	2378513.90918852	355256.458350351	506765.863687501	208313.488590104	2369474.53783778	2428854.05171823	2449662.04657801	417771.121535852	2158522.56103772	302435.00654913	2375602.06326308	2323766.42485986	2282355.51878324	2386874.13647743	2118392.2780832	2374223.97573121	442764.495045	2319811.8056709	1918238.31531946	603487.691322975	2336193.80238063	2290891.30588492
X130.1.90	M130T90	1.57495312743885	-1.83303387400599	0.082046317987611	130.086551797127	130.086116653097	130.08663228586	90.3554	79.7049	95.6298	69	32	12	6803602.90991897	376144.579936391	7078619.23164095	658119.272451436	7367399.27735856	7219593.98893965	7522579.7834205	7289328.21216382	7052666.62964902	568448.119920916	7403561.82949657	6876712.04256578	7455232.61135396	7443021.28991544	7491321.55247683	655521.295102648	399857.192661875	7382118.20761785	7390465.91868272	7981220.81362164	7418279.78330527	7678762.27058208	6659686.42308397	115680.896760905	7316236.10770636	7308222.28758138	7346844.25795516	7561387.49909927	7169653.8019104	7405363.94303016	7607788.52424311	7216543.69941574	6832671.58433165	2397779.93739928	7314720.4108223	7132807.2918987
X130.1.130	M130T130	1.19311005468654	-0.815212470409654	0.425839982085441	130.086504268254	130.086359006863	130.086545954044	130.2885	124.495	151.67	46	20	8	2215593.836581	2383455.28261698	2364873.66831493	2379003.2870701	2441337.49607409	243304.333564092	2435621.97400954	195180.923201087	2326096.86173766	380774.241493414	210624.105060847	2229052.88518819	2390492.87852676	2362337.15650626	2410661.18383572	2408115.4814711	2372643.27713396	2359588.99615037	2355948.72167988	503254.990479632	456727.908736536	402463.276099098	2242706.30855195	185240.754163954	2369765.31483389	205121.572820313	2403564.92559937	2434381.83003755	2353768.89152063	2340243.25585293	2410976.60361063	400997.434713525	2427003.45639131	2180777.72021652	253212.914844089	2306824.08551605
X130.2.112	M130T112_2	1.24905912777493	-0.867640581489999	0.388155374029549	130.207771551384	130.207208521897	130.209936716116	112.08	109.238	116.757	162	64	15	69186.9992547287	58353.3740866056	133433.454053848	83797.6358295011	78769.0958253115	60946.8192599826	141875.643087818	45260.035361084	2098914.88119507	111985.821864705	2151609.71665829	60459.5813081629	201615.203695602	161026.969390086	69462.9333352294	110521.861180176	231703.966538507	52784.0978736369	103614.030862488	219318.512756516	87064.7079575452	63590.2989252929	39704.9067971193	69811.189546875	46016.5980019531	2155876.88608916	52517.1026959634	47454.3512435913	164377.775476129	2219455.49434565	69686.6420849609	71241.6093001303	90765.998260547	58028.9382246095	68689.2355967907	157415.120668692
X130.7.151	M131T151	2.63352220091983	9.96174491626622	7.79042386156448e-10	130.713651118204	130.711388488952	130.713806179562	150.6805	149.332	151.583	90	37	15	6796.92558696328	7847.74815775925	58646.1395187088	24559.0606914755	87143.2268136163	49852.4112689733	51916.9429120829	15262.1754162713	5260.87328500425	40536.448255655	13421.8259642041	29391.9711107639	75932.7703736636	51701.809437378	28296.825809325	50969.2506747203	146380.572438106	59154.2831764037	47732.999525662	95003.7019696287	48360.2727643153	59237.2112280205	36578.9527226122	29897.277375	55580.21723785	22449.3188589607	63578.9464109416	26531.1478007399	104492.645490145	0	41577.4772683249	84008.9222977702	35948.2668973282	15653.1636408344	67743.2085909927	46635.8298387276
X131.224	M131T224_1	1.10946398867562	1.52276428268681	0.132612669812543	130.966179037251	130.966053037498	130.966268287776	223.854	221.904	225.067	59	38	13	224486.575151503	234678.135304146	91256.3301870753	231081.794885122	227681.114551471	238438.835084409	61433.8141598143	246520.816943452	246443.641776417	80430.5864855019	250666.790021204	254285.096211087	79358.9389664715	44350.9587265624	216287.037074202	47247.6485691637	223701.441885552	239798.620370071	262118.851339915	75471.9944824218	48232.371254503	259621.048357242	242622.501978859	54912.8275109863	223355.051397602	268036.282056322	89073.7267172474	251388.221415617	88000.0951434214	245262.288233772	224613.204218856	80768.6337536719	237856.927518754	241934.97165443	43580.3110604735	78443.9075508743
X131.880	M131T880	2.39254066282079	33.7319206599302	1.77635683940025e-15	131.049372046552	131.049324102651	131.049432976613	880.023	879.716	880.53	15	0	15	257163.717578103	244520.034963876	253818.716392764	267440.946279657	274619.538572401	292646.612024324	272969.220869984	274269.275029361	257294.445992749	282268.828440354	290704.340636036	256093.188000465	263155.205100494	265189.50176454	268877.834220946	273802.568945186	254652.149431433	286877.946318191	274782.41382069	261011.156790931	288392.47607817	282176.072312877	250876.15991993	232311.703133217	270512.36769603	284002.262390139	291668.040001729	277357.872592028	260301.274780844	260604.040349296	259144.362316132	264016.138471659	276338.54453387	257344.768769	280052.456983122	255570.653196035
X131.1.47	M131T47	2.2344519028003	5.09710678924577	9.58007101821146e-05	131.053377645576	131.047071357351	131.053577805588	47.4031	45.4251	48.3762	140	70	15	1669756.76697591	1654986.97908283	1377124.70828662	1289144.72451205	696879.625769859	1263926.20622021	148611.175052344	129032.953051306	178930.976813737	1002219.23399237	698842.345431912	2314167.24524297	1724151.46819589	1417656.14923111	144062.545728781	293975.503790131	149615.080138802	1903985.19452177	1370978.17076834	1426036.66562344	197846.095963074	1397329.69303323	591666.808620333	1781768.76876172	1925413.55592876	145423.053777061	990510.055270024	227293.022906158	209473.090623772	1673314.27674344	176811.682083773	762458.10911294	229470.666889971	1448905.93309143	759430.022073667	280880.730323127
X131.1.213	M131T213	1.21390296814792	-2.77104457161512	0.0121107471111932	131.081701282462	131.081530382402	131.081797726047	213.378	208.413	223.884	47	28	10	538522.155413693	344551.567773438	537810.50548917	520879.398045921	454801.755206224	540757.605344838	523460.986808269	537110.92179628	131369.195583984	585979.66975985	521955.581404714	466236.681041327	537664.032225546	535590.924827999	619466.044282	515625.368318361	477878.514936209	512255.841282657	562690.25933203	547223.843870361	601029.514386876	552779.866932737	638719.92354267	497566.104602273	490368.598222817	523036.34238711	481042.797487468	408488.471125001	468646.582405053	500615.319341457	488504.3570939	453158.176457083	482947.498112119	518713.735499457	594551.641050001	520806.149334695
X131.1.1062	M131T1062	1.461216428527	-1.75970265560753	0.0895303582366118	131.081706717242	131.081475948588	131.085621661822	1062.39	1058.56	1097.39	167	63	13	931083.388448817	1305862.69553224	2285352.37687826	1067308.86589171	2960034.125	1117904.70186822	398100.17114257	466436.587976561	1301877.77025463	1255502.03055746	1326802.34508878	1047891.47084531	858661.56098631	1232131.30350167	1087072.09134983	495774.302403182	2004581.41253543	1196289.66328125	827706.04627972	2153275.59649567	3025465.30573719	971405.366873605	1262392.55588836	2098571.88272651	458288.560597279	983474.656856401	2139071.05297531	775978.455273397	7515843.30428746	1143027.0700558	424293.140532664	896946.764443361	398545.622411725	1138411.56757553	898718.319065623	1178964.02239747
X131.1.1011	M131T1011	1.16774026205264	2.5783591761304	0.0150019429633821	131.085547944408	131.085454639073	131.085641285113	1010.675	995.29	1012.24	60	40	8	2075251.49445409	876430.734156247	1191344.60439877	721751.140736604	1242382.82892037	1285775.11854353	701476.476111779	2045934.45268381	1217973.41592635	2135732.47242498	1986944.07607499	984077.067268314	1353451.78126201	949991.455393145	1378584.55501953	1804720.60118051	1232773.95865695	1394400.0868278	1951397.01989299	1262262.5400507	1317898.38776953	1000982.41830307	640382.812912052	1269287.02138609	1959676.74203829	2067054.60818268	1384237.60800654	1965370.15612602	1127142.114309	1325825.73274881	481292.128047659	1965224.38886064	1309610.28962403	881033.69203674	1930455.67436782	1063422.29396446
X131.1.404	M131T404	1.07236377506262	-0.453702080485783	0.655588142331268	131.085662936708	131.085584008833	131.085722971447	403.592	401.972	404.43	47	40	7	253198.344574506	377306.407831473	245852.401179893	269526.638524573	328564.587424561	308760.499861443	346095.326314697	396873.166431152	276943.183519016	370856.090680889	353100.105287301	434412.807425782	336221.344011162	513992.328777451	532732.806741975	312644.265488795	973247.578622282	1025279.21183314	432994.8497	693407.104691822	751390.59707848	892692.01398611	360182.577355009	902416.595610351	937069.077046342	688778.76669129	666669.979858398	673332.950429809	745136.262129797	708543.680970052	689827.67691212	714215.89074272	872100.131803978	357594.510609654	879033.007080274	284127.376525641
X131.1.48	M131T48	1.18844416579679	1.72554329916099	0.0881088390940816	131.089714279012	131.0856520231	131.089868510377	47.5929	45.4251	48.691	103	70	15	362693.910994416	606164.614747903	864631.275753223	633962.337404798	687531.456408426	609490.714132292	722810.049026152	259788.278920305	457722.864600708	326386.469193747	380619.985594043	371408.381529227	455282.454446665	289491.106714002	287109.746277578	511203.562048558	507980.729927265	756722.739720212	341617.28007063	587301.247554144	452985.735599592	345187.893198507	398782.770280859	381218.585433349	521655.516069997	269084.753997227	493675.1807939	443876.995971655	467890.218982261	895690.978934191	466074.787122427	268271.714685693	249268.671400651	3530983.46389893	450156.343821655	1168919.45590588
X131.1.61	M131T61	1.82310641255075	4.17096571121635	0.000676348538005467	131.085665735909	131.085473473963	131.08579864698	60.7552	56.8271	86.8389	91	62	15	232309.782378226	231304.804842969	184827.667206286	316118.458289621	222485.515960775	144424.160403834	174413.836412528	504358.918299359	219190.409982625	143272.172780299	302127.800632537	302490.026042741	343691.518692928	318295.828620798	206519.785640039	252517.72922073	563064.851495523	276035.772907115	70259.281348152	386232.54982384	536302.146834454	354256.056606128	214888.636892448	500589.962385336	275085.392839803	355762.606867589	537780.284244239	589995.260016277	275256.269847436	344224.917332096	592784.254192969	170002.931959185	171448.112858762	354591.398525	293711.493179656	522589.653143373
X131.1.1044	M131T1044	1.5600046232869	-8.49033518338721	6.47371045658929e-12	131.085533411708	131.085423921935	131.085616876232	1044.01	1042.19	1045.36	85	70	15	2874698.45419408	2835489.20517087	1456495.60984375	2596446.68910938	1080907.72981444	1963115.14865625	1054100.47476564	1784297.77973237	2534258.82518467	3225594.01333135	2291766.91459961	2019280.8620269	2461797.56823733	2917625.91527347	2750555.3314568	1180824.97269231	1267827.94870739	2422436.44752855	1875681.16539453	1422690.32905869	1122046.63550502	2217712.23569366	2433453.84759116	1379532.4080441	1502280.25818397	1531523.9422344	1084057.85018859	1028453.90822546	1649203.59496367	2362305.24508374	1385692.84465683	2066064.60271876	1572051.4438151	2312238.6866377	2324454.49616697	2450356.30157809
X131.1.1028	M131T1028	1.1578723312802	1.79385875344038	0.0909137613209328	131.085540960488	131.085446982569	131.08562005743	1027.92	1027.03	1028.62	84	69	15	1577566.47158354	2794829.53089842	2661394.44863822	2283051.22374998	2623318.08250586	3282389.49980263	1598803.39834898	2015248.93957748	2910949.07936171	2682109.26818847	2856625.70006753	2388289.07883876	2957951.14665343	1731013.65036693	2797532.96340058	1902672.37766205	2499384.19192351	2552249.81272124	1490521.71499998	2471175.76898517	2614326.55020467	2078688.06833495	2145179.68016189	3090223.73782527	2040721.82928304	3026354.02365058	2721253.24845768	1358397.60936789	3411778.7652257	2522333.36415717	2163437.69855469	2919641.89294354	2607091.12095699	3030725.55996409	1870678.25682813	2199472.95821575
X131.2.224	M131T224_2	1.95378626600906	5.11075393427469	6.45857672310068e-05	131.215527229172	131.215005601458	131.217763039161	223.879	219.55	229.157	164	66	15	217722.462614021	85592.5353469727	203116.192312866	80322.2931040038	180218.945927887	138608.134944541	155625.38466743	78573.3476874778	235763.825147465	201395.322876953	240704.66864137	74698.5575419478	201683.218971987	126560.441009766	56491.022557068	154755.860630661	272981.726260132	124498.314391218	148309.509726468	205681.85314202	145880.786117491	168807.798869934	53614.1156705078	194856.080626579	187155.256923218	41642.1746552221	25471.8402656249	57183.6720244838	228527.720655761	99485.0194976525	91633.8142580295	198238.2656929	86568.4489326925	94599.8198016355	137286.927502881	177906.975820895
X132.1200	M132T1200	1.12989912526926	-2.53670957412915	0.0203721268251837	132.009605808716	132.009523187263	132.009680919275	1200.08	1185.62	1200.1	87	69	14	4737419.75546043	4783066.93065797	4268543.17505517	3688834.53026789	4195666.61937508	4739377.49095403	4391270.65069856	4324147.48089852	4131510.7547657	4375768.52551473	3695674.70892843	4065332.18738289	4687363.57614596	4107028.5746874	4821382.30677623	6052813.31558756	3606147.55754467	3650781.72535717	3980206.41328132	3767066.95741074	3864877.33799997	5328471.78153416	3925364.55391662	4968755.95046876	3879406.73399997	3553883.64017861	3756541.15875003	4801774.09930571	4076441.38289054	4143302.51671865	4388391.86602944	4406811.21132355	4148497.80398446	4236236.31507821	4309452.24963238	5355889.39136369
X132.47	M132T47_1	1.46439456765096	3.7870804017328	0.000765365919343841	132.036289670903	132.034065066011	132.037222671141	47.4434	46.1764	48.691	43	31	9	339709.981434042	157658.865376294	597740.401657621	493508.525786527	490982.17355236	122622.357183147	273037.333563281	87787.7274292214	245442.684118565	618578.680299719	248254.111669922	224667.001305662	580009.130518936	300194.359425833	290477.42969461	267279.131455494	423885.388129193	328233.441664558	254672.403200151	306834.921675696	250390.844278124	383234.148091405	134688.298364095	735853.096924615	306136.808263808	158544.994431544	138542.565758458	251492.465220473	184476.829564649	182457.19459549	464229.249720588	326363.489115546	488686.160660576	140160.688946875	285596.03952515	180945.536393229
X132.1.47	M132T47_2	1.17086920814659	0.489060846405896	0.631283364208399	132.054334891291	132.044491880942	132.054523317779	47.209	45.5033	47.9396	26	17	8	73112245.6942797	130657.001674219	109401010.718287	102130950.035339	105173569.711737	103772.519024414	70430743.7671679	14704680.2532424	43411827.3583265	143896313.86435	54374550.5001541	208603.983642187	103712969.561932	30840601.05451	57526215.3687179	137695.095790224	81708791.4191912	171536.123471387	50697072.5965057	67773452.0507984	145570.668630664	168565.48830664	61794.7365390008	155942949.380482	43870.0201781087	24125741.6364917	65533.9451826172	225186.513830691	36138185.1475543	114360.096153646	55874.752769244	65706400.1565462	41069987.8336122	49866057.3301563	54641377.277288	47303181.1233602
X132.1.47.1	M132T47_3	1.4435853908285	6.67719069377126	2.56630183770312e-09	132.065806799761	132.065630372157	132.066194717555	47.385	46.1518	48.3762	85	70	15	4750986.50153544	6663688.77317088	3141812.07576682	7924433.60655897	2408235.05799347	3265795.63204101	4046130.65362649	3064445.4071739	5731952.28169475	2904633.52039512	1226092.83942699	4208805.3905874	4547905.17362941	2845612.53232958	3905800.35850935	7666293.6773664	3140715.55099309	5596069.97858877	6324929.81504276	5845165.33059956	4171610.15757895	5601613.18714446	1751272.89225341	4754695.53462544	5120763.59740548	2150962.03010609	3773586.46023748	5075621.12590848	4124541.67684176	4642679.03191267	11790390.3145146	4076998.32105521	8006081.31574709	5974975.78771355	2701603.35610346	2462781.22918138
X132.1.48	M132T48_1	1.55579813647593	8.33191663641127	1.71240799318184e-12	132.076911496705	132.076805229286	132.08111603483	47.6476	42.9613	50.0173	97	70	15	93004011.6095243	107669011.233501	126071173.886956	128048193.903803	155172755.902689	63814704.9686315	90432088.7329359	17482928.6890559	60702308.9898684	170574134.218375	72923780.1195886	65248859.0005801	120953567.853174	37130158.8245109	84800523.5590597	71055237.2526567	115814405.221317	91910370.5009748	65244710.9575035	82837202.3505416	61909973.4756235	102458670.882425	47967558.4787758	196717400.820363	87719289.9722604	42927137.6700809	65177443.2248071	62250485.7139481	46168051.4131922	65069335.385543	138303000.159159	85683627.9232185	119010776.536352	67177195.9279584	67771676.1671554	56956582.2174258
X132.1.65	M132T65	1.08139365861898	0.718368231443781	0.474537542500907	132.080859382363	132.0770740381	132.081097540535	65.1292	57.9107	85.8366	95	66	15	1025101.50134054	457539.906493359	751556.946065768	846290.787820813	993773.040582129	795035.490328955	1365322.86009617	1526020.15627329	535461.90869313	1036408.87701581	591169.528515996	1161917.88665668	1268676.73282374	811106.840815781	1244133.93727961	844909.192394075	713822.350834359	2074083.16486498	1172571.73268468	1226768.34635066	1394757.19520224	1641000.41203959	913532.082383594	1551165.01300501	1938373.99600826	1295261.9407511	963820.321950407	1453597.21519328	650390.293019959	1431415.36220311	1142757.67764375	1984697.82755597	658000.235291759	893625.520931766	1167412.24520946	855753.064319466
X132.1.48.1	M132T48_2	1.17034830223382	3.96629296524296	0.000155409043991916	132.101974083015	132.101897804101	132.102091544538	48.16745	46.485	49.929	86	71	15	54514548.6409456	55886797.6275861	55609606.0240473	47227297.509244	56325515.9264326	54611269.8758315	52335583.0603857	27345931.5180279	49713789.7801205	43631472.024614	46090578.8259949	50961499.5172371	47604178.7227959	33973254.2584101	44309553.7038345	62150279.773354	32163770.3406859	31868025.1173337	30202059.4277596	48515733.7788687	55093877.3161605	36908228.0729478	21335033.5348295	61845755.2862763	54847970.7387877	36389807.934435	47563529.1220292	62671301.7744377	37413981.4113662	61163655.9894825	43809527.8735548	29734935.0402669	60406789.5510553	44934700.6166354	40223817.0921131	59101606.1725467
X132.1.69	M132T69	1.27672508993813	1.67454468503072	0.111974503192754	132.102023291595	132.101881435522	132.102220019939	69.3117	64.2029	82.4365	35	22	9	6345959.76894557	1961457.29341594	9942216.50109626	6437926.55335267	7706046.84863592	6692875.38791644	6952162.91503758	3424813.16203738	5963419.3806008	2229889.67868094	2269156.37248687	6165335.30212362	8017689.70869389	3988142.34169598	6262443.68256466	7738474.14677076	4736323.03386664	1237108.84917808	3618117.06682465	1467596.42840313	8427454.07017853	4435923.42807756	2676754.10063743	8506609.71990287	7016076.66403828	4057799.25686899	5429753.250483	7944377.14683899	4122590.56975639	8092406.07659549	1293396.97369862	3528493.28461961	6880680.04587784	5553914.6432002	4911573.00586761	7916714.78082541
X132.1.137	M132T137	1.54528095889532	5.15563243824798	5.22837666991904e-05	132.102051800488	132.101914200359	132.102185963648	137.072	121.82	147.591	31	12	8	449399.633312155	532348.888965733	596597.688466498	478790.013802398	530295.961390761	504728.532261291	460692.272875566	263201.161856584	388919.28342661	381948.47517261	421279.543462639	385710.891180669	437862.298710313	309091.927383794	554421.46257784	472316.885182565	262326.393448589	247638.074191465	280117.99251212	368508.686856398	422435.820253141	314653.264146666	187083.578599956	556812.417483002	476081.926571891	274582.673927628	324377.030006647	476658.440916199	305766.971416771	514897.710580018	397286.65080779	213183.058959952	547150.291194598	509636.396653646	410676.21193854	472811.24977269
X132.1.47.2	M132T47_4	1.20510484317165	0.565304291706409	0.578977674821785	132.117795113389	132.116522406828	132.119133627595	47.4728	46.1518	48.691	36	27	8	79678287.7244868	211071.096847657	256956.704167969	110764296.049294	125496649.557452	53835041.6492862	353138.068244978	16324572.1450565	212616.583665557	149696450.795155	53055300.0053759	49945976.2046757	168872.137791793	30351977.8233356	67685059.2213302	59979933.9118867	79951091.4684056	68941825.2145844	49053128.6777894	65934622.9810554	143828.108308333	76694315.2600861	202420.961448047	168480141.654257	70058575.2390886	31048494.4509583	51605874.079258	52278288.2615256	39151303.3716252	48720860.8363266	94725649.5243792	231375.952241666	426289.184230078	55625529.5897366	223407.6895625	50200195.3601837
X132.8.112	M133T112	2.56942010739685	11.966038638265	2.44249065417534e-15	132.789546087206	132.787038218232	132.789725639182	112.104	109.397	116.111	143	63	15	62897.742720996	49334.0808519694	89959.4731301588	80390.8117152623	127469.640149043	59985.937532552	53143.1122578124	64473.9253554688	16298.5789481246	100026.976644735	2443.43070765461	64379.8787671875	188692.684076585	86978.8456877547	57900.2080402672	108780.69712085	217743.920971505	47951.3819595338	103160.872260889	218994.247672607	142932.887807617	131812.573814453	59830.2248448486	119515.218255105	64912.5116672092	44652.0550287628	60399.2069078947	59278.8948442096	70578.3622407924	36116.9314250243	128846.580580172	55864.8599928657	33546.5679572754	45892.2535255371	123371.926646641	113599.005889062
X132.9.45	M133T45	1.20946330112959	-5.04318867021136	1.60893663987416e-05	132.889784302551	132.889685204916	132.889909515074	44.718	43.0514	45.5532	85	70	15	149656.980092285	166188.563503646	196445.411471905	176413.577364994	157571.850288672	136704.463330966	178476.195172119	212422.268574141	155870.432948663	168566.836222637	183932.554900949	214318.278922433	184260.393388408	218102.033946533	187880.095539341	211887.24689444	192393.024900913	212460.08196875	168199.900060619	182099.872753906	186655.608706633	184869.568398828	207448.308079746	160216.194730557	189749.27956107	197325.498208008	216495.895419266	182538.502161953	204048.379219277	176918.201610759	166941.994161881	162048.267267481	185484.099719423	206759.225826576	164275.232156283	151210.515380891
X133.46	M133T46_1	1.02574115605858	-0.573204532003347	0.572321339311486	132.98426896186	132.984153268074	132.984375619746	45.5033	43.7904	46.1129	85	70	15	173602.321190096	176635.429719662	192629.19229541	148006.196634115	163290.993155138	178246.300265926	205322.541962266	208635.514698323	192251.662482239	229409.475795161	180855.382863281	213870.46105052	224010.485315478	180672.917750949	198878.629166016	164931.611678571	212175.782775879	218232.179582552	189870.124580938	167646.626731179	149027.218281978	187190.714435498	133707.214108076	219432.401407366	173142.206390234	212156.685167787	169046.72095595	182501.53687276	190269.461755977	189153.291706551	155244.849362467	145175.227975635	173301.819305243	210552.484946257	174452.670492643	186143.69672808
X133.108	M133T108	2.60126513311203	7.85426871678795	5.92870124993539e-07	133.033718181255	133.031297065829	133.033893873197	107.867	103.905	109.557	98	41	14	50425.9571258407	63257.1844449953	58749.9919196777	37993.9409072522	37133.9651115417	27228.9902523437	56059.9110703641	61842.800482754	58009.8468107344	28150.3352621024	49409.5854315828	52375.6075977905	113173.95436447	67649.3301574905	25443.4382363282	31763.1613906249	97180.8434893853	32866.6581010742	46668.2689890936	23034.752992513	28564.2360330078	59381.6568694148	55453.8636326613	52042.9473228454	53429.7942821041	46369.5203472237	52467.1015094867	41857.3897638872	49065.8906693893	37868.5894192115	48122.5501489768	67466.398675	42738.4317533858	55852.4522355591	42543.3473471748	36184.3717875162
X133.48	M133T48_1	1.15326332702325	2.81075870777944	0.00694091335586444	133.031893651425	133.031784216557	133.03201035735	47.5507	46.1518	48.691	85	70	15	1398786.47304945	946640.534680464	1507397.13530972	1080079.68435855	1140567.17130566	1344023.35778369	1168460.99566291	646293.431302527	945216.598470293	857171.088309375	635517.591457951	1151515.73818054	1276819.44004106	919188.968238607	1019502.07821116	1210431.90659139	994764.458789566	1004698.86648995	650747.00109657	1426691.26742575	1679947.00965579	1046102.01525312	659843.496446228	1125551.53813327	1492207.25367762	814038.4661809	848554.171949706	1561280.14600033	909315.028898432	1472372.69912709	922198.304219778	727529.351342076	1204943.55107369	760021.389811963	908056.428027246	1978294.97571562
X133.1.65	M133T65_1	1.08931376132912	-1.25052913857136	0.221038482879345	133.061173591608	133.049693653797	133.064461293597	64.7177	56.058	75.0052	117	71	15	717439.731899376	296005.16260206	544558.739347543	609011.113936755	504990.519422689	475397.479975152	710734.952589425	741448.855241937	311944.936856138	745780.218679514	327906.625608887	605657.799452335	552647.489205744	518415.924661797	551341.573146785	547395.41514927	242803.462119655	1020823.63448271	536905.36461	877093.593123901	1034071.68393879	1043081.29717162	502202.8341894	887026.537956152	1046886.22761773	653292.335566406	566041.489863578	649961.007444793	418914.223834035	796360.697652516	803361.57260227	704235.259297294	448685.550417635	363207.658169688	667784.500213037	533795.861312342
X133.1.46	M133T46_2	1.00459327562723	0.0100133774242706	0.992123646931419	133.052442341068	133.052259857701	133.060995215508	46.24285	45.4039	47.7346	42	30	10	52150.6716173502	96624.2171237948	93461.0831439452	1886833.66105502	1460405.4201064	106731.889088949	43108.8236282348	491824.975497652	124168.54119979	3344956.75873894	739319.78847703	221962.253638393	2181087.65997448	162409.508389905	139310.987569754	945811.733792579	66732.3562593101	1228907.408837	683704.437711271	1308067.76671483	740674.771161217	1227205.80445821	690636.499928478	2707949.2142982	196402.857396655	421766.499255544	80014.6812256293	200166.999229102	123422.192022159	1013565.69560209	1942911.96899811	4535656.2308616	85637.8739912945	800590.315444395	3825172.71855287	1001676.67915495
X133.1.79	M133T79	1.60699346303998	-3.67760061017735	0.000451862810214809	133.065022842468	133.064892388556	133.065120596673	79.0653	77.8059	80.037	85	70	15	2876850.76850625	2292195.81057731	2413042.91238981	2850664.35418179	2351599.08219306	2998905.34200292	3521461.14820751	4094316.97407517	2187255.20323767	3411511.57771212	2404961.07549565	2797612.1205457	3276884.90445162	3236720.39990403	2784126.64642967	2628754.44300751	1251864.67753612	8830913.55015584	4105705.54661799	6934196.31255235	8073011.43340497	8609091.38956919	3522443.06253666	8575667.93131885	9773488.62513136	8083463.27714615	6687041.49139436	6652571.63539015	8232990.96236288	6511446.43438769	7195196.31718881	7257676.82885275	8394213.68284382	2370758.9126265	6694409.87128993	2677529.13467198
X133.1.47	M133T47	2.10221466569377	6.06230263355636	2.71927027695185e-06	133.073821401782	133.064979379606	133.07410370542	47.45005	44.3058	48.691	154	70	15	255925.749291553	309645.565403564	1320117.19161688	382605.48670459	1527252.54544363	611471.292261869	204214.186546045	116169.228942986	250773.158694629	1784047.72400837	752221.195192203	235188.458550541	1218439.26548586	100906.263131836	867396.9656598	330675.780527856	134417.46990127	250631.659562855	272814.976231038	349405.841835779	198767.791581523	251418.024673077	71963.3744555664	2033217.01174721	200309.753001709	97479.6342068969	607992.058421338	217549.824374805	413893.017132102	611382.72697446	636411.453143956	797203.389899896	369074.379546273	269108.334607457	609234.458540813	569916.467021304
X133.1.65.1	M133T65_2	1.32582411730224	-4.366247956406	3.79398706544798e-05	133.064646097828	133.064505606901	133.064737893637	65.1474	64.2035	70.5029	83	67	15	5473015.43210888	3015182.20894659	4112143.70597044	4546894.69131989	4163989.17120346	5302565.50077065	6409295.70231634	8040756.96190822	2974078.57163573	7200480.34918916	2974251.17146054	4948278.42519145	6136076.60234143	5699420.69581269	5244406.81643425	4685058.75008269	3068257.57490054	12362023.182691	5287476.13719726	8073513.94333717	8829620.79092932	10610021.5959125	5214283.42461114	9918400.64204403	12211955.7104374	7525563.18598142	7002242.77622849	8656879.20969664	5765990.01268586	7941430.46780697	7459153.49318098	9204650.80126039	4887245.12398967	3844841.74622768	7743775.47616393	4331384.62059818
X133.1.48	M133T48_2	1.83550849681364	2.06928440659082	0.0483720787225916	133.08040556558	133.080180832276	133.086214255823	47.8262	45.532	49.9726	164	71	15	3913069.52894526	4476498.39116015	5315181.76250321	5727374.00808877	6880426.47328286	321851.412794922	3791715.55494545	662597.095226923	2525729.198694	7617934.28969384	3138525.31664283	2859932.20987603	142912.007820329	1530085.1918207	3662803.78044083	3007243.14829798	5229474.92408411	3928877.78563528	2771140.71676148	3731228.41658765	2800391.62805129	4424187.99802561	2125942.69316326	378736.406656393	3991421.20289214	91687.2658724494	2635844.94859053	2759449.42309896	2061248.07252079	173146.620331374	6228811.78614554	3721911.77618452	5172611.2741236	2674393.9215526	2973195.80689296	2590835.14943036
X133.1.1028	M133T1028	1.03181010739594	0.562774223173642	0.579131539757815	133.101171731944	133.101069850551	133.101247435643	1027.9	1027.25	1028.55	85	70	15	3560634.19184744	5134467.70161656	5214246.58440719	5146546.7124536	3876522.35778383	5749698.1887178	4283542.53497395	3858679.66924007	6135760.75741628	4272252.23144529	4796510.11252679	3739039.47007658	4588934.86392006	3620564.93520248	5148850.48111287	3962490.80604243	4712367.77006841	4584563.85687956	3555975.22528098	4593073.75695045	3776535.96060481	4649940.69386575	4446101.84869892	6172814.00181814	3618652.53999998	6374329.29059349	4872142.56171877	3099195.880496	5318355.95019932	5316151.85100018	3423912.82940275	5986724.23260745	5286898.34532586	4662710.78025962	3489104.48385761	4553882.46331058
X133.1.1061	M133T1061	1.55119547643668	-5.26081336901623	7.67142173296875e-06	133.10120048626	133.101075568007	133.101301371702	1061.13	1058.89	1078.37	97	69	15	2088732.25244403	2508828.8439271	957230.338986891	2371824.96158855	980151.512349328	2628049.37386195	964278.728828121	1071550.03338726	2853938.35485181	2541911.35206653	2738985.85076019	2534309.36015624	1851053.41668915	2532372.103418	2488210.95070586	1205083.76388221	809728.454218753	2696899.60924996	1815005.58799106	956066.535120205	1038109.39500001	2189998.83412719	2709796.74414062	846699.474049119	1404661.78149219	2381770.885	1115030.97046374	1131751.48069754	993140.376424154	2534231.48170268	1147051.21832165	2038696.32684603	1544943.53382354	2463949.67607993	2175033.97764759	2626562.97999997
X133.1.1044	M133T1044	1.49101011813147	-5.13761982611126	5.33676149139239e-06	133.101147519477	133.101053155919	133.101227529419	1044.01	1041.58	1044.72	85	70	15	5816066.98731615	6270924.55654534	3487664.63477274	5662475.63529024	2693235.21173628	4500503.14085478	2661212.29785938	4480051.17145494	5856081.63209074	6569063.45274877	5058011.41309376	4683887.4910022	5439373.96295956	5912163.13380866	12477078.6867604	2784712.47165574	2834117.06227252	5871076.45990167	4093856.97903224	3284576.33220499	1841520.9291568	5170020.94112901	5732304.13224434	3127632.82395909	3231185.34213147	4070615.64962498	2530423.22898178	2714892.53197444	2734767.72215406	5473506.30798062	3065236.51416329	4257350.06103908	3327761.99332667	4693294.44872242	5487549.75415462	5173167.76814936
X133.1.1011	M133T1011	1.27091947159817	2.90391439177641	0.00935119306364762	133.101183510052	133.101073221259	133.101275939473	1011.045	994.005	1012.28	128	63	12	841246.056226849	1372194.02534753	1539147.20602661	1537255.36320653	1942815.38885284	1785875.0808018	1051275.297292	1076389.62953126	1577494.20249998	1250139.43945602	1966334.49410644	1633038.8125	1349939.64611395	1505906.96077084	1876914.21773437	1703458.1576638	1967306.11100872	1470719.6720111	1087156.16244727	1832007.62802455	1858628.07493717	1797235.27865692	1617677.04547194	2354225.23919272	1558946.13943927	1956195.25338486	2323397.12343749	1426819.44609375	1326424.83035416	1906516.18227906	1001574.17739384	1634685.74168359	1997488.51357759	1188525.06915179	885419.716250004	1565598.62064302
X133.1.60	M133T60	1.07719269931585	0.315527858982825	0.755448760739246	133.101289443053	133.097197243125	133.10151046759	59.832	45.4255	74.3607	88	50	11	3395579.25601423	1286571.77210469	347256.77954594	2557237.8785824	462530.90491762	135720.164376562	601422.584098557	611789.479199498	317660.400475845	894570.587119686	1539524.91200951	2604548.16358255	3626212.51667819	72520.4955586806	2868373.96962335	644370.988197553	2062234.26767204	1920784.33695449	1007999.95879297	3778069.2786974	972962.998402619	515020.764969214	775406.755625041	544761.373631191	184539.765212842	78330.1017308375	70051.7074387207	3848478.87064548	676123.216611471	79678.9162721192	3602445.36341702	6956475.2951286	694545.807953712	1308631.14584771	1533429.51635219	1191293.6220862
X133.1.82	M133T82	2.39424006304096	-5.05937770222781	2.79073376852068e-06	133.097482223919	133.097299427652	133.101376366051	82.0892	76.4931	89.1717	19	7	10	4286350.95708463	3460883.41092392	3902351.64799765	4657261.83238356	3717799.72453652	4858710.53770209	4659381.31364795	6177438.94662112	3167641.23683773	5169280.92223284	3609006.04083636	503986.209780022	5577725.73902052	5429199.87405204	4780161.4340337	4029941.97224302	2076163.45954292	15045216.8845419	419706.833394067	10739530.8471391	11128037.4038451	12609959.798513	5684123.48426727	11185198.6969455	172396.944666838	9952249.78700159	70351.0144013961	11107435.5239864	374741.175459773	9542082.07547438	9034558.99353635	10027412.7028664	126181.890880838	3610633.95276695	9101911.23795777	4285135.23961142
X133.1.48.1	M133T48_3	1.14642643747613	3.34717754520641	0.00124492728889725	133.105347084679	133.105246213337	133.10542804441	48.1685	46.485	49.3303	85	70	15	3256902.24155358	3414971.45705693	3554499.80925015	3115913.98691952	3629110.09084834	3294438.17947673	3324968.31690232	1705558.51123588	3035851.63331388	2779462.4009959	2811474.77458508	3116763.41236869	3004186.06495458	2111264.61473118	2739663.98050313	3678981.82600461	1985092.1424978	1983479.8410841	1750348.65015785	2766992.71837494	3392643.04123331	2259974.168571	1266354.02523604	3848285.58615983	3169340.12013297	2229611.08333119	2978180.06367429	4059137.15638146	2282626.34407273	3829048.65347491	2662512.38334748	1823638.37881101	3635877.61724802	2834079.61933952	2321928.44256415	3640706.85534856
X133.1.1200	M133T1200	1.01975607722246	-0.165000956232616	0.871166898686912	133.133738752271	133.13361284783	133.13382802659	1200.07	1198.39	1200.19	69	55	14	256166.860816956	332331.751692972	272971.94740646	301182.702923184	255752.118187509	268383.275092521	254229.705106035	285891.132553886	320797.712041022	294539.824420164	335199.141471628	232700.3349231	224538.965535716	266498.782894731	273092.757079303	231527.067187498	295541.164659739	323141.02020833	269384.775410159	258263.171263788	212473.316343748	309401.175319606	243011.950918883	295863.499290655	270218.201112194	221494.691629466	308285.913058764	365518.687565435	279320.853822798	355653.08056919	196262.297421119	249211.686281248	292924.370156251	209116.896231865	212305.339885605	226791.410379466
X133.3.151	M133T151	3.20870168585565	9.20556281533663	5.52681016507961e-08	133.293546484308	133.291022885879	133.293780943227	150.92	149.885	154.583	109	44	15	8415.4185902526	18297.6126864772	66602.0320879482	24886.4961142818	83461.5179514511	89540.2891129262	63109.1760073497	27502.0342588358	0	35956.8682873141	8181.4510973634	45728.7794230278	97469.2129054685	70384.820004004	29838.6227974029	48368.0126838075	110578.50921323	65166.8432147409	52514.6832917049	29662.3110493164	58642.996296224	44214.1364019576	46519.8059771186	74883.6732078992	52914.0336705228	22499.9156606694	130429.094785767	40311.4676191906	45267.142642551	2968.17856142918	24403.7197392577	84918.9199880243	27992.1287201606	14963.925417689	72196.0581685904	111767.433831427
X133.8.224	M134T224	2.14574578962707	4.85724276620911	0.000143587840298665	133.79559117553	133.795084920525	133.79784953835	223.569	218.703	228.858	167	66	15	52736.590514138	93316.6843658529	86288.74574625	53851.8065026854	179544.486152155	83620.4068313928	158914.405157715	67785.6403300782	55516.314889581	190372.098571289	46327.3660873264	66871.85192405	203597.880340199	69841.935913668	104192.37037625	158830.056070076	232172.220540575	124690.063073062	145269.435350891	169560.151247193	160810.134555975	191954.935753418	99819.3781626479	130958.828317252	197665.014619407	64240.7649885739	239055.656173459	105451.593929688	129312.094577734	82625.9313152794	79305.1131296639	203595.04650378	128661.34288086	79628.2741202503	150674.89554541	175054.463856583
X134.45	M134T45	1.10494499025604	-2.38040197646593	0.0263783135303806	133.968259859914	133.968122283259	133.968409520275	44.8532	43.4291	45.7416	85	70	15	175151.171931818	194815.837125293	159468.77328125	210744.523438732	192673.023717285	194648.804634888	206592.224549561	213264.257090876	185293.077766927	242916.81003674	232304.713428067	200069.077426843	202248.386149381	254204.166054844	243994.727857467	210782.021263822	218685.185773979	211633.747639844	211052.532583228	215707.370989543	222085.496886621	201650.187501237	195115.022446192	216930.061111182	209313.22439381	238968.783816198	228238.961863612	204816.941621387	225665.700486599	179455.280354824	229152.638019393	142707.760287812	187168.961602644	198311.496746107	205963.482602409	179669.599020064
X134.1200	M134T1200	1.03905552805867	-1.65878250728954	0.107708563839305	133.982618582931	133.982524487288	133.982696643257	1200.08	1199.4	1200.19	86	71	15	1115255.02849265	1204327.7348086	1113253.99572486	1953643.05314594	1145201.65247703	1083164.88565432	1174433.75681427	1193979.43007816	1091176.72087404	1073028.41929688	1167375.77529513	1105533.98070803	1111635.43175783	1048081.12017464	1056062.10412499	1120370.95425291	1086212.94294118	1000218.14749021	1269878.94138674	1068875.63745115	994046.066999993	1027545.31687499	1103725.25813875	1041218.62574216	997117.131777364	1089132.20457898	974571.125312535	1152898.44581601	1000172.73131834	1126614.58473434	989610.076874993	1076729.90582721	1101650.87017004	1028256.68473635	930850.5264258	1233912.36151784
X134.835	M134T835	1.42921202029106	-7.41852640760185	1.35823459146422e-08	133.982581516816	133.982447348524	133.982651565681	834.6	827.248	836.148	61	47	7	520176.577929877	481948.16497703	443984.739148618	558472.825728619	420440.571990599	437946.147323152	529060.579208854	547362.445923903	392362.906662324	431565.125782326	585018.171527237	235552.9563298	432584.152409379	254490.553642855	405351.404875486	437850.839310193	411881.340002037	458434.647123971	473487.102421073	409881.542942566	396392.750558972	202779.925476189	559110.434359253	365750.221101174	487135.585834394	420468.880980579	433354.30830855	591237.753939768	486824.954308915	631893.558973109	430847.872694709	396319.571721986	421703.386306217	458123.289012717	457218.447137167	414494.417038537
X134.51	M134T51	1.43722232367816	11.2233539742407	0	134.018915096057	134.018813170669	134.019027240348	50.7064	49.4781	51.6158	85	70	15	6590946.20329166	4876443.87960094	7429221.42961578	6448543.86585938	4077812.09037857	6332845.49988697	7441419.10935341	4699193.64873281	6957531.59987804	6183014.31781494	3541070.76014336	6565111.03959952	5244768.34205299	5142617.13730364	4999142.8568553	8419599.04249085	7688150.27425166	4810951.55735817	3202473.54754526	8665864.53523812	8155838.18758023	5213113.17757179	2828940.22217871	6717779.75547188	7814269.98047297	4387534.57234253	5110243.11509152	6455247.65828754	7025294.31894592	7379373.56055368	5320139.73595971	5432298.04337188	6693850.34338041	4250822.92337683	4103758.00355253	6614388.35836755
X134.1.65	M134T65	1.67750639081843	-3.7462435366688	0.000599108173108265	134.06792651272	134.060028705864	134.068257027365	65.278	59.618	71.6695	85	56	11	459511.674736253	302863.133847296	262343.272243683	368141.829885919	365686.863001391	207569.736552621	468303.830143903	693481.783076436	121652.803975148	582414.289944043	214911.063035219	344188.966281745	431947.90205125	292877.28162983	357956.226483173	274391.981227982	148425.335817693	1199067.09906052	460889.255097399	621676.505264193	513973.610145855	991619.427924028	328272.353629492	774708.158730418	1167014.40864865	711973.15296258	495875.924850715	901168.05197463	240438.034556083	366725.474039688	680540.762437552	745935.129650277	513434.481360103	179848.499300976	486293.997163359	309206.51125785
X134.1.46	M134T46	1.18072831362142	1.65443494634515	0.101798119235659	134.060164702791	134.060072534528	134.060307613763	46.309	45.1474	48.0858	85	70	15	482106.20641875	389733.613309935	432607.645664705	561688.452947319	458256.852928125	471682.458475346	800411.565944469	357767.165245866	532007.665834351	513488.03193457	293534.477701172	486521.458208922	583272.946714933	522697.520825521	381245.071859347	634205.869439087	840565.556301935	322817.231024059	348445.310458203	625677.906875791	476778.974090296	529329.85281595	434281.346117723	475794.716236753	1522135.48702629	665540.32902759	977591.466061031	564229.456739062	455021.719682414	467382.029261268	479269.094750152	410696.974777419	753163.218133945	5598894.12263347	659178.152665518	597872.012136367
X134.1.79	M134T79	2.21356025155967	-3.5312418330036	0.00248206906085913	134.0684187684	134.068313644444	134.068513708139	78.521	77.4614	80.2907	52	38	12	307753.104748401	264285.369652981	221677.405406006	315089.800447539	218911.605668607	344903.110841966	385309.06748109	418475.580228019	231387.369871781	309942.787365112	273797.875813645	240838.15043079	339376.135286352	323976.122920898	284534.896595775	300668.666494931	346260.591778511	888485.828633074	391332.453196535	716979.264613948	865371.596966424	736409.061523438	399378.233514274	709500.696461267	954084.570588439	708260.507866314	531222.255972455	706918.440230968	585513.404524393	613518.098094141	685738.415017641	752776.583315299	552973.311536785	275320.674795557	812879.578458273	282783.000925079
X134.1.48	M134T48	1.9519687907825	14.2533606572654	1.55431223447522e-15	134.081167939287	134.081042282813	134.083564299096	47.6476	46.1518	48.8147	87	71	15	869972.767282157	1386174.83185588	1505665.43804442	1145193.51391908	1213499.58398406	1326410.32745249	979931.586493708	626171.802532571	1749027.35511045	1487109.46059349	1087187.5343972	807588.220815803	1410228.7847119	983974.829628631	876089.417968584	852833.1019233	1207174.77003447	929066.911599265	1050924.13102719	729254.524726171	601319.511993389	1019177.18707187	933413.137833603	1284115.66935358	822004.213338336	467924.299189844	669044.971797182	851931.497310986	564972.483876822	902261.135581313	1267049.30076691	754997.812231055	901567.588731199	1245571.28176381	1003571.31159454	1006114.90093256
X134.1.49	M134T49	1.63183306769315	-4.98638183471248	3.28825450512937e-06	134.089351741724	134.089261954371	134.096749726357	48.8724	25.0526	60.0736	60	36	15	906963.724814763	1490641.46117997	1493851.84174077	1781353.64502197	1489131.23869695	1385925.96886959	1285438.69153976	28378.7665778687	1994517.04308817	1713733.70852917	233586.691236035	851384.403765038	1443856.17640492	1123096.68077774	905884.404972562	1003239.21105391	1361797.10180712	961109.984559905	1100584.70165866	841613.613762104	724658.082396928	1117527.70803044	1121680.45441982	1581002.3563608	1637044.71559014	637157.814706818	1047766.32525593	963636.32654757	659742.28756073	938743.273709969	1419381.26513504	1994235.05212468	888363.910249804	5306157.76213874	1195849.15756456	1000215.4533984
X134.1.1028	M134T1028	1.11264435720645	-1.05867659071386	0.302459158125658	134.104519390852	134.096581314878	134.104617420997	1027.91	1026.78	1032.62	42	31	9	300876.173521042	365966.78931005	473856.392304688	377401.932389322	309906.239314079	530032.952276866	231900.552886285	258708.533650576	464159.245013309	415151.32930713	256855.46575521	124147.162734375	400845.477703929	318789.083647455	437988.481642914	214448.122765504	323236.06445508	362064.219206357	210578.686735103	238993.136898637	307154.53719675	307324.150736332	380047.819658375	255556.679701086	330490.796997845	578853.305085945	362162.937185333	163275.268749997	261189.98057199	475351.291593528	291951.705945373	409779.830180921	498356.599231958	364840.584388521	264305.431193733	404295.151642013
X134.9.45	M135T45_1	1.26511924773638	-5.98966418392045	7.06173262532417e-07	134.886811000431	134.886705787357	134.886940073224	44.5485	43.0514	45.3922	85	70	15	106947.635350568	100430.39150324	145914.76927567	103793.544815234	83615.5455541992	81767.3659543945	116764.42464233	128655.193624185	96587.9742437323	122629.36268726	107891.802706321	146360.832077449	120119.075296766	129755.959774324	107709.376626543	122626.45273058	112384.695960642	107994.180735529	110367.602747607	95327.6159906249	99507.9037190697	114799.724858132	133857.784704688	106434.663479394	118258.140469178	119525.407815967	118829.993291488	117249.946416317	110355.320132422	140540.04762408	103453.988552557	100519.064290278	111426.930825469	108447.008858613	103502.577596296	91275.9811445313
X135.4	M135T4	1.02198803415708	-0.147426025671855	0.884481350420544	134.966778008557	134.966702432091	134.966865142505	3.89971	2.70855	18.9253	93	70	14	974396.426388583	2326221.11639009	1191574.17461802	1288236.93115152	2434338.5654642	2449742.9070398	1219214.0506713	1994610.13947507	1741499.93247012	1209411.73801886	1802274.93567404	750338.085853702	2534663.27144608	2013919.65496965	2395425.76529824	1508262.86459987	1388290.46502983	1079571.56360783	986423.550108446	1635892.35215474	927741.797053523	1355750.60483078	2128891.7077545	2430266.71123029	867015.549930013	1263155.15646523	1030020.6619596	1379787.3701554	948552.960185991	2269150.48665523	2372140.3752781	1062506.75121681	2201586.09336852	1794769.50454848	983489.432480811	2504516.70269714
X135.36	M135T36	1.22311075617054	-1.75810325882756	0.0972267536287639	134.966741066292	134.966640662731	134.96680879312	35.7182	21.5139	40.6194	91	70	14	1744819.15410618	1778643.65545257	1729868.47063567	1750712.9103907	1850004.14886267	1475961.48251602	1804208.75003119	1757412.29222489	2128404.04443652	1797156.37288563	1894062.43815865	1273841.98169751	1753602.19557968	961349.472890247	1578229.14614592	1595523.73020264	1686806.19703692	1685242.708812	1887109.47303975	1821491.41511708	1757052.49626611	1662550.96727771	701164.308617187	1580812.08518995	1689852.28763542	723077.414375651	1809703.61337622	1687563.90636124	1710106.93193553	898291.903986485	1692229.01438433	1814265.28103702	2171850.3790456	1305696.79823247	1807893.10809012	1627271.16053543
X135.45	M135T45_2	1.39572290397961	2.38730983504291	0.02559559145935	134.98130094306	134.981150937119	134.981439445835	44.8677	43.6684	45.7416	45	41	4	38402.2711727734	116736.422166295	154003.420560807	33701.0405840332	127154.864787826	29628.4481539062	45760.5699073242	52344.244215878	42136.7284634766	55549.9368117809	40378.1152633545	152123.115911037	30715.6349047852	109825.183269605	126021.569234556	104932.790782372	112889.316521133	51673.2523359277	35228.3695957497	39180.6854748888	38377.1811194946	101588.018462573	103446.468657022	41573.4711487926	32621.8870892639	120892.650676705	32978.1278395508	127805.1375712	119836.005236149	38907.5377103271	25810.9771417411	109675.733501279	43216.5781136719	42944.9951617456	32728.4901552455	30192.895337528
X135.45.1	M135T45_3	1.17997043502542	-3.65709457252223	0.00151559989701555	134.988551516365	134.988424957967	134.996745836025	45.4417	36.3617	46.426	88	70	15	176559.184160156	154278.805821526	211864.876346728	198933.822027888	162324.031553385	124481.727848544	167243.666247972	194745.277617187	205339.987222339	167530.622574707	194579.617871756	215319.978319115	191612.922499971	172629.40206921	201150.414984722	189906.462503971	183895.974228516	163977.109811056	164427.539137632	139023.605793538	162981.007462109	138950.565483917	153644.937917268	194548.736389579	128190.72801683	152078.765687151	161957.705473535	168050.788752232	144427.765700265	182000.955857143	193534.996714136	150132.381195801	149730.768623738	155388.940052498	136540.658036198	150038.779746501
X135.127	M135T127	1.60477920119631	1.51010117944583	0.151598524938058	135.002986637952	134.9966736766	135.003038056587	126.82	117.95	135.517	31	15	14	1809905.18680863	1795664.98086101	1734701.45625697	1761680.0668659	1683014.47353388	1852742.70705903	1801521.53705417	1884745.57147518	1858704.90034204	1814056.23616736	1881657.34222544	1772076.23301453	1710626.97414674	1785331.12020784	1846351.69059975	1768658.29957177	1647802.61187048	1770138.40201172	1766140.15120198	1755211.80083732	1755400.56092279	1803558.30795408	1817838.24295599	1724176.07146542	1750159.68294078	1859076.53265553	1763064.34667045	1733915.9669066	1710677.13623508	1797954.47105842	1735043.56628066	1734627.03579486	1674573.35633464	180032.228514862	1784953.31706918	1778808.57112842
X135.50	M135T50	1.83727750480591	11.9883484060875	4.52970994047064e-14	135.002940323196	135.002799800987	135.003203875898	50.3177	42.1233	51.3021	93	71	15	12446215.1668186	13243184.7546594	15900395.596871	16321665.9369354	14643558.077447	22107703.092055	17969274.9174502	9465861.05210201	23898780.8642707	15961100.6344006	14894194.8649833	21796818.5398522	13467647.1189764	6588615.40267321	13394156.0201475	15720565.907801	12798669.1437436	8624422.65172447	6290114.86945647	13158912.4008319	16324352.1538304	11874023.4984226	6328885.27551581	16707236.8051875	17634376.7459006	7508294.55032299	7478015.33145748	12037678.5322864	17016540.7414338	13987020.1332857	14615922.811841	11882088.525905	12858844.5357799	9707459.4554625	14516516.4738482	25149991.9893389
X135.72	M135T72	1.75124361147817	2.82654894248988	0.0127611451516461	135.002972529269	135.002888328766	135.003068101035	72.3921	70.0101	89.1717	23	14	8	1321492.39749419	1534996.16190725	1959281.08499381	2016459.29022051	1661160.74697082	1641236.3602092	2182991.23658622	1133786.18967013	2790179.76102314	2271994.8738778	1903131.46632064	3036419.97047649	1663858.06870778	931042.713989063	1653693.70043987	2037435.63041876	1604045.85759501	1048384.34268731	389576.556049671	1493886.70103159	1917665.83844566	1539902.07450702	934141.885524427	2330819.48991984	2609818.54821071	983860.207754526	2408497.52101562	605413.011661132	1527076.08068714	1980311.23350894	1922106.99159631	3066981.55890807	1437068.82010141	1241192.98088916	1939989.81667315	3481766.97814073
X135.46	M135T46	1.35731362186972	-1.81940841043713	0.0860815480313502	135.044263157927	135.044187613773	135.04438664168	45.8417	44.1408	59.6957	29	20	9	327941.230456955	335732.814529258	387023.21974804	384070.892062525	372220.294823285	329803.90127419	369705.811200429	340670.65493198	361615.789619916	337141.969317803	389849.959823153	411280.807995242	341688.104639075	49955.3547917218	356639.16156342	360624.520749029	372288.968969771	335582.322120982	331730.017915957	329743.328075395	361656.808024464	65435.5708351399	325284.2887595	381507.318800961	338566.39397736	75324.1122011882	334042.972081028	74027.5849642397	310789.004695101	353919.716411458	340037.572909453	302866.215083251	369337.468994085	347001.248913168	308937.857415988	347897.132192969
X135.1.65	M135T65	1.50853624936285	-1.21204003051207	0.234992315048025	135.080267721503	135.076757090363	135.080687416213	64.9359	6.66703	66.1335	235	71	15	970437.396919801	14077925.7168933	552734.118165938	589250.257321986	746648.774621859	814177.367080908	32972370.5285871	1375193.47117322	370802.880984088	684852.321166016	267501.835104276	23507547.8553309	782444.685176173	688463.846194687	27215391.6677461	678320.41089414	491910.586450162	63021815.0575765	25269843.3064736	384303.549264551	42857754.1965715	551522.374433097	797281.835282051	44382560.3431686	1014028.09525103	35145699.6845878	519253.758672916	506545.521572374	29591611.9654893	582328.592791468	567882.764726847	43427693.2218566	632766.877327896	622249.071681677	36554629.3996279	21497895.3779297
X135.1.54	M135T54	1.47318982548949	4.45535707704938	5.04007945054674e-05	135.101665116512	135.101611353982	135.101864576434	54.0848	37.6517	61.9946	21	6	15	798737.318594128	870874.352080506	693941.862933278	663182.973920748	667665.813385009	770664.846489698	746009.302553987	1207901.07489842	921292.078313178	1243938.2352908	1018421.87335593	747603.315814062	1081485.58139074	1167484.42339683	353379.986409375	809818.844491993	506051.965182765	2487660.96811152	1186413.82787365	2253002.05878183	2060005.31192816	2605527.52769186	1174367.92479316	2172032.11243683	2456993.74535947	2003907.48365252	2185783.84645305	2149231.28189117	1974411.16438721	1701155.34064823	1579418.96584051	963669.585105	1399496.1515669	629365.629677176	1694639.04800133	1031002.24408879
X135.1.60	M135T60	1.89374389083359	-1.22874184270656	0.225496638995089	135.116947545617	135.116776430465	135.117139660765	60.0557	45.8065	66.0984	102	61	14	227448.22481175	393956.221120128	145219.012217578	140199.937621944	234766.463452174	302093.415318209	191642.25004528	335277.670541853	437524.953410813	31782887.0717201	303847.166235944	251634.276123877	283829.756504531	840682.865361347	198568.748591087	18391901.989054	195065.123513542	41362376.5894077	492065.708629492	336051.911742877	29343390.7426594	190752.60679125	365957.380139856	281676.124851751	42295441.936478	390858.866864292	413027.947920819	25373995.0743754	209104.355862459	24200362.5086015	23169513.5991654	243589.354413489	21740758.2151663	14146673.5845594	323803.571786094	370998.62420262
X135.1.1011	M135T1011	1.23624248678371	2.81131069323518	0.0109934413420363	135.116817226983	135.116665094388	135.11694589014	1011.135	1000.83	1018.18	142	62	15	949887.667940115	1617130.46335547	1806508.09839488	1407088.03663282	2380323.32640951	1755700.72347655	1327271.2244353	1524450.60067511	1918002.87624999	1764628.85952444	2168093.29726992	1875839.51292027	2190373.94233399	1606304.51374582	2223278.40230972	2431108.43430233	2096858.06311742	1623594.78844141	1563652.97118984	1882617.55844364	1542294.10776989	1296058.69160506	1778569.28650781	1772459.52747037	2049398.65041132	1817825.18778038	2335370.43333333	1055582.8495949	1492112.18464583	2206268.73381772	943753.348114653	1898604.54771924	3101197.01475938	1570491.09932812	913844.101634169	1597326.73098631
X135.1.1028	M135T1028	1.00673077390086	0.170000368649735	0.865553235477633	135.11679237799	135.116705601783	135.116884086526	1027.84	1027.27	1028.61	85	70	15	5679869.49517465	8850714.64815908	9303276.71147292	8873697.81137849	6958481.24772261	11067605.5751491	5661342.10513185	6793469.03146783	9781627.91731551	7757365.02483035	8877863.13915677	6228150.03794118	8921444.87878126	6209693.43528937	9369467.30613566	7102247.63076699	8617224.1004167	8205164.14109528	5481535.61242481	6817699.09309741	6644360.64950996	6875091.45036938	7648275.60802059	11152517.7475281	6598314.6444836	10681935.9528703	9049528.91470174	4916220.62422926	9249678.74004808	8737215.39486668	5223741.60804763	10962197.4588501	9021704.36634887	8446001.4296875	5350377.80154757	8269372.40752222
X135.1.1061	M135T1061	1.81732808778071	-7.73538412668968	3.74724695717532e-11	135.116831941481	135.116709980543	135.116916775014	1061.09	1058.89	1061.73	85	70	15	4289137.44097269	5150679.2193542	1485698.68763024	4651784.34989846	1668392.32980771	5331233.10197907	1669239.68841328	1880165.7196686	5465625.26714717	5064605.13977608	5786023.18772912	4936646.65380859	3713193.75014846	5095581.94957025	4740632.81357767	1993675.54490305	1594473.67000001	5347379.95509367	3469506.13898171	1420809.20628627	1513524.8056328	4334078.17113718	5312681.34379744	1302049.97932784	1576158.60562221	4758124.12109375	2028081.37021683	1860720.79241108	2120076.51242496	5011881.8598893	1940082.67436997	4187355.94361797	1749859.12919991	4916400.25874997	4202502.45749999	5005702.26999999
X135.1.1044	M135T1044	1.55986249263192	-8.6213357973017	4.48974191158413e-13	135.116766930079	135.116662331243	135.116847784814	1044.01	1041.58	1044.8	85	70	15	11627615.7640116	11710922.1680301	6370307.45162407	11023420.6379706	5267785.32132567	8953391.2340372	5831041.17453988	7025950.62815119	10731243.1760492	11763566.0430844	8921867.90907122	8236641.43690347	9787248.24726935	10998742.8780682	12539765.0897579	4713784.37741928	5467678.35167966	10885927.462317	7882236.79140628	5195594.11368841	4113187.64261716	9859483.56806351	10517909.5284696	5733091.95328124	5304357.76153233	7176799.69918747	4342630.2749148	4542911.87775873	5058814.40475643	10542098.2543466	5762163.98170612	7820527.95562515	6842560.37503417	9176518.87993281	10422557.8727422	9620408.52045913
X135.1.628	M135T628	1.35300398666777	1.77343308625696	0.0958343961950989	135.116857646368	135.116734714212	135.116962112651	627.556	626.226	628.703	75	60	13	292478.111062501	508852.554103056	674007.932167112	307109.435670443	340697.332173933	507859.306015269	687807.611705959	532492.656242272	306989.502666822	500579.316942759	388252.918735025	400541.31646491	467383.311409213	481941.0736526	336320.810404524	367188.160672219	601960.414354839	386406.054679186	501167.438681606	428634.504066202	466373.761834569	336807.549568652	516669.634288756	550751.331210613	495214.265860353	389828.929746091	375156.047474813	393498.890947656	448691.910888185	343752.7199162	378548.437065598	338080.583786387	290336.889108287	325879.051227825	445970.122626303	324611.025785345
X135.6.1025	M136T1025	1.67480311247198	5.9891579481777	1.00063339836254e-06	135.578032249747	135.575748468278	135.578149955095	1025.38	1024.47	1026.66	81	52	13	29464.6761835366	55655.2773758769	71784.1843750003	42847.6265527358	68423.5744327477	66738.5651729882	52022.3818749958	16473.4175421	44494.3161908984	112423.498105472	100015.245442713	104468.398754886	96430.1600261033	62926.7025000003	65440.8390559924	107316.823024549	125431.582317704	71820.91762501	43410.4770922661	180178.621742789	184948.035842007	94447.1284288196	66402.5825000003	115740.649975585	79513.8282477726	161063.315671878	106936.140100448	91478.5268749999	128050.182254466	64478.3631966135	122995.127574578	204351.059744313	131436.570642357	65355.6310596466	128147.718257806	67655.7725455718
X135.7.1043	M136T1043	1.34682598238896	-3.34543453515136	0.00193985766983173	135.699131234329	135.698680268173	135.701562671852	1043.39	1040.38	1046.96	179	70	15	421273.958735772	1178782.5206608	700868.357342954	991922.980341372	320768.26744792	714299.351062488	759346.087993421	440502.847587325	410250.022300575	1205883.37328776	534591.756588544	454943.625732418	1183162.31657121	575330.797921882	1280676.26719376	715157.033313809	809195.381065861	1160997.42239483	480647.992252037	741463.556479279	197859.547265616	584717.048432614	1286052.02653067	462017.092396589	738853.070598368	976121.934544835	632588.269733442	520370.310000013	734545.935415294	1338152.13692308	924917.428938819	1036702.77362112	965275.911233711	359633.867139416	1138504.46052021	1342366.84850543
X135.8.1044	M136T1044_1	2.02160458351536	-7.8363033339605	2.08850714500386e-11	135.762546045034	135.76024192176	135.762665286999	1043.84	1040.99	1045.3	75	58	2	475317.307444843	484338.162706793	335492.894596359	480092.320086811	204300.696431875	367948.263296876	283101.673143377	380910.758072917	205103.80747513	513490.204159234	534237.45312392	565302.004559662	573543.18098439	570963.987493159	610176.504477985	172622.782161415	174103.725512187	478884.487409538	191209.354326929	129021.584121096	77256.8633391261	544457.741727437	505836.565424115	145663.724973957	133897.634953128	372928.440789474	110514.38348465	192896.50836538	271923.104298464	531208.255756579	218996.132494422	404538.773378903	236693.147335938	497311.772343746	571472.088535151	559806.688749984
X135.8.1060	M136T1060	1.49321191933845	-3.90748061477255	0.000406423683956714	135.824422958809	135.821797491074	135.82456591018	1060.21	1057.22	1061.11	109	67	14	108513.768124999	208786.49566051	68143.0922209813	90655.8043749963	83891.8831860331	296849.776875011	123188.014531253	87212.8144492185	194576.400433237	95281.2440891333	135139.52787642	282721.366252602	198097.082008927	182314.054462894	165592.372902347	175228.03538011	152807.590958655	195771.372499999	140352.09095553	79385.7668750003	124644.518750005	90317.0087500034	206108.201349432	62467.3535027504	103597.399953126	303029.035064691	142905.595301846	102808.087543942	116301.038222653	219341.773750004	150598.649516597	292852.83009635	85538.276162107	248238.551875003	264595.853327415	159945.355871398
X136.45	M136T45	2.9670750628988	0.693407416086553	0.498790247608908	135.965306754389	135.965146913341	135.965483094538	44.5087	43.6684	45.7416	82	68	14	62052.208063151	5482632.95076227	48464.8730752563	53788.3543454102	53455.6117025391	55147.4719406006	60242.2907041406	60155.7563238281	58641.8085017578	49715.3412615234	66464.6159865918	50962.1439817708	55448.3344860677	63046.1891769709	67009.1215467	45978.233549878	51834.5802111328	72999.1951035156	49891.576436792	67113.9330290624	62404.4964219835	55818.2630729166	61535.9476669922	62100.5111223633	64337.235990879	59769.2359467285	62119.5245836806	58863.8745844726	61105.7875358073	60946.9210437704	76369.6605166259	5938780.33577887	64688.604643608	57730.5236473959	53167.5400077769	54251.1239756945
X136.55	M136T55	1.93770690612645	-2.32402196743917	0.0292033622902161	135.977191720459	135.977082326118	135.978619940613	55.173	40.3281	57.9151	43	30	11	14200705.4827597	248015.728810494	16451316.7525348	16926597.9712248	18870119.3354511	17131471.3217435	16623060.5331506	540051.231105095	271347.471398437	15961646.7993763	17692507.002871	145247.417264292	16538485.3426129	15656613.2513839	18004350.4067293	17082937.2325748	17462856.6013455	15297950.709699	180848.668376079	18107825.6482743	19386622.635181	19555581.6095401	416227.95887084	281535.429622386	16859256.4854277	17295999.6808441	166295.759710287	198115.146956032	16305799.8010898	117655.543710312	15480847.9582985	15264799.404466	331606.739369455	15362639.7543973	741097.743109524	17510124.324791
X136.50	M136T50	9.91633847833965	-4.58937761550293	1.89951543894118e-05	136.006261625865	136.006019586064	136.006448463934	49.99225	48.4889	50.9642	66	51	15	27654014.6718652	329653.098694791	425291.396586892	473493.361331814	311485.608174107	782091.308672917	591076.592256945	210648.745285645	615785.334116319	456292.986815799	384503.199544085	614189.956872656	340125.002747395	221908.522851757	320510.447833477	444506.544910391	241605.268543415	26204797.7251828	147089.104206278	333725.783772656	425971.540708594	37276215.6752701	26235481.0211808	438840.156601016	379584.534531249	35144381.9615154	331894.063555195	281261.683646328	394346.947845704	370239.62600902	224854.413325223	19676158.1208	294359.156142188	26050294.4440918	16664520.5463856	740824.842893125
X136.49	M136T49	1.05853563260514	1.29675911516718	0.199281087749934	136.048178757539	136.042655654089	136.048306923904	49.36555	45.865	50.287	102	70	15	40655992.0245943	33907254.6071893	51231217.9859548	44314939.3810303	56649602.5906394	53005798.4036236	47491821.2168219	30459811.309075	52615580.1964251	33657730.0547396	44799706.7819948	36192988.253036	51359763.9390176	38331824.0724779	41875610.3857074	48081991.4326841	40903109.7766934	30381470.1810876	11110245.7905374	46014887.3177303	53002182.9551962	42951457.1673048	30920966.5314058	48546577.2801882	39916206.4087708	39815504.7193375	53252729.8733527	51128325.2784861	50394155.3018184	42404880.4101904	39448414.4551508	25219575.3032583	38690117.4722128	33861978.3781819	24758716.4445813	64691728.3986307
X136.1.47	M136T47	1.17914356500216	4.63541071902322	1.37541607885261e-05	136.075767249014	136.075665451516	136.075880053557	47.4786	45.8177	48.3762	85	70	15	5522985.34886719	4774926.55084847	5365288.74750159	4038568.82999959	4775536.22653201	6789003.45449134	5058197.54066859	3329756.61110318	4750676.31762261	5021186.80267965	3767497.05253207	5803711.62348807	5143924.06551672	3786174.60360577	4700464.75477021	5514760.98431375	3891736.52433462	4362493.08951502	2860031.54223516	5377928.36303092	5914663.01178214	4612434.53959325	2798325.71303281	6931104.88396341	8220131.1871581	4534065.6239807	4610975.3255931	5863146.98398232	4147777.13214715	6606526.72801589	4308136.66175681	3830044.96492994	4712099.33992656	3591260.94036307	3823767.17947771	6264750.44757173
X136.1.65	M136T65	1.31827846411261	-4.94558897003861	4.35865512393718e-06	136.083601133473	136.083464516802	136.091756608499	65.18665	49.0106	79.7626	94	71	15	2830210.40269081	1182956.45791934	1884932.40608541	2042926.83753493	1998862.70139009	2197830.14909887	3202287.8019183	3960779.52729777	1293195.83625095	3572986.42676369	1322390.83146427	2330048.04482068	2685684.21973505	2737083.83671697	2247211.15851646	2357517.3803984	1479780.66848919	5962405.63906821	2317210.53360448	3504393.69897506	4146582.91495281	4795344.63756667	2230677.57778474	4008445.69377719	5252039.64247183	3451120.45675761	2858471.9521771	3888011.58239632	2719763.93439154	3126846.7657264	3199745.1725014	4152584.81030673	2216972.48310071	1765298.73814069	3506400.06743264	2061066.8953822
X136.1.54	M136T54	1.54151121324722	8.37797094818555	1.30147865817776e-08	136.112127809938	136.112011118048	136.112274169922	53.6634	43.7252	67.0302	99	69	15	1069117.92211	869443.046559348	1225049.79405301	1266374.13036192	1160803.32796065	604737.442203411	769911.982327743	564101.419007436	522614.617362522	751653.547036328	802424.85361901	846122.31895584	591993.470378572	489240.448336979	857758.380191942	890028.783586188	607022.749276589	817134.952176846	322571.610915039	772711.79842062	801264.138995463	663760.142615709	824535.534437211	1072735.30390163	1192629.58449829	643723.856878846	457545.764865885	1060698.42361291	967406.434916071	1118820.50051917	730213.802708061	593312.218349125	576288.49149565	795473.117633257	593535.366681747	987987.517316664
X136.1.1044	M136T1044_2	1.73292239095433	-6.71337606858706	9.48688856361457e-08	136.120119013954	136.111978025689	136.120208115778	1044.17	1041.58	1049.4	55	49	5	1219614.15671	1032100.35880302	519079.12938756	1084185.14366251	480794.585943803	870377.10108854	556477.09877187	591349.227789209	1011796.22249243	951506.33813702	683895.634425651	833027.231553134	747062.758984388	1022366.68136318	1024595.78714844	196283.70735938	508586.777822287	1029360.98050625	521767.271458631	450227.498793809	420694.076625617	915620.171026252	942598.755937505	509075.5328977	530097.496942105	553478.898373044	516503.432457468	355992.449223628	458240.780449577	994110.775423177	369677.867661578	764732.548124997	654029.639476279	784166.588410456	608805.318256579	857443.482259126
X136.1.1028	M136T1028	1.01838225294507	-0.363435545445243	0.719054476760438	136.120143966511	136.120035111652	136.120237962948	1027.9	1026.96	1028.66	71	56	15	582944.781473637	898345.244644249	938589.902366543	888948.499109936	660424.444679692	1089804.47444196	705011.734354753	646773.572983532	936345.527035282	797405.888914334	776161.925444326	675203.681058426	776533.120131835	608219.44031087	852615.013921882	594900.281770826	799274.39531249	739902.726070132	541102.508691409	372291.354882805	571273.443854849	686143.043936633	718042.776715628	859221.222330736	600651.825333656	931716.691341649	885115.14472657	528614.676043854	904761.331620377	869130.486359108	471188.70428466	940126.275932455	915590.570768246	726676.936639057	601985.078878241	816110.401429694
X136.2.106	M136T106	5.00123463927651	11.1148541357763	1.49207313171473e-11	136.209760403003	136.209661729205	136.209825806568	106.251	105.958	106.942	16	5	11	0	0	33961.1787816882	6173.61313671991	2330.46307387451	0	0	0	0	2203.9670715183	0	0	25826.6683312257	0	1964.21545479157	4944.98452047507	33813.2584467773	0	0	5742.46183937341	0	0	0	5276.73598421613	0	0	18696.9661781515	0	32048.1406875	0	0	14786.113931179	0	4516.73084941506	0	5765.75359950297
X136.9.54	M137T54	1.0834460267262	1.64792865971211	0.10324794560212	136.940167591087	136.940001343214	136.940355269214	54.09315	52.801	73.2155	88	71	15	51005614.6108579	74224591.1002955	76027106.8595354	60002986.4272907	68909446.3346933	74319188.6002759	48654259.7400716	48940930.1688604	62031135.603752	51696308.684447	54911189.8668453	61446017.7471875	67319791.8673582	57028190.2488517	47828320.8583246	61658382.4409436	41066418.408403	46106894.2988889	66150016.0013499	62476656.556044	56151277.6182323	41288483.1062141	126536038.158007	102648389.323779	66922227.7898816	68711399.5916503	44012561.2342289	67793298.4102734	50418916.9143009	63339375.2748555	43113410.5402128	59346736.6363964	75127981.6362149	53816661.7261257	99032910.0336289	95868493.6886901
X137.48	M137T48	1.28905668913175	4.41591891414825	3.52149949336411e-05	137.045844315366	137.034294971276	137.045955234573	47.5111	45.6441	48.691	88	70	15	16283705.2261091	22519915.7892671	21510197.6698015	24925547.5060222	18359507.7561609	31550581.9202337	28312915.4711406	16949019.6435929	27270981.2461472	16244089.9806154	11689775.4479027	29004832.0038644	15742305.7295424	10412368.6391088	19604670.6072791	17364062.30947	16672262.9053411	5707505.30052569	10847934.1335891	16185930.307684	18608885.9102578	19625647.0802484	12383475.1444418	26552229.0018985	21585878.5869922	13329650.684821	10226327.8704395	16013146.3153884	33060827.1454644	22489691.8311682	36050358.0441159	16496949.3037451	30164236.15578	16583023.2795673	26385939.2065875	28944527.0229735
X137.1.49	M137T49	1.01523519831558	0.26736881673789	0.790203282437129	137.059725546708	137.051371874882	137.059980706544	49.4432	44.4963	67.8142	238	71	15	1488230.98289901	1321198.73591969	1974137.3167869	1659411.36537169	2265483.5154875	2240415.02501222	1847271.47394432	1269834.02158594	2010733.72359626	1344899.15946322	1668486.47544141	1221036.61643438	1876424.05007926	1560869.69096696	1535453.0128925	1875455.02560469	1364360.16690765	1129249.11396619	356403.056190937	1649512.44165312	1993565.05783833	1599936.84787997	1135870.59522639	1822953.21123317	1646468.81349759	1554071.64926875	2099901.47989286	2109757.73373177	2052648.00546901	1517583.58783466	1585479.03874062	971914.244430554	1422919.0279027	1211610.17010578	868838.803938495	2624538.43327991
X137.1.51	M137T51	1.79145432149937	3.73725921985262	0.00127139342978677	137.070990535898	137.068543337482	137.071177363253	50.6177	45.6384	58.3902	51	40	3	418898.307798586	373506.553221652	2757243.50134425	754964.180448989	2866030.45986366	2963719.76878494	619801.055554029	1835541.59006236	2569171.25882846	194710.717029339	2276719.99645419	279388.25048825	836183.631661826	303977.449027644	2337384.93478921	932058.942689693	2105121.37955342	276720.068749007	720962.717719973	1036161.45741057	971140.153727978	951926.052495858	95785.1357803589	1127186.19507171	601976.176736574	2240554.47003687	218557.002266334	253289.752579541	2616055.14296441	249550.548568716	1155237.82985764	1375466.27070307	332030.059097458	907055.835376867	52903.7786072428	474950.042182071
X137.1.47	M137T47	1.12586075217667	1.98917010259943	0.0558603999455587	137.079141668743	137.0790015841	137.081214146768	47.2951	45.4833	48.3762	85	69	15	467604.632178223	342286.52857146	429166.819946484	306021.316696236	350136.923962402	505067.646737766	435779.69430943	268043.096010946	315274.336987793	396156.264648087	250606.601420339	431050.32774776	378127.812717758	268635.446662888	377657.391250098	396622.901944792	256144.215045462	301011.079909525	135081.343714594	395959.545724121	509674.518098327	316667.485839789	191319.512177591	465355.347754317	658862.860568554	352379.227604426	309400.994425849	463668.223330664	211835.117918837	453739.795553723	289463.890460938	568023.066582018	304252.062917448	264911.622468233	229538.845723349	459700.514849922
X137.1.58	M137T58	1.85131802268031	9.69269332558654	2.06501482580279e-13	137.096185836979	137.09608039361	137.096311710745	58.24945	37.5642	63.4544	130	71	15	740183.574962344	918547.341592652	828888.429926471	925049.703012305	889727.204105814	859160.504978379	185342.285366992	901913.051981339	955784.171104859	741742.740171235	940885.866922852	911723.584976274	1417215.64104747	920865.378102734	620720.254115625	1114058.13420062	969409.225064183	836454.956738741	683274.719013861	830964.394033518	1023269.55809846	411261.875243534	1131530.1413888	891009.08918353	1000974.38286513	1063016.72583905	1131662.92635434	1040619.41742861	876006.140600299	958810.376839553	1037306.58655526	1033614.60751868	662383.207354348	1035352.9027263	1364271.12828604	1132066.24381194
X137.1.1028	M137T1028	1.02130819460379	0.358176830917354	0.724097291881047	137.132447333677	137.13232010813	137.13255762568	1027.92	1002.85	1028.84	79	61	14	800317.601249995	930814.662884885	1050133.90075195	1223580.03500823	890639.169193888	979495.437963158	724877.583862161	1015499.94013211	703613.632447911	928398.202111814	921979.829072927	694069.816891578	1017793.21779297	769488.217033486	940128.963155123	678737.234114585	823893.160097665	827038.186968747	787166.746983235	922625.311232466	686031.037300969	593994.072945038	777706.740469863	985819.908515618	761977.5425	972071.050448692	566307.841080726	627322.154395804	1067506.51947455	956694.147506695	603362.942962236	1023241.89378662	994170.744616951	924276.78820652	962861.685601672	760134.652910796
X137.1.60	M137T60	1.39625728931495	1.17509399685764	0.257504676671841	137.132560167926	137.13243760307	137.132814891648	60.47405	43.7744	68.3895	62	39	12	739026.316886853	363808.603520881	863503.142069143	783519.484215357	742368.776959419	788720.281828202	815115.822319617	851497.017664256	828253.795819716	75555.2325102464	907322.631842227	115031.634691346	121592.05633112	79302.1970126953	793571.154554874	806305.220715074	867558.067394262	851625.232651606	758373.897605469	928598.443907917	874989.492432333	977489.41859521	34408.8313265625	880771.594630145	973915.638298135	867142.165445874	185510.089671508	138281.11700625	837745.210705375	80391.93475	842157.264153389	94628.1268053572	704717.09671095	769645.026040351	137600.097434082	184628.308692627
X137.1.1044	M137T1044	1.18935831900171	-1.6890353373349	0.108723944411937	137.132426487774	137.132328594513	137.132546498762	1044.35	1041.58	1045.86	55	49	4	819069.834916858	1074509.88653479	631719.727386665	719554.269042349	497767.552076417	737806.442882448	453702.670809659	527926.434563807	1003072.11898958	904217.847304695	714156.38575349	778285.983191087	884640.30291262	844354.843133152	1101231.02809788	533068.214353928	569096.094677792	1158379.31189904	585939.668323864	681075.655576172	593525.43415575	652202.495359783	771882.875010986	720100.783986312	489491.167492189	665169.759208946	530334.77912653	598132.595397234	656796.746416283	1025233.59277782	408901.461250009	746004.246720886	722353.673621661	990713.866917584	954096.180196824	794238.413769527
X137.1.1061	M137T1061	1.31864631872355	2.85261050520242	0.0117583431749475	137.132495229445	137.132394778967	137.132583757925	1061.39	1058.89	1062.43	48	47	1	458878.859901497	596088.367211913	571424.182795127	457265.920366904	353686.592956543	605937.983896092	530444.316362324	513695.542396506	610448.442885535	714399.161111377	724565.516027355	408857.1637717	458309.792785873	522566.174680408	580591.863667806	422873.49599121	587248.332925558	542942.622820314	537172.214810703	631991.081077652	606903.25681591	568495.287402336	546851.010420386	601389.088555495	617233.221425304	334981.692206102	581601.415838599	604405.560962963	557016.082401037	605994.136927922	409307.383499057	304756.556034008	626143.011603298	508854.397040623	484760.039374999	568732.932076331
X137.9.54	M138T54	1.0496400387717	0.845358875111582	0.400326527030284	137.943517505402	137.943430789955	137.943703379789	54.236	52.801	56.2199	85	70	15	928653.669731791	1370750.65734135	1462055.80405634	1304190.21831471	1253919.49199769	1536603.10100876	818436.003254948	1001851.16129467	1124112.75280919	749423.22662283	894643.951229477	1232287.23682486	1346670.966552	1076034.27564673	759922.934845786	1019422.47104383	739511.040562393	810432.210844984	1128744.11925739	1105238.14868995	961650.34192614	732803.53767663	2730744.36338742	2372556.12087634	1318342.22105108	1424323.08218237	682008.471114045	1172352.23348602	1024359.61856242	1337029.08164367	735096.869965336	1010543.71967078	1170194.56064207	734651.975544701	1951606.71101267	1990821.87265595
X138.1200	M138T1200	1.53339168479096	1.14843730868925	0.267864245613432	138.000629952715	138.000528428344	138.000759340077	1200.08	1198.41	1200.19	73	61	11	79074.4610286451	69797.0116811918	81484.8396801774	65628.2651633531	81604.727617188	76508.6631093779	57135.6520632111	87194.6443652385	69855.3260527368	77126.9538183573	56790.1298339822	69761.4639077541	337190.638489116	342748.898510673	76917.8041015595	74877.8819661454	72965.6412187495	322578.524553126	63285.7807226556	74955.5055010498	350419.945135897	61568.4687732857	59971.6618133998	328285.041526794	77334.1772326676	74418.0351909718	78707.5144554232	69692.7829953846	75514.4767329557	78046.4683496075	48167.3241520179	56590.7298662876	86924.903321535	83219.2884112883	48121.9384556366	45174.9204711909
X138.47	M138T47	1.47727680945039	1.69711881146244	0.107374548698902	138.049214951875	138.04276393452	138.04941889587	47.4585	46.1518	48.691	145	67	15	194352.915420812	256730.457526302	1133478.75617565	279900.349492839	172032.766308036	389409.499640001	1359657.63292205	817019.810840067	282405.35912743	177272.289207292	541274.166307519	332926.697525944	171345.493042969	522948.988718825	210382.172627031	820933.231043749	199656.14823798	261599.281039293	111477.308819023	203568.380009978	233576.071148984	263976.873578125	122676.8246958	305682.795995469	267971.808977042	685686.139703906	467430.936878727	144605.963962003	399624.498542969	222762.141097035	463277.04463747	136625.062179687	377734.510294444	195467.244483529	282139.608211544	1475993.0014136
X138.1.48	M138T48	1.60401275139367	-1.59922967250169	0.114727469730644	138.053751828926	138.05244228866	138.066389361181	47.91625	38.7267	49.6465	174	70	15	836169.80871953	1920123.24568695	2706012.91194786	2581605.53547253	878006.795170017	1524814.6940332	1178349.76824259	348739.43671875	3832468.07366895	1353765.57746268	2155794.44805178	1619716.59644968	965163.927929046	1015709.20662786	1356968.54871147	2846178.08185298	2371502.23996251	2162367.67923023	558628.916454901	1003204.1957373	984735.641539209	1530097.5163368	1144271.64255597	1970869.15197926	1504043.05228658	944958.348377295	1975428.64451788	2077135.31833073	963723.1602347	1484428.52738453	1332298.7462774	443627.947628907	678520.104935495	280584.30806808	425861.679107726	2331276.05685404
X138.1.53	M138T53	2.33592728327684	10.6684401371361	1.19647196594741e-08	138.091506545427	138.091307866999	138.102765553191	53.4669	29.4729	60.7078	183	71	15	658830.510062688	377847.950245581	392625.997495474	438883.752068844	279572.507929954	366410.153541297	403465.01593125	472887.360449139	476143.179792376	296614.276017659	431277.994558752	377888.635675275	428227.824443323	430045.760017405	515101.526662157	295485.121659607	497903.78476909	387266.476506294	400925.817784487	346214.235109976	479036.196160807	511330.385714518	797258.990541797	396610.029118206	472474.979340032	464237.17798875	537730.685351004	405661.875858566	444058.649535508	469618.315869271	355831.972648153	257190.522366309	279831.133284807	411106.709565234	770481.49676861	378255.830982981
X138.1.8	M138T8	1.51101580392505	1.63982375446327	0.116971977386476	138.102724986764	138.102649625743	138.102800273738	7.80556	1.85756	11.6363	55	40	11	152461.736449173	128488.837336062	0	686637.905191745	0	0	259395.229066069	397345.118991089	0	652523.944144676	0	158974.50866583	463164.183276112	658883.073728435	700875.786089299	680425.80567462	0	227082.591105862	634066.605420214	563328.478099477	642935.888730873	0	0	0	0	0	571271.113341781	0	0	354023.451570532	620297.179434739	174685.735510737	0	662438.841666853	0	337653.825770363
X138.7.1031	M139T1031	1.80247111269324	7.45419899717646	4.94346719115413e-09	138.680217015772	138.677802514789	138.680363499391	1030.71	1029.81	1032.45	59	40	15	5502.99166738987	34385.4162445068	66582.0386489034	25814.3086826205	56787.6618749954	131903.712500002	62074.0857732296	37305.1232663691	61902.5690299432	66467.5474367738	133563.388415794	133060.522866216	81209.0462500003	61343.6937499975	61631.2428581715	89740.7278544903	189910.536898442	80003.9416796882	49944.078696847	107420.759162948	111708.494306639	54264.3362499956	29626.4676843286	151685.131901049	57775.6357356719	121789.356770825	177838.380966806	39831.8409070373	176853.004726557	101007.8667513	66996.7106249986	171362.803746098	128834.910046878	104387.264287108	60670.7007329464	68342.2248489261
X138.9.49	M139T49	2.40937797113827	8.70751473009871	8.56873731969188e-08	138.906423628013	138.906242995356	138.906731904095	48.7784	43.0514	49.9726	104	67	15	780971.485174632	1708871.80934522	1594592.55084819	1309905.04434467	769443.922301173	882163.356355147	796869.061294678	875889.899676604	775435.861749259	1196986.55058256	1816892.76882223	912589.118350001	1207134.0587149	778697.079676656	1327220.10702765	1228873.89206689	1408443.89376104	1321937.07930775	1002818.27866146	1234484.67894946	1546068.84592588	949671.040993945	822101.245933358	513870.334161539	621699.06003796	521471.230126103	343162.09987875	747530.659473524	846119.763049167	1012228.83676406	902119.92646543	432464.88901833	824891.164469866	1301449.83219079	787164.428651032	713896.473651562
X138.9.54	M139T54	1.06144786121909	1.17406861813533	0.24371640523932	138.938243053537	138.938166097433	138.944386265878	54.1182	52.801	56.437	87	71	15	7643118.55544011	11308985.2804966	11111779.1541504	8869431.37836048	10242760.6704317	11071988.6498683	6853467.02560857	7178697.24177974	9307721.77620883	7617400.7952428	8514134.66632769	9296394.10036323	10123265.8962666	8499024.78221742	7105993.63663865	9361718.15554432	6259368.32245879	6781920.95292073	9997994.68245396	9460930.30330547	8475870.90877617	6372818.0497625	19742959.9295952	15183679.1690338	9955449.01045229	10124379.8508718	6538575.83184173	9945892.68197112	7671364.43020624	9437847.95867552	6236036.69474568	8881126.04924967	10919211.5850802	7564278.68330416	14937615.4744296	14743933.0967929
X139.1200	M139T1200	2.03610356227319	2.52641083750258	0.0215781637355703	138.984600298028	138.984482043657	138.984809626357	1200.08	1198.41	1200.19	68	59	7	406824.379813454	77377.9190533092	45255.7804150401	46400.7605588954	402925.092623277	8210.26554687851	70893.7613981155	90447.4530694133	428905.316716628	413874.980690176	46040.3535016723	60961.3109101584	397084.954569556	68718.4256752236	78117.0191940461	72079.2116638198	59681.8576652014	61106.2411493374	366543.527335124	60709.999936523	69932.9711395752	56314.3317187483	42638.710513137	383828.750936508	73015.6967313883	61589.6197949233	79202.8586351107	94727.5613907405	49904.8243118979	54542.4173158459	100960.675850759	12759.4456250055	71707.6586975112	64538.8764776159	77511.9986414297	44416.6163950917
X139.40	M139T40	1.00938557680036	-0.156906133285501	0.876194549592975	139.01811241361	139.017886598494	139.018227840796	40.21415	36.44	48.0577	56	47	8	4096350.24568739	2436081.30137516	2509494.35875606	3385428.17253543	3547812.53468577	3631458.61993887	3641311.54952338	3004430.68937083	3523294.646984	3474760.92648333	2059005.06977515	4740784.769361	3528292.60789482	2463261.26158303	7645049.6979147	4077283.5901436	4864643.79735639	3763373.79016365	7017953.32389199	4503918.51744682	3528191.95200276	3542495.94721613	3497343.77482281	2941536.02187863	4082847.87201855	3519408.67899154	4675235.90988017	3479317.7746809	2676466.04778	3519932.61879295	1876080.09118739	3265735.46703939	3909864.28709684	4563467.07448521	3312471.65183805	3400467.20303363
X139.94	M139T94	1.77588234605974	-2.30697651409099	0.028815709721226	139.039222301062	139.038860858748	139.048028296853	93.63635	63.8397	98.0402	66	47	9	2911862.19562301	257399.486614166	223343.734461359	2740048.26558357	2733876.31148028	159005.337412968	271083.293255811	320066.553237904	2835528.76424317	183079.799085139	427115.207774883	2983852.6346827	209848.412885639	2940658.63170315	2989536.54436474	203128.244256643	239130.646951544	4588197.93668405	3550985.85942592	5282792.26505461	5907898.0757869	5077071.08152568	259765.115505622	5905158.66434117	5218341.50437651	5376790.97939993	6069581.75701128	4758861.53689908	5805317.08899934	4841723.97941647	5679676.96258699	6872565.51834299	5999386.2960266	2887045.44831042	5299034.42896355	170767.211939627
X139.834	M139T834	1.65290741304951	4.33705883647534	0.000125958328844433	139.047891605154	139.038931537761	139.047955493746	834.124	822.229	847.535	49	44	1	2796698.02429819	764676.274658801	2635761.66469872	2693052.65984978	453015.016731119	753516.001755833	623747.260761082	794243.588213903	2715276.90365406	580189.911670165	680215.647903193	529618.063531886	525843.679227542	718035.879539329	2710235.78195465	472341.531338817	566808.288693434	595652.77246766	701611.911289257	578676.38748034	417367.870188536	686464.550919211	2790764.59434712	606533.492149304	515404.014968251	537602.967951672	2619322.88561028	541429.574991541	695757.555435948	732884.184520352	498447.088430446	543538.117680956	657256.117769099	360613.895786639	531149.460054283	574865.853010863
X139.1.47	M139T47	1.32792821328578	-0.561876118796973	0.575979698830704	139.050280587351	139.047927483123	139.050400900953	46.8956	45.8177	50.0768	87	71	15	5702780.31288255	8881387.95647681	28309560.4145112	1745854.53932981	2923044.37862449	5307592.0414789	3208485.0335292	9683933.25836799	9139042.12871556	4346801.52492591	3511490.16267778	220282358.727614	8426093.08018764	7278712.86083283	5609025.4325388	4585647.7103569	2298575.14432793	3048486.53915437	3989822.52212119	3117410.7789267	2870768.84870247	1709542.33552953	7841669.82226681	2758039.7736125	5171123.70101533	3925326.33992472	2071261.32341435	8333429.9584806	1906848.51750562	3436551.26873208	3092818.14105103	3273069.65755518	7129978.02643976	13951507.4517168	4286509.69908267	2962833.30848515
X139.1.62	M139T62	1.40753871054708	3.79410733439958	0.00154974246340256	139.075380807052	139.072630349959	139.075567328624	62.274	45.6542	63.2398	103	71	15	1724955.7031124	1985936.16761641	2032995.98459432	2672355.52366713	2002205.52306509	1909837.45017785	2008941.71444172	2102694.96238511	1983275.38026001	2129232.50719428	2218057.55443733	1951080.24317794	2152584.45634776	2250709.7704947	2030545.2816936	2052714.96736719	2792025.57043071	3106213.56090823	2042063.80557057	2625906.66518844	2806570.1360856	2216951.20004041	2076013.06756912	2627356.09511502	2745139.75040046	2128835.14741861	2178300.46088013	2912504.92401019	1972864.55293229	2540699.58369389	2216941.71618781	2480651.50215461	1960758.1489829	1987757.40494421	2192401.08983086	1896631.96575439
X139.1.73	M139T73	1.15204766481951	2.17943228492122	0.0392234427959188	139.111853623524	139.111724248986	139.11196776284	73.0476	56.8052	74.3669	91	55	10	1446555.5798868	1489563.47551071	3328261.75745931	1531793.35309352	3056854.18134018	1519819.92332277	1520592.06817594	1601752.84361898	3531232.53747824	1531350.17344582	1666799.67973862	2261099.59489607	1761639.97188948	2497143.60518095	1604219.1849446	2272748.92702525	1468132.85483528	1772810.01582558	1641173.22840731	1691885.16068553	1644792.18650873	2623151.57391188	1369061.74707676	1869788.95632309	1750966.90947028	2953520.40620175	1675073.51798349	4315037.80394677	1456801.90253598	2519521.67108076	1768569.80919961	1666428.35942571	795742.316672462	1641716.98773596	2749626.13822629	1448369.55160374
X139.1.55	M139T55	4.44400596456846	31.8938821561311	0	139.122997273791	139.122893168416	139.123158044003	55.0366	53.7954	62.4733	94	69	15	287427.594710113	647633.2349089	633582.478060714	807502.88153932	474067.689931836	691250.197013095	892676.902121773	911342.199153646	514086.776380163	454658.072532933	674108.170135135	822114.578730377	886419.489789063	618514.291979553	435667.866861459	589225.795479757	479501.470705679	388743.471229101	162516.241293932	875144.651200181	901273.301278001	600366.712708074	2374454.27426208	759239.184871962	604095.980236328	409726.77344837	734197.881588981	1210396.49156812	592740.600800716	1104880.36911045	595229.454301042	325990.364206153	340065.42296403	533215.269482528	2387048.55622939	461144.041560496
X139.1.325	M139T325	3.22785728286033	-5.38711984431487	7.52825565304427e-05	139.148338882594	139.148275906901	139.148391779321	325.461	324.56	327.145	14	0	13	668806.471398327	674544.421441467	654990.658841289	695537.038087924	673685.453652111	662161.333892327	718107.337115871	646678.491572032	646994.422900402	657938.067108301	694158.293628161	642946.822861566	712312.109544754	739752.926638921	770065.971361306	744924.223488719	751237.928357283	759488.919752209	739564.495641342	764138.258824899	791101.241058276	806607.079013515	642088.707713187	799951.000141824	817099.182690451	781447.469161827	903372.232585483	919604.013059069	883972.073837867	876447.218579769	1032847.51067109	948651.680427834	955350.541332448	627995.555311533	911331.699873988	642917.457100245
X139.9.59	M140T59	1.68377071028403	-5.04936984630603	3.15281987139926e-06	139.914742650348	139.914637881303	139.914865966552	58.55415	53.2471	61.0123	84	70	12	270846.396934875	545001.020631354	451457.186807953	257788.752101278	378982.100899463	348047.043370034	211249.242810054	417017.281812305	377999.641852523	323149.795296631	286305.85904032	272617.195076383	417901.785903469	518811.422737669	248693.867782	265109.545382066	284279.419059407	286074.765099492	509642.230279868	313156.191945458	292555.571675763	241929.009016406	1831992.04775232	713410.085523868	410218.54929071	606734.253621478	389203.841463484	555531.074225674	329613.093691675	308411.258878144	184866.092003437	442288.461036133	533011.797065123	264327.740274241	714164.739275767	565441.236603835
X140.1200	M140T1200	1.36189194269243	-0.746482781934365	0.463423819498499	139.968514403288	139.957108222966	139.968660736246	1200.07	1195.71	1200.19	64	46	11	161968.21129657	146558.615006014	53980.0372341596	20511643.6608229	161345.677901614	20571555.7910414	123022.122091621	22032431.9300276	178471.044274094	77906.2409261062	154252.139660453	20741691.8109272	198753.379605266	20419430.2974947	21155589.5567017	22657190.8270242	20463243.338731	166420.712606198	20847933.3036804	20608028.1731943	20374405.2812969	21139658.1573486	21273157.7102443	20865408.9418194	174521.925824961	20442770.2905391	174648.62990235	237560.894439811	147390.11685268	21754059.3901389	21002870.0276043	21144998.2053786	63251.1613955975	89868.5927823164	20265290.5782306	214270.51130281
X140.44	M140T44	26.70192660685	-8.08587885298357	1.25244259407964e-11	139.988330523186	139.98808812108	139.98843886434	43.7225	42.1221	45.109	51	36	15	12819499.5522817	119967.996414467	12896332.4017227	114526.331395312	13876090.8671093	199018.471588886	68618.1754692116	160472.056523174	13911560.4630502	129291.724499189	13776419.7687378	38557.4453502929	154933.272448657	13453605.6100613	13462264.2604733	13645316.1511551	74806.1489422572	156785.460476823	172813.105211484	101568.427782617	111743.711192076	238406.852945887	13191052.2441082	83617.5994671224	279071.509977984	154225.107522682	155273.396191562	195716.034184399	168459.11404071	213285.598260685	209162.422910582	2130147.07915088	207264.289425293	13185987.7178313	338439.123816451	12984740.5137928
[truncated: 26,117 more rows]
[truncated: 50 more columns]
