# Supplementary material for: Plasma-based lipidomics reveals potential diagnostic biomarkers for esophageal squamous cell carcinoma: a retrospective study
Source: PeerJ. 2024 Apr 29;12:e17272. doi: 10.7717/peerj.17272 (PMC11064858; doi:10.7717/peerj.17272)
Supplement: Supplemental Information 11 [file peerj-12-17272-s011.csv]

sample	class	M100T142	M101T629	M101T64	M101T50	M101T53	M102T43	M102T7	M102T629	M102T50_1	M102T50_2	M103T48	M104T629	M105T48	M107T46	M107T48	M108T47_1	M108T47_2	M109T48	M109T46	M109T47	M109T1108	M109T1140	M109T1122	M109T1087	M109T1160	M109T69	M110T45	M110T48	M111T46	M111T47	M111T48	M111T58	M111T69	M112T46	M112T77	M112T50	M113T48	M113T629	M113T50_1	M113T142	M113T50_2	M113T50_3	M114T46	M114T50_1	M114T50_2	M115T69	M115T46_1	M115T48
QC1	QC	5.01447106722019	4.56803252936333	5.25234070245219	5.25353889731583	5.42018688079603	4.73833877798964	4.72974839726802	6.07271090984476	4.35019708582754	5.10639095873797	5.39208525402798	6.09363601221666	5.24971775632089	4.98070530288357	5.07424390065681	6.99593011047834	4.60309770262225	5.12584239308257	6.04649176495717	5.25108618684595	3.70075150091854	5.61845998315725	5.8520520849749	6.3876128198143	3.71197708097217	5.37175705109065	5.33491346317559	5.63222843168815	5.9199659773805	5.32800918312826	6.21018603618527	5.41322948956539	4.8781396681962	5.52481688805646	4.91119741233378	5.19572519265499	5.28575584000141	4.96307431397591	5.51288330610488	6.21749522069035	4.4446541909708	5.47563863291972	4.50367381826283	4.403840316863	5.47608854383809	6.56812540511325	7.04810059496636	5.4463529430656
QC2	QC	5.77943885548881	6.02925526516723	7.3393952049191	5.29226370280787	5.62805063878001	5.2126430831322	4.98503147982588	4.14326142285102	6.14378054963439	5.4575545780867	5.49463138606829	4.97086803731946	6.19870495219216	5.13710351926483	5.69400501496817	3.78271032433463	6.31425071081058	6.01825419429819	4.95418004588917	5.67242746266321	5.43837046888879	3.93461192008394	4.4443545985399	4.47294974199975	4.67027882963246	4.31843741626997	6.12165079269141	5.38166831767844	5.50999400005066	5.79200132535821	5.07182997287532	5.73402431712084	5.66153861274586	5.93264285662322	6.22995211637543	5.3512379804198	5.46723766031951	4.90636151964229	5.20371822422983	4.75234281522797	4.98511601952012	5.48829308752308	6.94277268686475	5.68185337231326	5.33617038576753	4.17913874502418	3.14414710716402	5.82843554303681
QC3	QC	5.18675333982538	6.29714240533196	2.85857779067305	5.58062348665163	5.17347964015757	6.90693344176254	6.57527379550565	6.08260771028368	4.5993441720191	5.55226182476193	5.34324429311348	6.25515182893833	4.59413713997934	5.93203500529593	5.16082428140511	5.99464723382719	4.95597293564783	5.33366263358418	5.08443170400269	5.23790211382004	6.99469463542406	5.83329335177149	6.24801859790848	4.94062183461319	6.39869825585157	5.48897099519662	4.64948795349948	5.028473898412	5.38443726644423	5.0122910503173	5.05678640749263	4.79457948836024	5.01699573532915	6.21644660574392	4.77964888381565	5.46180877953809	5.39014910246407	5.76063300783654	5.50037352701081	4.71115873908609	6.68171701098317	5.10921476413386	5.03038290848754	6.38896405031325	5.48610947008337	6.19617248726431	5.52821096760246	5.20795718650571
QC4	QC	5.4724807066006	6.76009523221842	4.71673227053689	5.62861221391757	5.58994517865828	5.11158687891226	4.95436620654192	6.17285146864461	6.61863687905778	5.78498445607736	5.60632342719332	4.59283234743332	5.70765749400458	6.23467733154596	5.75073145732532	4.79056347799391	5.60002202060462	4.73412831925393	5.86072433587456	5.44086338762983	4.10008188931856	3.80651605146998	3.25841866681956	6.75510816548185	5.9381716483307	7.82072796554438	5.82595948165294	5.73007768430436	4.59098509527093	5.55041138523015	5.92880241148074	6.25832943782496	5.80385692126916	5.02933436224018	5.71744611790909	5.62457980449299	5.50809431396609	6.22541382047569	5.54399460088399	6.45573559493895	4.92048470777245	5.87405465488472	4.31407950202227	5.66328669325073	5.56710597290547	4.42027691051833	5.40721045551515	5.0327549845438
N1	N	0.791872858257865	4.44253054458298	5.66373146166285	3.95666968219328	2.2348881134701	4.07944964418368	8.19554826301733	5.98296037637657	3.92795218111496	1.85310919486719	0.951766545924242	7.33152894294216	1.26176845989708	4.18923555878831	0.419701287724408	12.0194576248108	4.31645306018563	3.48393891113947	5.98613683721907	12.1949572948006	5.02450802084705	3.65369855688128	5.45310729743119	2.96087929518565	5.46697225081096	2.71018920916596	3.30972798241431	5.14268463764015	3.1510920706972	2.60035996882322	4.56536759610953	2.30704815054241	4.09098710274015	3.77022715888171	4.20949018818274	5.2191885171711	14.0304260786398	5.7145543848542	3.9911045027457	7.77528156375655	6.90793987663438	1.66552086850099	16.7169555169041	3.91168305379597	4.44036046776994	6.86212163720577	7.16530025333909	3.98348265008735
N2	N	0.603897696141883	4.59755296151112	9.58763499822154	2.72846290229598	1.64549514601535	7.35557714512073	6.11941969970489	4.32848813620025	3.70577914257409	1.07124677133049	0.749104344723153	7.91807298866335	2.42707595895731	0.612725985290099	3.66947187465935	8.56578751952073	1.98142290262521	3.82988189923875	2.22156487933376	9.20754596963309	7.47641187204011	5.69920711354522	6.72406543951537	7.76740314070567	3.05244205924696	4.67972672001309	2.81423782212934	2.30028505081009	3.56534727269538	4.50875904350451	2.69297472369851	4.98476810025043	2.86717605551618	5.06917518692326	1.44928613378708	1.86107726970876	15.3947054388019	4.72341358139923	2.61820036390958	7.98741140562793	1.90701816200563	6.78342631042935	21.7124760587167	1.92531072894233	2.01283929537749	10.8469590216037	6.8336328565849	13.1323711121867
N3	N	2.13877625877944	5.4151199264702	6.21578293975232	4.88655276748038	1.35477067789773	6.03005152435996	7.08999580586974	4.85185518017174	4.45441215491733	2.61139357537628	2.2195499934559	8.08606030953711	1.74411055023894	4.13798198473513	0.922854399778005	8.02616096024668	0.0288304129149338	1.26604819283491	4.08983552416708	7.32204501761523	6.14357204749185	7.52585600438603	6.04023072429239	3.51139268388128	3.18021780674878	3.45378154792724	1.36896018246977	6.10077610401014	4.5541704426306	2.90587298175871	4.58554422043192	2.98825885585214	2.54788397097532	4.81186853336402	3.08473769773776	5.60183274794422	13.3994669444851	5.46614912673105	4.4785701585261	6.42232675211044	10.8233601701842	0.782945273422405	7.17104017023174	4.70082401806077	9.60537994391501	2.51284606371808	3.75994620475793	2.58719724207438
N4	N	2.36398497463612	2.69842604098003	7.81420301032087	3.33385654657164	1.53277304790376	5.52338585115344	2.38104165434848	4.29491816409002	4.40071436042542	1.35796064343966	1.01255380300247	6.37252333335656	1.02650054700187	2.26060430201865	2.12223320591452	3.90382712648509	1.23773626538223	1.93510784501454	6.20957285193165	2.19784864603971	6.37192420864701	2.94325136480533	3.61609040278194	3.37003242867715	2.73702252689015	2.61296252784032	1.99118525143569	4.31991705775751	3.67241537996949	2.65160955329282	2.3514339015362	4.78315405088459	2.62579442856899	2.44262493191242	1.61113402161163	2.39762311412354	12.432486457336	4.57788709879276	3.24479239639826	6.35191664838151	3.00453506215439	1.2451258624481	16.2716154796067	2.91037997858498	3.21531156374283	4.39640970702604	9.84793184825014	3.87378994305892
N5	N	3.21767008187129	5.92989457213374	7.9071240002938	5.63116314091236	2.38226480123382	5.20560563371013	6.53801084671676	4.58728260762351	5.90691609745707	3.48319150653049	2.82256926360241	8.54330627116194	2.09897787711346	3.67129959727033	5.00347095674601	2.02566328706356	2.72174891493242	1.61395610600627	4.53039317756537	1.46836370565224	5.83903134274733	4.24597954164821	4.9989369726204	4.53051596894831	4.22395238001519	3.32539720818836	2.03850482409269	7.94692814024934	1.77897949327906	4.04653425165623	5.57790068224427	4.66123804397591	3.8961295318399	3.56484101650088	3.60579090424754	5.42257645859926	14.041371686009	9.42178184604815	5.54234210719011	2.88992549841878	8.30932946325095	1.69009326240456	3.49722190218316	6.23203714897047	7.42213122432643	4.87929564878972	3.98485129065484	8.76036258089073
N6	N	1.11560553140721	7.41266769418937	5.10442623434737	4.12441287546575	1.87922220572126	8.06882217401939	7.22835020262132	7.82552146576676	5.2446590495632	2.6044698062721	1.11458217113129	8.80069092193915	2.02554321743569	2.59802198261743	0.447950833472852	6.04071801743793	4.39943928289148	3.18080173107014	2.63633281247619	3.00037318193164	6.88173643075452	3.3954505697799	3.16174378949063	4.21492226962284	5.70686056193158	4.36339042792892	2.38464740970172	4.68425463239885	3.09450937953636	2.76225540194326	4.52853263452442	5.82513951697986	3.61646060402227	6.65324241523909	1.95523188707956	4.33364781108439	13.8809907418467	5.60994404619202	4.23915195903827	7.58910421652683	5.63125251868479	1.85679428363486	16.4326018806051	2.66192359723634	7.02412173678693	4.92848508212387	9.77312112142603	5.79539805009707
N7	N	1.03681198072622	7.8186947175431	5.88390956947302	4.4272627316272	2.35201425717589	7.413429586929	6.52978326970705	4.5313542986198	4.40901894092952	3.56976083769799	2.28773067639169	6.48597222155259	2.99177879443401	7.13700523161554	1.00105278347425	3.84519315107459	0.0967086630509182	1.89176039144619	5.35510146291767	2.62819456273189	10.0374019861797	7.50804229648126	3.24994029944444	3.78765214643391	4.70001478815489	4.37493047930553	2.14504374958027	6.55156458181451	2.33843343622065	2.23256357587516	5.11302780181631	5.08064366098121	3.30562337525188	7.33005130775333	3.80757179770868	5.59282926391074	14.7259488077937	4.72491940341641	4.48664637555802	7.33330475467944	5.70604598826974	1.68170096401469	9.040712138984	4.13137392503887	9.64260075795986	5.29654651110808	11.6670789579777	4.59410715697631
N8	N	1.78355791353763	8.69041717720656	6.78598333027273	4.23573700899348	1.6953700341573	5.3167970936645	8.2067974396145	4.38625696215689	4.04476869382614	1.56099645961468	1.08632035656802	7.20201355610535	1.3680646379877	2.82516485860893	12.7582206916985	10.324919612271	8.83320414952067	2.41507228925048	4.53486101027181	8.58996319411304	5.57694620726509	4.14425532645329	4.33913202395101	5.04263280280723	5.0365820887274	2.71303707463562	5.17597283388483	7.02078969182231	4.00202359601143	1.54285482720365	4.05192590726171	5.1317723301285	3.45934557433206	4.16604781135084	1.90824692793667	3.29703991965329	15.1973716172944	5.56240369375065	4.24797774215881	1.22750321712158	3.37518217713051	1.49456642485786	16.852217496039	3.46854343679852	5.27616489712914	4.57155860354821	5.68638133459426	10.3180784427204
N9	N	1.03675340778872	8.79007178783413	5.02663277971287	4.04951101020046	2.38281767371915	4.6123772468346	3.39932276460571	4.92329105642146	4.30618809863222	4.58324640590302	1.92026473055024	6.25399670691821	2.09312408395955	2.85715991113085	5.2447680574462	9.66583052716058	2.6960163338761	4.57802038289065	2.67930936854232	8.12351447528224	4.91906013487597	3.47975342711046	3.704442681906	4.34725287118448	4.29707377833722	4.49104119692985	1.36233978200091	5.10048786680556	4.15206535667693	8.05910914298146	4.91960435605003	4.5772126457476	5.19493009739666	5.15428298957131	5.20235578476557	5.9012225032415	10.0351300471379	5.06086456745131	3.98379306734136	6.26900922561044	6.49309527269507	2.06360382194527	4.89507218893323	4.24016849380512	7.55242529320347	10.7115992315219	5.25986187106126	2.32428256536897
N10	N	0.0879918909166945	5.93317812471564	7.05467042157385	3.50575367183675	1.01405690801313	8.418893390394	8.84751539022923	5.03306480943276	4.9938202734645	2.88310098629165	0.587895591241833	7.9516009415664	1.45020332109867	2.3954827336233	5.40860208429855	7.02511323108651	4.0720866465537	1.19007189946218	4.60881873780573	4.84620103651548	6.92269649793045	7.12360642656948	5.52020068193623	7.06202541615265	4.99432999777103	3.69767234230544	2.10189914896669	4.76142378627529	2.83239811177661	4.30802757888814	4.1497759596434	2.31614619865372	1.47685130428797	2.22456829399217	1.73216709425051	3.9204127434826	12.832943039211	5.2414991942104	3.70008931318023	7.5423390424135	1.13180291672275	0.445203509827955	12.3675655516125	3.14220991100377	4.7829163055277	5.90358480552055	5.36980086898225	4.01683404144014
QC5	QC	5.60661065413025	0.780590051948384	5.3618261251835	5.52134761793723	5.33774443127449	4.64888656185481	6.29334328279427	5.4424568066822	4.74537417269867	5.20116998291683	5.3554626550985	5.78750045709654	4.9726929549522	5.1039340554579	5.52245568410286	5.89916327180329	5.08225129533242	5.78956523287387	5.1616544528045	5.5252736085392	6.00096240193147	5.95576608083357	7.66840990380984	4.87124861900399	4.15277374861711	4.64481663447423	4.80922743453903	5.12445826044813	5.05893417778333	5.77867036665377	5.41509150784351	5.50705042538126	5.57584994107677	4.8548714187049	5.56174739029796	5.55009964423125	5.46925633783534	5.69399046871284	5.48189848789832	4.61527725057794	6.47032644534905	4.95419236149738	6.92768297995266	4.75617413938282	5.51565174679677	5.88051153168124	7.19546053481879	4.93743359634056
N11	N	3.86032423107711	5.88045670190294	5.24285665323474	4.6373073217217	1.60881379857202	3.94486275007467	5.29231145662769	4.39965624623677	4.41140464889737	3.21283939347001	1.25843078625855	5.89597859552377	1.73245339850899	4.94151687155968	0.33971042234882	13.5237760535564	2.31363006991767	3.3429818736847	7.28896578810738	12.0725858570902	4.96233763971066	2.83715062625077	3.69177075153538	4.308076204921	4.25661962653559	3.6585063825648	1.39350732712919	5.90312155075144	4.51251954384835	2.63665639936345	5.33491307899211	4.28047206994517	2.8473632465724	6.5847248913997	3.28280425956981	4.41288821468527	14.6851668130845	4.46609977274261	4.62665469527474	1.95923775693537	5.38918019952815	1.9841172353121	6.14162885075206	5.05740427127414	7.01531479850912	5.92316823654784	6.82368089368027	1.68248970524724
N12	N	0.784223626818253	5.61517231119628	6.28399082816667	3.66042848854908	1.57262525177504	7.87408343959741	7.28850474237152	11.6243568597492	4.91554244354742	2.286550884713	1.51799284132917	5.49103507981976	2.22641350681746	1.80338947057818	11.1643836252783	2.57207138486255	9.54804131320487	2.52999973030492	1.99350533910334	2.616851389904	4.25795949699373	2.41808146096852	3.42739665001825	4.6916742267237	7.8729710391525	2.93700517560609	7.96945988568433	3.07092083417902	1.86884003793235	1.47384939139287	2.97957428361544	4.56948027451741	3.08246359188494	3.83307442807247	4.08962556382671	3.54728671708707	12.2406733880995	4.91929844902206	3.7534198341457	6.13409429152291	4.0468523664901	0.963535712319342	15.6955409956499	4.36992886678063	4.43195067143896	5.86465124689043	5.16980103703617	8.82878149400598
N13	N	0.744929843838663	4.70032253014855	5.88748529382374	0.069008081628989	0.816236076787749	9.46448055438873	6.87180880050445	3.3111464587367	0.881837017388905	0.183569750507451	0.0489561643651395	2.65129586644959	4.19112675407929	4.29469135625339	0.0944828130155878	2.34603626657436	13.8770578176525	3.36580274119079	4.84319316502529	0.200513087954675	6.31260933673122	2.26262471963926	13.52867648693	6.87148752918975	4.84838688836228	4.86237860870402	1.03013376343924	1.36660397993899	3.25292404648396	1.43652366828682	1.54187811801525	9.67764013466683	2.0969659724989	3.44392312305209	0.337687226899051	0.040095966111689	0.771498551906516	3.37900062910027	0.115724506797468	6.56114466515638	3.06326210061884	3.94090401628503	1.82094156440407	0.237357770500244	0.0425634960407244	8.94906184814301	16.2105490434138	5.20182078899624
N14	N	0.258039638036275	5.22852050253644	7.77557211448409	3.77202545062658	1.65506631634613	5.80656241147191	6.21533400734351	6.65362240804024	3.43365933503271	2.70658406192288	1.02349534199491	9.97783551327124	3.77694592931527	5.22746291908218	10.2881949058407	11.1800440235113	6.92909559182457	3.61417483291858	4.8317271325363	17.3778334097142	5.46478922911012	3.60293378003341	4.16475342506063	4.9139740789329	5.30937361929029	4.15905686441891	1.40452348095768	3.98243302538927	1.85606291146164	2.44736969996523	2.93246855005119	3.49512359172831	3.9462139753558	6.19577837104032	1.35200751094315	2.7729358231904	16.5945717046653	5.75503881369251	3.9353912076678	1.47152579329088	3.17331867047961	2.19926706808381	7.26828299413419	3.30923130905148	5.14415564634116	10.5839378760037	7.98840520153829	5.80502888687796
N15	N	2.21167366711852	7.66617780947982	5.08937262917154	5.66512258127114	2.02083637488162	4.82898756830087	6.69565093603136	8.03359510227883	5.37871238407789	2.21050147731693	1.38671370428925	7.77230208211279	2.47072749034201	5.55400658551124	12.565185178029	2.46144259759444	8.00556160201822	3.37675308805069	6.10847769849174	2.38638758380084	5.5433207447428	3.42153869595933	4.26838118809645	5.25679473586489	5.02369755004369	3.42074095517853	1.83885707250387	5.99481472102955	3.0835768898399	1.54561422438456	4.66021487212851	5.01697045625155	3.9328262562469	2.49473401354206	2.51410340569623	3.93382435637167	16.7907230079627	4.83172415269189	6.08032451199866	6.46760049198043	3.98917229609659	1.74287904788708	6.90377470128406	5.71601110963351	4.27672939314245	5.53923269183881	6.01575947329261	3.39820418072016
N16	N	1.94357521024583	5.44725907902181	3.87974718372135	5.56805294125723	1.62440479185539	4.64753293183581	8.04763946881277	4.42950324321342	5.7949164215673	1.88184410768265	1.17083643735844	3.80807810121991	2.61287333411028	5.00386102431123	10.5492662781252	3.56648650698594	7.44531643237092	3.21938285505494	4.08441871797237	1.91010315367274	5.53394267094658	2.7937596716015	5.54675741505865	4.83936631049356	4.46720875203056	3.62719559319093	0.786207015346592	4.49825974908085	2.18135571208345	1.76133114884815	3.87506075593521	5.04192655887559	3.1886144653852	5.60295526378082	1.77749611236794	3.34451235572231	15.9505041667171	6.08177207570134	5.59276737876238	6.1745122162642	3.76124625327668	1.75661855891605	22.3219027367079	5.56117299107533	4.18137852506476	10.8874040067225	10.2524289549657	4.98136987053449
N17	N	1.05336308651162	6.54485939666584	7.46808280222327	3.75331601744067	1.6637978859368	5.4231008150672	10.2112320109872	7.35917087664228	4.03825829587757	1.25507486054055	0.883965809538274	6.8528617802875	1.89652404620097	4.72742178030438	21.0896113693566	3.71568751584665	14.2596599755395	3.22365106505163	4.65024447983115	3.1177797130922	8.71927158676569	2.82761056381843	6.77857800112491	0.991383488644548	5.72906036185357	4.18930018766705	1.19561088193973	5.15640019243673	1.70480113155693	4.35992786144266	4.73033392890445	4.46535530541811	2.60583242610489	4.29325828348472	1.99184976863449	3.82089831676557	15.0714399424147	6.83838365016119	3.82151399954524	6.00010775873976	3.35212393194727	1.27118702178305	20.6105252171763	3.81834945797935	4.92997358447921	10.1938632685811	2.79761158827982	8.82871699961612
N18	N	0.574776986926344	4.30836431681423	3.77663878095147	3.24880819350712	1.45568276061774	7.47324552237994	9.16628587865738	4.75960811206497	3.73892326501838	2.02948690378617	0.598807764385725	7.22244112931457	1.98810196725787	4.81528483019315	1.86319023647297	2.89208099512293	0.360567541537147	3.52723218506196	3.937727996897	2.18943206215096	6.01861247630011	3.17844775995616	6.22373884450048	5.77066459577799	4.64899890730305	5.14834648964852	2.44834214066349	4.34435570053022	3.53512069265559	3.7616969472192	3.9237726221552	3.35069513639821	3.2603454444979	5.09752571425158	1.19552495875947	2.17142852392558	12.9218475431517	6.17106773960082	3.31014381045591	7.09188999559231	1.76305861311892	1.14836745722118	20.089922259283	3.58468225367921	4.68361379098794	11.0122210974266	12.830171394353	7.24589776028462
N19	N	1.03937077810249	4.8636977815583	8.03936154212597	3.52177991256243	1.97813668732101	6.99624163635373	4.58558197364226	8.56272585980545	3.1203787244328	2.46275263138563	0.959155890996753	7.0965225961016	1.19665171687244	6.81930471725122	0.720293349454718	5.46197053554034	0.0290427727300651	3.55365973722168	5.12655170037606	3.42196569304557	4.28774582827144	2.95113663813956	4.13906618644904	6.6111532417914	7.34399947103407	3.77023915958324	1.4682353595251	7.77840968042671	3.32678654173799	2.6297818619904	4.82961093416697	2.38743980868219	2.83408482181746	1.79714756166704	4.18607279569306	5.72140118608305	12.3392855747536	11.7192132362656	3.633878040938	6.7739397645714	9.85328037303431	1.36488269934111	5.10911674068037	3.87860432533821	8.20577502771314	11.8209290635467	4.39971899819796	1.29230064149481
N20	N	0.176368205539396	2.2290297406706	4.87806172105041	3.2886331705231	2.12859003995231	5.54620920183223	8.76195990718974	5.41838021564823	3.47843597811712	3.94125184150719	2.43323159012794	3.71996299634633	3.22217545880093	4.45957581211866	8.55620857785294	16.3085348709387	6.38202963974427	4.0210206130104	5.13965379349643	18.6632056974409	5.26180783979956	2.66877485444458	5.39614113042945	4.71865157042895	4.47899821896996	4.6744977111676	1.3654632215185	6.93480581420733	3.4063015543655	2.20986153181598	5.04383656156872	4.79575764790256	2.8334800559129	6.68127415534243	2.74718272967879	5.01597683682288	13.4001679204421	7.03468635913446	3.24673944103212	6.06432797119037	4.6462887111482	2.77782973327569	8.90079581365148	2.42047924726915	4.97346512730418	0.855970235515814	15.9698705928111	7.56842816377528
QC6	QC	5.5209114414967	7.64906030446832	5.60989763105669	5.47474988785361	5.56693200619779	6.73815832522905	4.51710931362986	5.34118572112918	5.45224282004391	5.21470124407027	5.46276800247257	5.46730314815321	5.83538015161428	4.83664373937997	5.60733710271783	5.07820970603956	6.42006976227355	4.90717798604186	5.66241507183372	5.73964569234073	4.89484431416875	7.68428042650701	4.38203824904122	5.14190922530357	7.15423071870461	4.60503976801513	5.83371579482371	6.19836816947574	5.6385130703601	5.02730527682547	5.23179816942485	4.64637769763199	5.71516831913579	3.72827828926333	5.32618061010269	5.59315047726914	5.51567775529141	4.48502334378869	5.67430676232208	5.64789430013466	5.64201004938963	5.45943746819493	5.38847491113932	6.28608792350729	5.35031378471085	5.11662468131375	3.63055614945703	5.9203587682351
N21	N	0.415280400066581	4.87886284796029	4.7547551842284	3.42353368312359	1.17470927276087	5.3639634066623	4.35185042297855	7.59958239583063	3.00319109659122	5.70622766700305	1.31824241855687	6.47701949554629	5.09082338349723	3.96797717573345	19.8381285633952	7.48873108242766	4.13060283209209	3.04845969717305	3.74210272636916	3.54238925931154	6.13032960671594	3.28165016989245	7.20687310672293	1.60205284601304	5.44122256001326	3.16819802378882	0.665363688144033	5.39798600577012	3.41525969195528	3.42474277135643	5.26210996549435	4.18184373354285	2.62909679092428	8.75757647010548	4.06038468188801	4.16755381410962	14.3746912707826	7.24361100222288	3.49578873426738	5.62997378525444	4.15731897894209	1.18321252225909	6.13277098409032	2.88668315993946	5.39586637097657	2.79061408474484	20.6093679838799	11.9740593427349
N22	N	0.675962288233054	5.22997322527213	5.54914187852254	5.47391896507675	1.65156949759855	5.63698413765001	4.700819362078	4.77995631810708	7.17467936610561	5.23062471353066	2.94037699211275	5.36021531126713	1.04451426557502	5.10014523008298	8.74030471389893	9.3384694050524	5.39387642811228	2.09767490362757	4.27015008455089	10.3108506410022	5.2526780001239	2.79044019674224	5.6977306549838	4.60977237988871	4.11934318670454	3.04857363934913	0.593227112973979	5.60657260531801	1.39381690355764	1.56592920002029	4.97609918420222	5.10210870893606	2.87836524112625	4.81485352115341	6.70376630412307	7.52888403475039	16.7474685074189	6.50859672176406	5.15917546533704	2.04793825554872	10.6718649447741	0.486010873994635	6.97542721435226	5.88486260057878	9.31376400781916	3.44839928279664	3.05672961919464	4.11145780173528
N23	N	0.156084250457963	3.83111087477593	1.51984250428431	2.77738504499537	0.86288059452516	3.67047152867185	8.77069432061906	2.5600626160583	2.67683257778959	3.87526338706028	1.03771300249933	3.17979473235451	1.42433822070843	3.43791197017705	19.749861942749	5.23615387592512	15.8823138445215	2.37591557364727	3.78417274235091	3.86703850419964	3.89215888019705	2.08098987665868	4.66363807872468	3.43800571543456	3.41484425538009	3.09227071257861	0.516446498850787	5.56216566789779	1.67068051969596	1.80831386166215	3.99392174107922	3.59624363426316	2.37351871586295	3.59787555212054	1.78221689450505	3.18903395841141	11.3508578224397	3.80574307545	2.72075876643045	4.96161328938205	3.51014764923074	0.550087137945007	11.4212062142864	2.01856079058442	2.88602024465961	3.58652414873927	2.43907965922879	1.49276016877196
N24	N	5.29646893576864	5.93861853869211	2.87407552148483	4.29767470229564	2.14757640171444	5.0011822071246	3.59865619701589	4.72325747353568	3.69488363888062	4.93550121193868	2.2631486477431	7.34006624713042	2.1955842424599	3.57201163792242	8.26077129979393	2.04718901069057	5.91651510264962	5.83309270473321	3.64710150445674	3.72476475000138	4.71566907456619	2.80750680963621	6.06967570992927	3.96233944017067	4.18825521957821	4.79502072841649	0.42771415987019	6.15150571857946	4.59833613041896	5.29386828411972	5.02157945964494	5.4705304932298	4.35008410263304	5.69645344411982	5.22802166035233	5.04266549700439	16.6014647515294	8.13543124409749	4.25619026850382	1.50548536880534	5.64247835335164	1.60340412057451	7.61385084235896	4.34766889435221	6.84062356049888	10.720974665729	1.73000821048879	0.909552778154523
N25	N	0.487711903880438	4.84112714960136	7.60734440357197	3.16800364921677	1.28043263581535	5.34114175173182	14.1391725505055	6.51998538428731	4.06905115167645	2.79013228582638	0.673610801195298	8.09008587622148	1.38299818493572	2.01713601832071	2.23402535362583	4.8611017227111	0.9333817224197	3.47819668962916	3.77580562556214	5.32019290024989	4.49911589545888	3.45193861729051	8.55209998322255	8.11901641012057	8.92784868782232	4.18962840640499	1.29902917665681	5.80092129913572	2.53236668212716	1.28005578899058	4.84218623158728	3.19847998438269	2.78741717869259	7.04887682560916	2.29645618195678	4.20778713112436	14.3427881540348	6.61843218064342	3.20563270107103	6.51047174991612	4.06702752276191	1.29801300470706	10.5806314596917	3.03849741398755	4.1988387976316	5.96058519293614	2.95977645947715	4.60923726041957
N26	N	0.367057029796669	6.19865925162144	4.77826447565405	3.98628413109531	1.90804036085509	8.85488885305228	4.25160602252464	6.16143856392033	2.56444558055247	3.80026747262219	1.12051032254247	10.1234691424509	2.03638686482418	5.00264504097659	3.6833527066718	15.0105896411132	2.71522356514796	1.11806096435528	6.18527981790217	22.3874403188165	4.87594856380147	4.28738000452527	10.0331570956244	7.19403264592805	12.2916753895679	3.94682843270019	0.846193423953688	4.93261417840358	3.68255904704322	2.55266794516442	3.83185469479587	5.41236010281093	2.70282265751432	3.1067716688301	2.77023246070942	4.27125380635874	14.5608743708421	6.5236117063656	4.10942481103224	5.92634242339194	5.73319663090882	1.93549562844895	4.20917134190817	4.37728820491481	4.84305014083193	8.38026431684484	2.99426609200945	9.96380644508496
N27	N	0.30654354665578	6.24036909671169	7.00394805966826	3.98629713599104	2.02137369630791	6.94784289990694	11.6148220947652	5.83485371998	4.48852387759151	3.37933738049615	1.36479785278626	7.80797329130335	1.33122070602956	5.19723162202995	3.52154201687841	3.31667021316737	1.66794636892651	2.40540165854568	6.65534774228925	2.73777551419196	4.64466951971082	4.06863579914309	6.16352035176027	4.81695187564497	5.44020815746685	5.91466668431024	1.61472997382191	5.35909462932952	2.47753807205147	1.45775885611772	3.99073746280374	1.92025430619755	3.44194125594397	4.58088458906888	11.5856218539469	4.19447111118604	14.2242259393931	8.28462038349816	3.86181109077766	6.32917650413938	5.25209627813376	2.00653243489549	6.2437008700429	4.25830704996342	5.01155297307844	10.8257942027183	3.56548850108544	2.00127677022415
N28	N	0.198074258979063	6.75428824561359	3.61811467144791	3.91667290316132	2.24433455581469	8.54694937355236	14.038382947457	6.13921126262311	4.18902178144458	2.50181357161438	1.10263198708621	8.87285742180846	2.25765593588741	2.98543161579382	10.3153761418164	5.47497459733746	9.06305059731758	2.15929535109084	5.5527786681629	4.4192618166587	5.35620696966538	4.4107795994114	6.51578195425007	5.19372535657079	5.87273644494893	4.69040129687211	1.04346668320639	6.5146341340622	3.14706906569107	1.43898919280802	5.4958698317156	6.11212030222772	3.38953053860529	5.29731577525108	2.69527616386954	3.54521684674697	13.9525906428871	7.13152565479583	4.00312791164644	7.13712738198407	4.33514646500887	1.06971670366593	5.91633191795967	4.37152182787267	5.05945270962029	5.90447726912709	3.23850655370355	4.30396470412279
N29	N	0.426917808988352	8.2935075934953	3.40928925788339	3.44388186571582	1.39018855608288	6.34020341391992	9.73430634443309	6.9783410939804	2.87028188622097	3.10582877402467	0.824195058835309	2.00366427383826	1.00795727441417	4.89746763844206	12.8620858805424	2.94936997347009	11.3725542317582	1.9703966184864	5.47427115968837	2.24600901131627	5.05737467412707	4.3836269449298	6.0735364250903	5.22133857211054	5.75661794851137	3.08887080935394	1.29731556705222	5.72527556113276	2.21256100239105	1.38797688164869	3.74451312306972	4.42708412670978	2.75230116390453	4.31920909638176	4.29760919853274	6.30450009930946	10.185883591349	14.1910862696805	3.28996519288312	6.82312791349058	8.83264381747502	1.30083676318711	5.02845206934741	2.44338315237542	5.29291079533646	8.91327360456436	4.71097359068604	2.7414599715303
N30	N	2.10606846326497	5.93740168889049	2.7595677457635	3.81010973851315	1.01182714499809	5.97144496308313	6.30952305017292	5.00309356520623	3.98027869112244	4.55547945230774	1.90955115056641	6.67433396501549	2.34307879691904	6.0247795655127	0.634733526527783	23.7426723521521	0.198573630640179	4.54591421894695	5.38420594177129	37.2180392428361	4.32503788072775	3.71236498035885	5.51146270574106	4.46448705298372	4.54308489425615	3.97767181029442	1.00474116911931	10.3363329040854	3.37689247269424	2.7965669702314	7.09628398626371	4.84001758837227	2.48162418784306	1.90899554434448	5.87216973649596	5.87587888120037	9.44536607214531	12.4653395200897	3.73490351995952	5.81229380976259	6.92026092272949	0.7291703776931	10.9692979550123	4.94471257723015	6.16577803511671	4.88840060140612	1.92714653369154	3.41222042931068
QC7	QC	5.452935840774	4.1099335282009	5.61230002645622	5.42813483459545	5.43860658771442	4.08504582928532	3.86581849759056	5.42249987288077	6.13509879340019	5.33862098329183	5.62833502762731	5.2832078452133	5.83093517768815	5.6799899050738	5.3515850863659	5.65869938386747	3.67985406452813	6.26443159138342	5.06870410509271	5.1282534781889	6.71305794833535	3.83591245797389	5.71742239143308	6.32227995117272	4.75223535578874	5.92499868170545	5.82938186069554	4.83772415188436	6.16716807286592	5.61737239325787	5.19472931023146	5.81922336195769	5.34561868429679	7.26344378260541	5.44630463279909	5.52650632589283	5.63382908661063	5.69142606252752	5.29068337916448	5.91076925556889	5.04624482094412	5.55062451400779	3.5629950854427	4.56179716405643	5.48286395385047	5.17552972245561	5.29245622914848	5.34264669619895
N31	N	0.276338102661536	7.91082397013204	5.96433159781404	3.58039473393269	2.67668051464676	4.23098696996174	8.59839871025986	7.54028754827136	3.52818706685432	8.38034379319113	1.95275932820076	9.293268254557	1.94936885570095	4.24524448894575	18.6764666333223	4.4555349853436	16.3087034070619	3.87448337289582	4.4710053643437	5.23033845678289	4.7910141978431	4.93458287062794	6.01647184723713	4.66872654879471	6.01033439793198	3.80982410326586	0.746513039009028	8.12227636760017	2.90208339616523	1.94424829285846	6.3173233689765	5.16928302261696	3.5174662534729	3.20051463408633	4.98567496418178	7.32058311199362	10.3537875553257	9.03264855593486	3.57162191890048	6.26751834406928	11.9388249474259	3.00891402630861	4.86282615282971	3.15590666397556	7.9831675991489	0.371926484236589	3.08845056891763	1.14824911530934
X1	C	0.698732013306195	6.66999282545203	8.34219514065018	4.94345986328424	2.5845974128533	8.49031871351056	4.44589328340117	7.57956517267564	3.66912329918354	3.61256058764455	2.69411527986941	11.481659132295	4.23423867892261	3.87665900237577	1.33494652305424	5.0513599287824	3.10538282517036	3.02658796268366	4.02861568397371	0.170036389502444	6.20859049901499	5.90469449041785	6.03022135835264	6.86116107208756	4.91540730325564	4.05022114745815	2.2201368398989	2.63584795514906	3.91850728471656	4.14713224870471	3.77363683842573	5.36181613053336	1.98570242050395	7.57046739003465	3.62866144861352	3.85747331566042	8.80707263386539	7.28185719609241	4.89242238953582	7.00212575411405	2.87852844340287	0.830843170895162	13.7469731672487	4.77782311812987	6.95546365957455	16.2506605201604	6.91937702136972	4.90489735380428
X2	C	0.90931047477266	6.68890112196492	7.63143983292642	4.7340768675077	1.84543974071809	6.10981394086833	9.00368690264969	7.48111563441741	5.79824594762926	2.92512034864484	7.05213068837414	9.81018492909869	2.64007984962205	4.3057552659368	0.855409176304444	3.93480254916478	2.31195563012132	2.48981647053892	6.40530124597471	0.271283435935695	5.06240895481256	5.85458257884615	6.62983842246215	4.94014652814141	6.14001919617956	3.44078500060047	1.52507224681133	2.44536934898145	1.79818574106801	2.84446788988038	3.63402781776041	5.1959059635338	2.00870613981282	4.35329838914805	2.9520417206113	3.52838014362905	8.22139459432606	13.7052684862228	4.97288400652579	6.26801160031673	3.2232337319367	1.70715290949607	5.84139816275469	4.84081871434996	3.84724428493787	7.34745713459596	3.22886294822141	2.48273445759293
X3	C	1.48918521023496	6.01149327273516	2.88981362177849	3.35824105572069	1.07537000939407	6.69873547469098	5.66305932016041	6.80595739557415	3.93888160667228	1.42278345782801	3.4602692691393	8.67032746491026	0.965690169442678	1.25385814896933	0.929252724681252	1.6696279774161	0.482021722136584	2.9646822702954	8.17924252193473	0.137681060554307	5.13943049185141	4.93009805943639	5.8471174303121	4.85388397209363	5.91364958699215	3.31103276184722	1.16990317820232	1.82848506695265	4.46101541713026	2.63593219765559	2.61974266710765	2.29008437929291	2.08477818904096	3.25387183890208	2.06814471892056	2.73731248042745	8.60354784677828	7.142951852636	3.18133750763933	5.76137888980701	2.91691071631517	1.74754010269835	15.0032634133939	3.49314842592826	3.60568543588201	6.61638596225652	10.7163757231232	8.48303311533381
X4	C	1.52943912926968	6.92274783302395	5.39402123337655	5.2681081968168	2.23046036661286	5.23570632033669	6.52807396379587	10.3535896200004	5.28257034571059	5.60067562573468	5.9007375716927	8.54161117601177	30.5381227342358	5.35349768396487	1.34620956702446	69.0005133559451	56.1751500692456	3.93120311099	6.86615957993137	0.265636969672548	4.05449242591402	5.43145866096274	6.50557450433397	13.3258903892237	3.65683773744659	4.05179575664882	1.9248720716808	4.11950076584858	3.06469779854363	2.82449265203097	4.58024328987691	5.59230652220504	1.69323725003643	7.16156237693126	3.5049802313139	3.60707730163117	10.1524925890925	12.8833497138032	5.34445185864354	6.41210854028766	4.11568715762397	1.61936395316761	10.9047320751401	4.43939551800942	2.87662844325181	2.00196832352755	3.15772836198312	1.54711852826076
X5	C	1.11059836837109	4.22409748128718	6.62473311164498	5.72759000362565	2.70537129468203	4.62146203062549	9.05275330290443	7.27121370820772	6.94059860845571	4.58376888521806	5.32269788029282	9.85512367548693	2.66302534728048	4.62754218940225	0.876248135719822	3.17166648256298	1.75361087310523	4.87074757062991	5.28515866575684	0.26191041340691	5.46490953995327	5.88966513137033	6.32537222526225	5.4895334866968	6.41457284691705	2.9732427154565	1.43308020228425	7.38159327824888	2.76516132178581	2.4690811290418	4.93102730474948	4.86429929839242	2.42698770994128	5.3829617964945	5.92493627402661	6.5426336249099	11.9121828267616	5.0489766404568	5.92740718563505	6.4316872586764	10.9148008632304	1.44259822111194	6.51194531468964	6.73043965701679	6.03107395314736	5.91438191384059	2.66400067029816	2.84072247944841
X6	C	2.99206984320579	6.31043652250479	4.37832634659241	5.70587324677952	2.65720416256533	4.28842893212423	12.9755166391624	6.99870766987126	5.7677918501032	4.73227051399	9.71028778291406	7.80794839940314	2.96724779131058	5.31948734305185	0.441671741070486	1.49911312810288	0.229598132321018	3.60121737507601	5.07971819623641	0.216997594934581	13.3008559572393	5.75278401117961	6.00027722294553	6.68408215928227	5.35148027502389	3.38208483030208	1.90683121065625	4.4423631872148	4.12122448916416	2.57783109859879	4.97575402462156	5.12430278300132	2.28940370082125	7.37255858814496	5.8658315837299	4.2726085482041	8.71480391016925	13.7628911014458	5.91427145327402	6.61486647016784	6.58588734503445	2.26942673013163	7.48279223963449	4.79881921948519	5.87533141109184	2.52603338505494	2.1291320281066	1.97455854410949
X7	C	1.5721009562286	5.23409660517709	3.36303747107629	4.29005879583957	3.01928974028307	6.01696374793086	10.0727743201301	6.79820238183043	3.059520065919	1.54248762540098	1.25095577108346	8.59869869273803	1.14063046371863	4.34238342176835	3.83296551168765	3.2025164065095	3.20930332034165	2.50337102602924	4.14601322063557	0.316122563037331	4.02737895943552	5.54979617355358	5.89972272924707	6.0296806560116	8.05439697524502	2.34701733930426	3.07299507316841	2.32126742862384	4.10380272009912	2.51499734944249	3.63477941680788	4.73158743331282	1.99760421987546	4.785739022936	3.78519013174552	4.35755917156033	8.19012173617406	6.89445982595866	4.63076149449997	7.35000016303652	2.8113269739598	1.22418699631783	10.3366171858922	4.11845448418311	4.44741445461225	7.66650285747912	2.83997576427505	4.0483768730529
X8	C	1.19424047880514	5.33856928158557	5.56413001142707	4.47825556632228	2.11589828453617	3.74002527485639	4.36715766078252	10.868011718152	3.75384703325038	1.07598124757228	0.70503574890071	8.96296917839066	5.25761937949654	5.87953148296485	4.42306722572116	1.88922132623576	3.82548017008741	2.60257015934275	6.06433429377664	0.648910828030747	0.659925144230357	14.1458767040842	6.64389010701716	0.639762609272551	7.04592232467877	3.45214881087083	1.02247937503512	8.15313479357018	2.22393415025459	1.7032275375409	4.47556469895289	5.16022914944355	2.21738733238503	6.60136641679602	3.59510357296981	3.77069956623433	9.13241938521426	11.7150405177158	4.55068496467421	6.71522454955301	5.84296187601085	1.36646579069708	11.9789139010669	4.23912158370617	3.80396597788002	3.09206941948351	1.95408772788362	2.00593636108479
X9	C	2.35747400814402	4.54984863633289	3.63360127892829	3.88041062387336	2.11167542031692	6.9662683079881	5.56907583935958	7.33833389492166	2.69722900182876	3.1790219207309	2.60498378743256	7.32028495510558	1.49165094641222	2.69566249247615	0.7464455488326	1.31857350256719	1.22990982622654	3.85333909591044	3.33219909273701	0.215279701734285	5.63589719664066	5.82598784401421	6.13702659367433	4.85966012961909	5.85541932230507	2.68641719280436	5.40915644013949	7.58193154884026	3.66000272860585	3.044383524836	4.22209878408646	4.76193904903849	2.05849249010676	8.62204992884321	3.93192747687027	4.53803518690276	8.42341993268851	6.42315718097248	3.94516398714101	6.2396710167615	5.68103256331882	0.866644536632575	14.0488078470609	4.00121719323623	6.76029236533327	0.412358569975521	2.11814856835008	2.60828244252219
QC8	QC	5.63163354830582	5.99850897109259	6.82762883819661	5.48519945397137	5.37454833450189	6.46559703194141	6.78758198438161	4.06846400641928	4.61531012346991	5.46550124132343	5.43313070171237	5.73815812648386	4.34987811332707	6.48792602012648	5.41945858136356	6.00163635526615	5.38219159044302	4.7030046709679	5.44896916835875	5.47164863878923	5.10935212614591	5.51874553184712	6.0072574681901	5.03942554061187	6.15647153870186	6.39879373291476	5.0651175641028	6.07110511365445	5.36926799696927	5.2814409970936	5.35304459541226	5.42777775787405	5.42522141476809	3.31519298361623	5.67366268026906	5.54991195994528	5.2590495157172	4.32891033447497	5.51932637101032	5.78794487837309	4.52912465028245	5.4869797637724	5.61874212878859	5.5322891492886	5.46932915445871	6.02655596256618	6.49120664533917	5.49859414264387
X10	C	1.74679901703926	4.74023295496342	5.65812038146639	5.69772387504603	2.13656198429784	7.79838388406787	9.48429901477457	6.90417744587002	5.24775454855067	6.73857033017691	12.8984344573392	19.1297586659783	3.25819628694784	4.0605291137838	0.864913525773954	0.894839787099059	0.0504339867947431	6.2002462979931	3.92486033375498	0.176409623297043	6.48547081625379	5.74350264801496	5.9014635318737	5.35101585879409	6.0835985208785	2.65380834733746	2.88132479524025	3.29699503267796	4.99200393969553	4.08481559063401	3.84269447049694	4.70880136640474	1.68250039375116	7.05605210315523	3.90102359263294	3.81678455154111	13.9923705247425	6.99113730114645	5.73781201836406	7.16851128172445	4.43141175970477	0.967661802564861	4.75992608180924	5.14091960383329	4.167913711026	1.89255933207822	12.0585001930767	14.6321816747067
X11	C	3.64148498672624	4.67347711599757	7.28147368053389	5.7455993126079	3.32815163931863	3.7868981493847	12.2997558497529	18.6717137026074	3.90071436741475	4.11058285635637	6.95606052386306	11.0097869974248	4.74355452653096	5.96211345910441	1.25257654968411	3.69542508447201	1.78712945813203	1.5367023544253	5.12322280983391	0.341248664630977	5.88577285081261	5.64348072001556	6.25949915712197	5.0389019642198	6.53510146432375	2.74273444256261	2.17524305584601	8.10660678875314	5.57926467607697	3.11282447206825	6.6468469386486	4.30795540290053	2.41378380230442	3.31332741152864	6.24866489090702	5.96103549011222	16.7869434951087	12.0876326994809	5.45031397905827	7.02223554920195	8.071225127153	1.58845388232035	4.61637184395714	2.94631257489319	4.30165530187367	1.88300853830477	2.19797463340451	1.85036186580563
X12	C	2.31984972590072	2.70356606006106	6.92397515983772	4.48341367926042	3.63201695231762	3.82505423624887	6.26578687753259	7.25222097023383	2.77472102855064	2.9148057841461	5.23147936503531	8.88331768730053	6.71898221390153	6.07511158250244	1.29212675375157	5.11421655053223	2.29417273554315	4.26782477730244	6.78674915683439	2.81217248543019	6.08741128157999	5.9255139638137	6.01887023097489	5.59094945390128	6.08512187151358	3.6503457603413	2.91882478957197	4.34034238540799	6.56321529087887	2.35107391969841	4.30783481032848	4.88026088863213	3.47681962090078	4.76013373932124	6.19106461421807	5.78379705213347	13.5751282053575	7.10641471923769	4.47602494458713	7.70566414791079	5.25874809140077	0.851967623697607	2.74200090545513	4.81881274085635	5.0487480349864	5.15379064809335	2.93003033776622	2.15635023213262
X13	C	2.49480011647489	4.83387052788006	8.61746325538743	5.38474327233921	2.44579628636607	5.08120065225189	12.4379909084794	7.17834437988312	3.75306727577066	5.80098037996803	22.1726878050742	9.79124611699854	7.25007465760331	4.82478971195327	1.5224063292822	1.14714197730058	0.560158677331268	4.19140610699368	5.69523765557199	0.164968755951808	3.60603710092642	7.64106889266449	5.20817074679456	6.15213472115266	14.7494680691508	2.17645903095877	1.99167387344215	4.70817170684657	4.21644983795689	3.06350202040617	4.32925986435987	5.20642786727834	2.10734164435639	4.6977931486754	5.09127929118283	5.44066541435181	13.9583577468952	7.38198276243311	5.46609926489889	7.18381969762132	4.88580496094357	0.949507535247564	18.4759881663688	5.55892495470328	3.63375154086146	1.93609251002412	4.31961022532661	7.20986760511657
X14	C	1.2844967531987	4.78137504196753	3.64935196974112	6.04370863880803	2.48357695154893	6.06749398849587	4.19965194680768	7.14323893941775	7.71991079782168	4.06808300490137	7.95272591937897	18.2908558956997	8.43468228950531	4.02701662643634	0.771732073109051	10.6629522491025	6.50379579444948	4.16428849750273	5.0762702777861	0.235120348699039	6.19309424653925	5.50906610860176	6.00205307646017	5.61136001754234	6.15206499719904	1.88081681541223	6.03425373848571	5.28027394883886	4.42630140946837	5.64374190916724	4.74476616545485	4.8708351132592	2.59903480309957	6.07219150387973	5.66773105948012	5.72277081049244	10.3379307497627	7.8006095569106	6.10301376915618	2.34918013311225	6.66244257569994	0.934005004027702	2.0370253575562	6.57679295570177	4.48240715740923	4.45619703025656	3.54422899371519	2.16525342243802
X15	C	1.37508465464136	4.51649052935895	12.1166510955152	4.43644392879751	2.58705292222022	7.34708171872498	10.764381016678	7.08120122019876	4.0389306462267	3.19878255116811	3.29404803850722	8.86612355083615	6.33780413662878	4.14067475731279	2.19422481107669	1.84194240472529	1.35975988259711	3.52735589935283	7.38350049260156	1.37456133017357	6.06677321086382	1.55287000791415	8.07530997788864	6.84544810339249	1.25931378370588	3.39835418268186	2.32417156353451	9.19125484204304	2.94404450679684	4.00486358252016	4.19773337494711	4.57533253141156	2.20582452950263	3.50365262008264	4.24112515131366	4.91676098351529	10.6593694523017	5.66430434576906	4.68950405833981	9.5168381171418	4.90042662588296	1.31609441083837	2.68322060474761	4.73852172966473	5.58262730564665	3.3937582967029	3.99907398674895	2.06545469711821
X16	C	1.8938692641549	4.27761538612132	12.6872636145539	4.23711310544084	1.75816437528323	4.80358300901179	9.79108701735157	6.62590778252882	4.35316646914477	3.29187856098941	3.38320119881986	7.9730220814468	2.78513040388813	2.54633489601978	0.505557041489463	0.710132206844055	1.75765157003812	3.56956157171529	7.03385610086028	0.250549366184607	7.50310968021894	6.81360784848771	6.46462028376815	6.03824748066667	6.65501967492096	2.93643921317431	4.05329305712956	5.87055815219004	3.16006726459438	2.90594329454196	3.09600519968766	5.6545759967838	2.69318248402182	3.34109716971811	2.29764153558866	3.40155535498326	10.6488002546307	5.20809545899592	4.34445378196873	9.32366499945923	3.87917386382056	0.905036019325167	3.84628106695993	4.88786953336243	3.48923155568336	5.57164103166206	5.91219222881448	5.50188415130938
X17	C	1.95617017321825	4.11566982617727	11.7986069217878	5.7043777371261	2.54854383692507	5.89114149974381	13.9462132628643	5.70159255116434	6.8295354150985	2.6822839398484	7.44480736336826	7.61114289074892	2.4368290425043	4.18008980387232	1.31082396468873	1.57842125152747	0.293056369875836	1.64647107163218	3.57220635066029	0.151957150370243	5.02471443456965	3.78351173699707	3.98629141071094	6.43888847380957	9.29728373664443	2.09156038068634	2.00078963617343	5.84930877538477	0.380493854887628	2.68153721421208	3.641315632702	4.29707862654659	1.80385648698627	3.60413196108267	2.56645405815447	4.37607727038447	10.7053399923141	7.04177655447858	5.73402790450396	7.86891866732242	4.82070503384325	1.4611166009984	1.93190256402655	4.71302937007344	5.49986760256102	5.32402963174381	9.12356762872865	5.16179364001039
X18	C	1.30954328634362	4.32338528050409	5.21550624757859	3.9867565261086	2.23071811965709	5.47226288292611	14.1099840488808	15.4238738530334	3.78106713327069	1.36817492988254	1.42016370627549	4.01751533636707	3.59557006231755	4.79933962076002	0.747326879988366	2.42377976108157	0.134365486534728	3.67413244981346	4.24357399165294	0.57781755472481	7.63480696476647	6.25545470289173	6.43639154564623	5.68351916919471	7.27638941687402	1.73098025025983	5.63083678267385	5.20185863865018	3.55039186300322	2.1652863477692	4.03847902924449	4.45877651325663	1.76985089880972	3.44123865832898	2.17083536523986	3.39009372994789	7.63956999494571	4.98665307587326	4.16238190093431	8.78975326651895	2.99317904600998	1.22919223954685	8.52063197176056	4.2946305578962	3.27419593845647	2.16850293008458	4.31634213572144	3.42783927619865
X19	C	0.703301246961457	3.4441733842442	7.76786191147962	5.82865652554403	2.55805174688653	8.03838698713074	13.4501554455225	6.49749473757805	5.44680888988691	3.46388348560804	12.3172655317214	8.09125439206404	2.66116827970501	7.20301784601438	0.271213026412887	2.11348080208335	0.0175035883868678	2.75835753089202	6.25094762621952	0.23165408620513	7.69923803248129	6.12106108229208	6.56409603134726	6.52789492932641	6.7785222885645	3.19144684487697	1.32522704715362	3.66483740332029	3.28260565105385	1.6636471957143	2.94868281405332	5.03752940801006	2.44335813284058	2.31337406577019	4.97469906155698	5.22568452195648	12.1928118578523	4.73219581102627	6.37147927001871	9.46073811242323	3.61158462576601	0.436614635445779	12.161513384199	6.09011685495056	2.24459030048999	4.54067216931245	3.33579069697396	4.67716173141248
QC9	QC	5.44011119285777	5.27211899100411	3.68765315211083	5.39702002211289	5.55485568546975	4.73642853525103	3.52365906083792	5.57819914281474	6.61588427110606	5.48514838980468	5.38686217682544	4.82222822942378	6.29780444250341	5.0457346698045	5.82532501100666	5.35523386073253	7.27123552861624	5.68782643304816	6.3829158393932	5.96170186716198	5.49966863332783	4.78305141871724	4.4376329364614	5.64321167930216	4.47424803908173	4.89714727823212	5.78646680026383	4.49551180682179	4.73888127816459	5.84398164649037	6.00630355303375	5.86135193617478	5.41637580585169	7.05957939570313	5.5702728122285	5.37975371249674	5.66787871408217	6.03975853111019	5.33753569763638	3.58967872016796	6.96001934165355	5.74294906898752	5.80010211558273	5.43435493199899	5.39006317530929	4.93255898159949	3.98547765214481	4.76843048320481
X20	C	4.88533724431274	4.49089049122356	8.77524932388534	4.56044156795106	2.36180833072124	6.99516660612826	7.06564389296104	5.47757540740664	6.24737364486827	3.53741194816676	4.36873492230401	8.11082962104807	0.889930148359056	5.08354498511251	2.377187351749	2.03620618906348	1.58344939421978	3.81418118800624	4.53900753404087	0.200635371215222	7.5212537628764	5.77067058408256	6.36081107083406	6.73934008211035	6.68140421446923	2.35356832369074	3.70341311394147	5.98098886757367	3.85424405785688	2.95716571654124	3.86037633905615	3.35013606742682	1.98227226027308	3.48519913084682	5.45505858179508	5.27665822713944	9.50027092333624	4.65935204153592	4.56034863430453	7.48096807570918	4.23521974655747	1.77689500213177	9.78873975862592	3.74257172502795	4.55888436552162	3.18271108064873	5.00572055504468	3.66757621503359
X21	C	1.14489498800181	3.90035445558365	3.21697347055446	3.92663278496762	1.59448772579708	6.856499914071	7.45338556356855	5.21281521726423	3.85860311527508	2.2123994194556	0.785083517759735	9.6932607079698	2.86855532716561	2.93560461069681	1.44235849034384	2.50886392259964	0.730235914253556	3.76623614465281	3.01457697996345	0.243453481854319	7.52249176480592	5.94611823151372	6.6303416340946	6.59641599051808	6.69499706684555	3.07248173558779	1.63930688166582	6.17734864994911	3.37013174781341	11.1117001049461	3.59645682012114	4.01101390636156	2.57147765128398	1.86381340105734	1.99090885026876	3.65662613620129	7.82201383891128	4.44372826729508	3.92313275265955	7.49079174069405	4.0788328717486	1.36487404556786	9.06379132733478	4.07517092727151	3.58846644685032	6.99531096324463	2.82195331083061	5.39146122153523
X22	C	1.76894745278994	4.44685288359178	8.86949528392129	6.43565949902667	2.32653823050058	6.0283095667621	9.69722739065245	8.74748045145906	7.87594643325868	3.32805558470909	7.26707351473235	8.01690032325189	2.40880905253875	6.06718122884113	2.09320057327947	1.2741176430282	1.13623399085539	2.56527620213273	6.55681987980018	0.175650441632826	8.05511417928198	6.26414402779096	7.12493669231739	7.4154159812075	7.07695289848054	3.23626422991391	2.10612125371583	4.35370630129834	5.30742186677185	0.890370091608926	3.84345440604781	4.50576369223012	2.2911335059845	3.40811828908207	4.16082623335418	4.59317781483063	11.1895273606621	4.76003398427756	7.46583182336778	8.90216470746705	4.41950838505335	1.39249587373425	11.2782267147761	6.60397236983382	5.33593180577446	3.27431828595857	2.26525968065749	8.94229799207805
X23	C	3.29183610096561	3.58866954464392	7.10897902467349	4.67335732080066	2.29980397563267	7.60569168679026	11.748429975614	8.45952856123397	4.30386591367581	2.64173019738015	3.72577732071608	13.5992829986581	1.37875292958711	5.3556172198264	3.34710367913605	2.7111904063456	1.33425304324289	4.21853479154187	6.23763713312804	0.293713805477281	8.18140232551349	5.13838369759874	6.01974532473173	7.4070604258196	34.644852138027	1.67712168034171	1.77734013477858	10.3425440738881	4.77097784719215	1.2408833813289	5.33065530627801	4.29366543631532	1.38091630458106	1.37762009176922	3.65178283320002	5.29181609899273	11.3522575078747	7.47605045174483	4.82931340605903	9.37613697842224	5.04851086211785	1.55402438312983	12.5003484147051	4.34623624596478	5.7726121397616	2.73082616266256	4.58881029569959	3.1409009538333
X24	C	0.712420092020809	2.73212966796539	6.77164858239263	5.30031367048895	2.008186591144	5.53173800730772	7.83129689558166	6.33607661364083	4.85422162278037	1.78481207335681	0.790315509332832	9.81813703836316	12.1997409194637	6.36166715871393	0.94478627105866	141.21093358102	74.4396708061127	4.40393970652466	4.58887993080251	0.967666838236021	8.27438229980919	5.85980274808347	5.88483661200454	7.38580010417116	8.763798407579	2.11717273971417	2.81089886753299	8.28689267324424	2.23489829812247	0.869840039183927	4.50867273375466	4.64087237747067	2.19303508867412	2.17241510145419	3.81289428330791	5.00851071587658	9.73546823555101	0.212244867759066	5.22908387974416	9.4121861336049	4.79810404937701	1.21591706158647	2.46752260900319	4.73402044350979	2.96492719643246	7.5418682997367	4.26189400189675	3.35323754408968
X25	C	1.91622766142585	4.1338307478554	9.59382792148008	4.34538512914036	1.41432129681729	4.89492002186734	8.45888603550713	5.15645000136451	3.20415327188535	0.919727710198244	2.59841376599843	11.4362626334774	6.41998200832173	6.66269525315051	0.109096165382934	3.75962203330638	1.77468710240133	3.24151849925841	4.99134994165941	0.262923790899118	6.97703974151307	5.38577933966443	5.74709349163286	9.93877092423393	5.95656134857576	1.18947247516536	4.5001965529062	5.74893138396835	2.98954345116612	2.90179912259268	3.20549287951559	4.06536929097245	1.586251098013	4.19529579300734	2.15896147386889	2.71429055125572	3.04790125230672	4.41081879175736	4.29190484576481	7.03439771592717	3.66395980919397	1.59021770041731	2.775596993921	3.37203277440809	4.60368114068764	14.3050646968249	3.23778840944291	3.39048129961053
X26	C	0.477535515342546	3.45312345174047	4.53225944348581	1.7865594865418	1.25178078867088	5.5645143853204	3.0098984322566	5.71483244912603	1.41374123245385	0.945390900011847	1.34543049120662	8.69188785255492	0.235118076225957	3.28418006036484	1.28328821250319	2.96505503851884	0.701434217770249	1.14603954929681	3.70342994028001	0.174663185487742	8.92825316745348	1.78498454038323	6.87415939152755	8.47207825505563	6.67500299345726	1.07406007176948	5.13800281503819	5.01304914231501	3.77897830787593	1.77780283824632	2.20460657911358	4.25072822759509	1.4986511103933	1.6048110903107	2.21205284303768	1.98088222166695	5.10672857983062	6.60997562501182	1.90331275790708	6.96498332880243	1.78163413546012	1.11291909754415	6.31062500345613	1.15873267975409	5.38448780662431	8.16289884175467	15.556590297877	13.8167987745093
X27	C	2.54207915750501	4.52310681278633	9.95400037356526	3.71933237911476	2.17120387679583	4.04247605545409	8.5275345593845	5.24980722939784	4.77108913144384	3.01112227697755	1.63137651867338	6.31401487898754	2.29118685632106	4.25542860492895	0.889288992710579	1.83466326377272	6.15662332414743	3.6457317518504	4.76249307373311	0.927498459513125	7.78625679059205	5.0536085810586	5.7783228148278	11.109230989927	6.38402410021763	2.16126209569528	2.32079607780343	10.0777352438278	3.74162315783156	13.0430257885546	4.60604409937294	4.00799904312596	1.82555549721075	4.68327240500236	4.5435038386368	4.83777270810129	4.63142526942233	4.78227851508206	3.94711803350487	6.78254633275677	4.88879681030787	1.55417945642249	4.47970637924319	2.70060456861224	4.65918950340114	9.08637539794733	3.40429346910806	4.01586210147607
X28	C	3.42647472093689	3.80551149588978	9.57094842949754	4.50361985639124	1.99383328178028	7.69777757749583	3.51304125709102	4.89809818018885	7.94589067569202	3.02329119334673	5.83606720192204	7.45300476184862	2.44756621108853	6.19952130870593	0.254336829694604	3.22452823991398	1.49812906967766	3.42204626829575	4.4731171293141	0.111857821209236	7.7023817315233	5.28102193974662	5.37337762965368	10.6203020451602	6.26831181290071	1.34481247506953	3.45246709749531	8.42260235339426	3.00829709641791	4.70760402923544	4.77941683424688	4.01187996557365	2.15742032465469	3.97220168194767	4.93767838997101	4.99931167740162	5.82418233656393	4.22193134870909	4.67152494367659	6.82573624178548	5.88041784059856	1.56211821145638	8.70701914668421	3.42021457536078	5.47278696460381	7.58920173830489	8.10703358592056	10.2861002495411
X29	C	1.53966264893719	4.26946705754744	7.14032179029703	3.75617338092199	1.45185601489588	7.99657938850361	4.44532935730439	5.01493310021633	3.8961292279973	2.32868581169217	2.2672877009956	11.501239205248	1.31395233622293	5.58574269725866	0.306706752053877	2.60710736023559	6.39095288309727	1.77154095536525	5.68708020995411	0.571587205637744	8.09681950228555	5.38002155156624	6.04958946028384	11.1151079050188	6.81760927452622	1.64540800987125	6.48616272338028	8.34490673545755	3.77402719214777	3.00903089031245	3.91478902255528	2.76788092295307	1.69283523890111	3.19210011095393	2.75828712105503	4.00075956601511	6.18855174015997	6.60162051122296	3.86241391603294	6.95019076298821	4.31916766040629	1.01371266344696	4.42839046128473	2.69713792796747	2.81390916239676	13.5876671170153	2.4568361542808	1.72923345233204
QC10	QC	5.29657251460581	6.12502803729918	4.09546826233604	5.64594474357854	5.47390416897713	5.36027314368166	6.40290378163258	6.8718299317645	3.86659195016526	4.72422468761727	5.47874842580726	5.93262374549726	5.59881323790477	5.29450396466722	5.22136262381758	4.99910880407814	3.95474711494641	5.04028346762667	5.37595513947188	5.12652799292751	5.79366729900232	6.43798053152052	5.76183588265075	0.834546031653628	6.28415168379407	5.46042939345694	5.54922608383017	4.51050564326374	5.7769978432871	5.56231496897404	5.44903323251826	5.336651432982	5.63063157781825	5.59502421992645	5.45837130949961	5.5049489696728	5.29021773421082	5.10630310422835	5.57962818729892	7.10770588396458	4.05928485283251	5.25970987182831	5.78926853782617	5.87744448738292	5.56649026773927	5.68124111210048	7.36458798666973	6.98660943344017
X30	C	3.83513147526553	3.12511234762797	6.78717747290016	3.26961348991758	1.82935120424853	5.70435138180704	2.08985157096582	2.49486525869772	4.58060447804135	3.23682433232623	8.56524635554428	2.76774190735293	3.99526250966382	2.36665624374149	3.77260032508678	2.13017852203968	2.75684151330848	3.05328740896708	2.02708975984087	0.251987861924016	6.63679033274514	3.93754084826966	4.77485534164191	9.06177200659105	4.96162874955853	1.25849533111266	2.41702803030401	6.31999058758594	3.42665781696567	2.00489086124883	4.31862818382124	3.70081865428738	1.44958393321837	1.75846433035942	4.02432494168797	3.63684354543729	3.09894112513502	3.72034464206795	3.25057325286957	5.07270881972923	4.36847865956355	1.26437635666348	5.57005800960906	2.97414887913479	3.39176057583625	12.9594564257863	1.75340199985222	2.29565888137392
X31	C	2.55467009415507	4.97877077435003	4.87250674875304	4.03060098903426	1.54008907655986	4.90402768011981	4.16890963564085	5.31591564631759	5.46493392221673	2.41895592246268	2.44886408560724	7.26287517928367	4.86402813947307	2.45494192679603	7.07773873420358	4.77121065760966	5.7140186634253	2.24245593494058	3.35789627149438	1.01883595216684	7.96082204029324	4.62490173239031	5.39870534782649	10.9447078279952	5.95320526675005	0.37551875224755	8.4446521433448	4.06651807227343	2.53284581178019	2.15941449787809	3.92295192464655	4.28703996317509	1.30405999435552	2.20642316478515	3.20236825613131	3.47341310964591	2.6378177207571	3.82692090881909	3.89862489340785	6.15575465128479	4.0766582673655	1.16436097042054	6.07782216951637	3.52458524307833	5.08329213835586	7.1647276220099	2.72578020925147	7.35255451824588
X32	C	1.88604136818123	2.99676657668768	7.00584458421081	4.26486746127927	1.45799774848213	5.98954219565022	7.35163381125039	5.18629588086099	8.80698894615817	0.962979172784454	1.81538678042599	7.74286119474428	2.90453106581022	2.54731866914491	0.325981149085493	16.0704162637287	9.77753101335637	3.66063362950612	1.78273355998252	0.222616519649225	7.99051428700126	5.39405152975148	5.78192675420857	11.8299538009681	6.06921932129984	1.38521007585436	3.52670341610026	6.41763202235706	3.08493809964667	2.16597462466447	3.84574582945504	2.38579011090458	1.54111781114587	3.42928704305455	2.26831522007753	3.28010238721263	2.34127397695522	3.7495505634084	4.1851498354798	6.76264372617899	4.28108178353567	0.782212537104001	4.03932448592136	3.87995752353745	3.9087775418874	6.1912231187093	214.491067042414	251.315364559671
X33	C	4.54827715837727	4.08221779056128	8.54486058041422	3.90537885430026	1.67281175995869	5.28132404199994	5.08871273506084	4.81541389784927	6.27061089207768	1.25460299503919	1.49984691844949	10.3477115704065	1.69226237551377	3.69798507375626	8.50859658467062	3.69195328778328	6.1988264222025	2.4444041267791	3.29523718973785	2.11770663826552	7.74412362845765	5.02684363719498	5.62213154919859	10.7324490535461	5.9629423886282	2.44566180232906	3.98091816565577	10.8683945815298	3.26165361733381	2.13198381487972	4.81839228339277	4.27410096245126	1.96043676465788	2.87142224395567	3.52819045456722	5.01964829829721	2.64855257877418	4.25922907075938	3.97849298001985	6.16650372990937	8.54092155999838	0.813157067142458	1.98514653983463	3.73560377003748	5.0179891143339	12.5132742880382	5.28111024969695	4.13566942423781
X34	C	1.26529935871681	4.3413359810192	7.49313356179857	6.31502584103191	2.18086396014351	3.53961601481653	4.17846334842975	5.74554674474717	8.94811792039904	1.83108619105285	3.10971447145686	7.36129495503813	0.96591404554535	2.5165512185647	4.55791579793493	1.83286718302646	3.66545862899617	3.7283404890347	4.19742141774828	0.366533339764343	7.75082646668912	4.91486274113539	5.35361424688704	10.2321484149233	5.69354549912265	1.47270283813065	6.01201766566267	5.80770369435545	1.8539671099364	3.52650893061399	4.19453017497068	4.45544405995255	1.76098341792228	4.22959519291355	2.61388523761802	3.00773846947764	2.02058372851517	6.50838806329101	6.42495658973897	0.562803788532782	4.05675143665036	1.54096386864352	5.62075925405746	7.25026903936226	5.78284822104087	2.45505786941953	8.74066012644917	11.9041269708937
X35	C	2.09375158722871	5.40767465841877	8.68094909249577	6.31291227040142	1.65418378731083	4.45383596476274	6.12853374770291	9.60448095900673	6.85267432037988	1.09021428083724	0.927873887334426	8.25036981206122	2.07772169855162	7.07961852142626	0.912475683919523	2.84555486562538	0.234981829044652	1.91955060117605	6.65251136340436	0.234673320817732	10.284045871372	6.19564555405014	6.31385785591366	7.69519819103641	6.7375667615083	1.48413297572975	4.27272176048741	3.74689230720825	1.71461644626183	2.08863799111603	5.50675637565572	2.15874502560538	1.39009538872499	3.70651174399026	3.62181767194998	3.68078481689349	3.46075335514774	4.51959524889728	6.17548594192986	8.93436289264429	4.8869852312185	1.02515330982586	4.60547160070269	6.50867659752441	5.17451074381818	4.41184641123627	5.05050633787543	8.55070806622636
X36	C	1.5892082396978	3.10897660923973	7.72546752977341	3.76093803780967	1.83578326051671	4.65693921983208	2.0383941958881	4.47687049713536	4.70194811769074	1.62002964368551	6.23960325944982	7.57136472105698	5.26755602621896	2.99068544290653	0.786941669226971	3.28334132415418	1.46801207251944	2.66290391999454	4.96713741530523	0.180672515142246	8.32975426135635	4.95007596158145	4.38714187403184	5.83492690415316	5.78176770507009	1.64334399211816	5.6072490050715	3.24276211074262	2.89243619636986	2.13313880680861	2.80860456304925	3.91229515462854	1.35724540179759	3.64575087298574	2.29120180458536	3.40083204593923	2.35395805646102	3.26289403712962	3.67379648110829	6.80750371318346	2.95273810791779	1.19315516001333	2.18421741826825	3.34763612688091	3.85687472538834	9.28585091050445	7.08363704070229	9.76556315940357
X37	C	1.80678236822576	4.56606539535865	8.91540232368691	4.93372523418342	1.43337775332323	4.7548077151231	1.97600172344025	5.69959398241769	5.37876164227725	1.3365217824579	4.34735033015887	4.09258932282218	4.32505196043848	7.55562483048373	0.712528329229182	2.39804514996307	0.148115486361806	2.81992392264694	6.98031245204095	0.22424194345017	10.2910740114352	6.12245676293038	5.77873912642047	7.43684764169668	6.95078515554444	2.13686614927996	5.02861089934908	5.79565865707707	1.92052021663611	6.77584470085528	4.93013938269633	4.63956950609808	1.24325384811026	4.58456060543608	3.31300657390837	3.1691143564269	9.42700383800842	3.929161924589	4.83328138705622	9.07853769513265	2.93122657553983	1.12249237943563	5.88001292557355	2.85673751074209	4.62233616102228	8.53748822394139	5.83879596217519	10.3184343339217
X38	C	2.4491963928741	6.19290801180265	6.68034999943678	3.38060871231523	1.11889153693161	5.24555358307012	5.02219794353973	5.88956422061653	3.61675649226013	0.666701364145076	1.15022204681501	7.42612722743082	4.04459845943524	1.92361651777535	0.589163382960017	71.9452514995135	38.9993941008692	2.8703752932575	2.81958977245752	0.479826513460951	9.54982183920802	6.71775103598689	3.85863897628319	5.11240989823067	6.36414684136358	1.10754102825602	64.4308932568244	7.00001033698333	3.1314322907513	2.83030911852914	4.8166178685084	3.90521455451133	1.04627645208658	3.8946207442351	2.51480192939994	2.69818158814832	2.99916138812871	3.68669314025925	3.29516999293391	8.11849585331933	2.31820722310209	0.55737493289046	3.87923216735989	3.54882284000649	3.69829814182946	4.89685975911508	7.14162583439724	14.5286480666799
X39	C	4.0104670931291	4.40159752215248	8.72936464857474	4.40932172588333	1.68732514941526	5.36536030669367	2.29983311369666	8.97197437151451	5.12646897293126	2.4102789966697	7.18711574540772	6.52679989033195	2.3003554310711	2.92723171330308	2.63430995624785	1.48322700526341	1.81652259344223	3.78327649880237	3.17964837015436	0.22024319096987	9.17030652430025	5.51427971546679	5.3206128616721	6.56596807600024	6.71787658673447	1.68737527079768	6.2225249686937	7.55352617370924	4.41396239042567	3.70752790506635	4.76426446262985	3.89741071907179	1.173790633764	4.97643651996218	3.86748382857305	3.4387578382927	3.75453680987701	4.18705673506552	4.35868619189013	8.1731953237935	3.39121559349399	1.67593294417923	4.98755376566208	3.48240680783845	3.58222813404298	3.02866663753965	11.429286533216	10.9977333166113
QC11	QC	5.80307697944801	5.10293678795895	4.98803701113553	5.40606667175362	5.57667664917437	5.14244653161092	5.88157116649221	5.14683589821118	5.18844582062874	4.92650084828296	5.37824582357866	5.29979741971977	4.65893250284143	4.3750728313319	5.36310199436232	5.16134680289773	5.92730831956678	6.24016374523964	4.18946020478164	5.4966445958779	1.29355321029428	4.92059208760671	5.67543601341194	5.54004273048141	4.0689683845435	5.71053476057854	4.91755860054282	6.19082161143165	5.07757827344829	5.16666047287536	5.14954277636401	5.75053936387965	5.87661331660806	4.00812732499352	4.82588405746356	5.43401991794748	5.3003992248282	7.0821774156272	5.56877433802732	5.07699415474686	4.68461702131456	5.35203319833043	5.30227214099607	5.80452988214875	5.45844713283175	5.68533169753703	5.66536150395658	3.83789713955335
X40	C	0.838728730206819	2.22023472813218	7.73768796324497	3.2424646790998	2.44736467162819	5.82294814681043	4.63131056253764	8.46982424688123	3.66004442281329	0.646549538843447	1.69468612701718	8.37704915747374	1.07017954510313	4.81621335388632	3.29180269838792	1.61924744336368	2.43469995567354	3.58798754650786	4.74892468741947	0.182177291871863	9.51014899787713	5.54735593988111	5.41417678414672	6.78977991170281	6.69843870114641	1.33651547059966	7.17936247196173	5.80350852416214	3.66760941741214	3.10292784216366	5.79090294985698	1.65972552211003	1.70262486069998	4.19621902808408	3.51979900445902	3.68452786586504	2.34844082717942	3.9414983845931	3.21864855516276	8.10038513049593	4.36768557310786	1.18727874494795	4.93106289986921	2.28966943460999	3.47136394126659	5.37597075231326	34.9274655703131	45.9131590918188
QC12	QC	5.13074401689253	5.77259850720218	5.99993397456238	5.45888303636174	5.26853193753608	6.19225232014059	5.68593334231777	5.70522823341128	6.16141061737058	5.52689229172498	5.566771413553	5.87654624258049	5.41012101477586	6.79062407978602	5.58145590236555	7.02347157467886	6.38147484528145	4.97389175509812	5.64165008131961	5.78185666069852	5.66902980837937	5.67325324028346	5.50982011691869	5.83583648879512	5.58383842295612	5.71856465221221	5.21179181756176	4.53030487355231	5.85111846516154	5.54417108807555	5.68339992462744	5.22919206611449	5.12957309006583	6.01770720114554	5.86212843980489	5.448711763308	5.4508283363054	5.34765364522166	5.40373545606394	3.59028607002134	5.85201530736526	5.6861665268978	6.69622105529113	5.81273744254471	5.4175161996246	5.17986362080996	4.68419580469891	3.16564165833817
QC13	QC	5.69373184638394	5.13772482540848	5.55331412650666	5.42444403323441	5.49429802857221	5.85860762384852	5.7587295859235	4.86874257456569	5.19627416773713	5.26570795535024	5.43484996910979	5.25836128657948	5.4999422325538	4.89584413354703	5.35266013016325	2.88076831074776	3.78553796568846	5.50035150507891	5.40460676702791	5.08980793706499	5.91461500798678	5.27985637469896	5.43048854269416	5.85297487424215	5.42219071646287	4.60614252708987	5.97197341630269	6.21729354205781	5.48000158540423	5.43704690792744	5.05399729852723	5.22873249060032	5.43357604758565	5.21344219234399	5.61024822121267	5.52069276609231	5.68989066721563	5.38426348631028	5.4799785262977	6.41047266083373	6.64813164261563	5.18611546552974	4.39402081280098	5.10343408777341	5.51239929666586	5.34187389789786	4.48596299593108	8.10928072031695
QC14	QC	5.44121624783368	5.60091337091197	6.13889908678888	5.41229945798247	5.52140506743372	4.27710291074471	4.598254798233	5.2289238678037	5.70834116502963	5.5190844737392	5.38134369096814	5.00435307231169	5.70965293386851	5.02945423618943	5.62751584776851	7.04953674188639	4.28124884184811	5.58205271218249	6.13826617331706	5.67471477428982	5.49665754199061	5.41063197274282	5.2851390739468	5.94848055384616	5.73020592570898	5.81684901137201	5.43209049076935	5.14196057143649	5.1143935521172	5.4782944317118	5.63531239693376	4.91395931407666	5.64322349788202	6.02596379363937	4.01784391312074	5.44177412489475	5.4887320842289	4.19775254067976	5.28178113134451	5.44763754095932	4.38504536691084	5.73672466005535	6.14927571365114	3.94715942095929	5.25485405695845	5.40083417852232	6.8026600971985	3.39575349878318
QC15	QC	5.17033971881534	5.5453276351979	5.23417843897285	5.63836283326618	5.26921038417161	5.92630326225687	5.58957177190951	5.6435859622947	5.628347121091	6.08994378841529	5.60897288397213	5.78702704033855	5.52533469292766	4.4395295645835	5.37702051342436	5.33035233076794	6.68741424131898	4.81477530470079	5.60576702968493	5.25748253744979	6.19375718802071	5.69618784139417	5.65895816487362	5.83288582154495	5.74901092016107	4.92644234565038	5.48506987386158	5.8220828935403	5.76942632098683	5.45239565068329	5.69288813187009	6.62660376107606	5.33409439671393	5.16561134771908	6.56516165461975	5.59089263360417	5.25318845027373	5.81012980699825	5.61904183807583	6.18578629091302	5.25182349921032	5.28668725786697	4.93254400022296	6.70602115791303	5.76880332689461	6.17777778240815	4.9080411174551	6.24899906837143
[truncated: 5,000 more columns]
