# Supplementary material for: Plasma-based lipidomics reveals potential diagnostic biomarkers for esophageal squamous cell carcinoma: a retrospective study
Source: PeerJ. 2024 Apr 29;12:e17272. doi: 10.7717/peerj.17272 (PMC11064858; doi:10.7717/peerj.17272)
Supplement: Supplemental Information 12 [file peerj-12-17272-s012.csv]

name	mzmed	rtmed	vip	Pvalue	FC	change	FDR	Log2FC	X.log10Pvalue	mode	X11	N31	X35	N15	N8	X9	N22	X16	X36	X28	N26	N12	X20	N20	X38	X19	X39	X37	N6	N16	X34	N21	N4	N11	X7	X30	N23	N2	X5	X33	X32	N17	N14	X12	N3	N24	X31	X10	X24
M101T53	101.0599013	52.85985	0.870008096	0.011565978	1.238134718	NS	0.0310803	0.308168299	1.936817637	neg	3.328151639	2.676680515	1.654183787	2.020836375	1.695370034	2.11167542	1.651569498	1.758164375	1.835783261	1.993833282	1.908040361	1.572625252	2.361808331	2.12859004	1.118891537	2.558051747	1.687325149	1.433377753	1.879222206	1.624404792	2.18086396	1.174709273	1.532773048	1.608813799	3.01928974	1.829351204	0.862880595	1.645495146	2.705371295	1.67281176	1.457997748	1.663797886	1.655066316	3.632016952	1.354770678	2.147576402	1.540089077	2.136561984	2.008186591
M157T63	157.1232033	63.4587	0.781908178	0.027724987	0.905332447	NS	0.062858532	-0.143480434	1.55712865	neg	4.859653207	4.769753831	3.48590034	5.002133736	4.977469177	4.417678788	4.316616499	4.821990234	2.918515413	3.699585383	4.726803855	4.316849593	4.252192464	4.911740942	3.057696143	4.505501448	3.330991852	3.501281676	5.068699427	4.912014724	3.462261713	3.769207569	4.068839266	4.354101307	5.017668748	3.278766978	3.161652623	5.268321986	4.590490429	3.593330956	3.70786172	4.615968196	5.257347302	5.318930057	4.149486749	5.31599404	3.697586645	5.324246499	4.321428432
M171T69	171.1390674	68.5301	0.779624917	0.077866365	0.798712397	NS	0.141510317	-0.324251988	1.1086501	neg	4.090235454	3.436039558	2.924319698	12.56023123	4.31813411	4.594176596	3.52155237	4.412623939	2.647824268	3.622435578	4.181577177	4.300016186	3.698211443	4.039621088	2.880246368	3.468357278	3.224543958	3.222916866	4.054898217	7.997066124	3.007266677	2.94318629	3.359686229	4.351174149	3.520785785	4.129183314	4.901623615	3.956021413	4.370024019	3.877572763	3.801353619	4.386768388	3.903441859	4.049723111	3.760497864	4.966242259	3.348161114	3.61358822	2.941647523
M185T78	185.1550337	77.9938	1.152873857	0.001066249	0.84849785	NS	0.004569503	-0.23701709	2.972141254	neg	3.699805117	2.974830747	2.975534211	4.660459406	4.374303841	3.502114721	3.712944496	5.127585446	2.468760873	3.170680817	4.206186903	3.811491756	3.589214776	4.341773755	2.822292006	3.64388286	2.982947506	2.964052257	4.548841586	4.328236903	3.17043951	3.487583312	3.82732066	4.021592127	3.721203127	3.260585307	2.935489335	4.413931043	3.547868782	3.332141431	3.189641479	4.335570314	4.768141116	4.105476686	4.021586929	5.041839558	3.324309552	3.26873358	3.428989076
M199T89	199.17095	89.1791	0.97421684	0.005885743	0.825122312	NS	0.018149987	-0.277320102	2.230198673	neg	3.456123375	2.954800953	1.988559232	4.422841922	4.244235511	3.614759166	3.006693344	4.157747308	2.429737246	2.698962017	3.324200691	3.771129383	3.184225589	3.675912318	2.322298314	2.46957289	2.592856691	2.780599349	4.048425963	4.402787895	2.383132479	2.907881783	3.696896077	3.812296734	2.75630031	4.970772875	2.403971914	3.511123525	3.373829673	3.486071816	2.496810569	4.62729804	3.561702127	3.32008994	3.860883845	5.222373111	2.753613097	2.961498713	2.214946419
M211T85	211.1711513	85.2471	1.504611346	8.49E-05	0.610594818	NS	0.000559788	-0.71171275	4.071158327	neg	1.959643441	4.443086861	2.142848426	4.480913588	3.821629528	4.547790027	4.17511586	2.390307229	1.525771146	2.747367269	2.699717097	4.605891333	2.91409569	4.58743018	1.937574202	2.148567802	2.53492127	2.044844393	3.185501479	4.45703441	2.343395684	2.786089043	2.463313258	8.860590968	2.864912797	4.429543047	3.521457555	2.304904147	3.310229259	2.241864264	2.018022341	4.124906219	3.340124539	2.358351021	4.445027747	4.927687841	2.221957547	3.083510076	1.713614111
M213T106	213.1868205	105.774	0.525526075	0.156184885	0.876258762	NS	0.246223235	-0.190571129	0.806360997	neg	3.265236675	3.245334083	2.756264754	6.566931751	3.64111944	3.937597828	3.428711393	3.322871996	2.581881081	3.14624587	3.317913824	4.27152514	4.171513656	4.368327338	2.759473767	2.927655466	4.642596811	3.089761735	3.607502607	6.678229855	2.97944654	2.958497819	2.874057542	5.924422306	3.377488242	8.510888134	2.772922689	3.558783032	3.413545184	4.224334752	3.253513975	3.418441078	4.039143539	3.417206794	4.043914272	4.091720758	3.009005313	3.382508687	2.885497943
M213T95	213.1868935	94.559	2.063788671	2.03E-09	0.717424124	NS	4.22E-08	-0.479101838	8.693313945	neg	3.201329621	3.987773365	2.624227702	4.347492124	4.229565925	2.936101536	3.890863063	3.475057131	2.249431207	2.740324332	4.180209091	3.824497172	2.977058214	4.208300789	2.620787255	2.905129897	2.55273233	2.641760715	4.580424096	4.155600564	2.918400809	3.440733695	3.897731657	3.6459782	3.38481666	2.584924334	2.850416395	4.405276094	3.009607224	3.06861104	2.95427752	4.463451412	4.682239887	3.404848539	3.735662859	5.20413629	2.931247284	2.974615332	2.99690784
M225T99	225.1869813	98.5402	0.325811933	0.401311599	1.222013305	NS	0.511987884	0.289259993	0.396518288	neg	2.971951589	0.930943525	0.460550034	8.951322601	3.654168809	7.992522251	1.456962904	3.541580099	3.840980915	3.275603983	0.681986893	1.629965121	3.089142472	1.724463291	2.214469586	1.576279124	2.994239908	2.668146223	0.987589231	8.890949325	1.656705398	0.881211662	2.307600296	3.385370526	1.101736494	7.457183833	1.023737726	1.561083531	4.735122048	5.892248168	1.548607647	3.145041525	0.692548304	1.79996432	4.43654307	2.775271399	2.687164001	3.114008105	0.501534757
M227T129	227.2025315	128.5945	1.681990509	2.71E-08	1.823917647	NS	4.39E-07	0.86704059	7.567152252	neg	4.643511833	1.854924661	4.409931874	3.435988857	3.044826129	5.224636771	2.48838327	4.29326009	5.257057449	5.761514221	2.028638694	3.016758596	4.467739612	2.059247808	4.400796641	2.754468409	5.436487386	5.961717555	2.121970545	3.336118602	4.891582022	2.155459546	2.982341757	3.762470906	3.318338017	8.543101588	1.539603506	2.678126591	5.144094687	7.138823948	5.071599435	3.171300076	2.189693964	3.932787912	3.685277838	3.865133323	6.19160341	4.160938172	1.699508497
M233T85	233.1558644	84.749	1.43535949	5.37E-06	5.470983092	Up	5.24E-05	2.451800097	5.270151275	neg	2.675365764	1.880160617	24.40850019	2.153068573	2.162407366	2.704105777	2.086214631	2.750019129	14.32020394	25.9994874	2.185171218	1.937235371	2.798539194	1.944985007	25.52761276	3.515542252	19.8135302	15.25579804	2.512848601	2.187685382	16.70965151	1.772651009	2.142284359	1.963895354	3.586044247	14.8211095	1.383140016	2.345538222	2.993819864	18.67056832	16.53336494	2.316374087	2.214373745	4.579953267	2.110974059	2.349402577	18.38190616	2.802084815	3.371852575
M239T128	239.2027975	128.381	1.421130456	7.34E-05	0.688937839	NS	0.000495332	-0.537554276	4.134598837	neg	2.802289674	6.37569109	1.972977909	4.078228341	7.270136236	3.104457613	3.55113293	2.743022326	2.102225121	2.635347452	3.856936978	3.366535958	2.861895006	3.526580765	2.026768225	2.200442889	2.385964524	2.479762392	3.702362156	3.898537885	2.541594992	3.082088849	3.669516335	3.97330888	2.522206796	3.517310751	5.053634049	3.89452589	3.073612614	3.155985993	4.533693212	4.015348726	4.053401427	2.76673285	3.949378207	4.754722857	4.898072395	2.526527351	2.184929594
M241T140	241.2184374	140.224	2.327320276	7.37E-14	0.347785517	Down	5.11E-12	-1.523730238	13.13252238	neg	1.407759323	3.459640865	1.083840583	4.389284525	3.410269364	1.294489029	3.240277599	1.439808205	0.973069971	1.169703463	3.99498995	3.718076202	1.424461516	3.324849428	1.017865499	1.356221961	1.061133877	1.070443285	3.60836076	4.35264647	1.187405732	3.066656862	3.736137606	4.297145077	1.448583499	1.149669375	2.960518607	3.250399107	1.381986052	1.282400349	1.141540088	4.636033066	3.867237191	1.584967044	3.984409151	5.581434337	1.203452077	1.282786916	2.551960002
M241T160	241.2184909	159.816	1.573024659	3.70E-07	2.175319735	Up	4.76E-06	1.121227468	6.431783168	neg	5.424017772	1.99048378	4.17219167	3.279781725	2.837065833	7.098074053	2.333682799	9.328752125	9.690782993	11.20797012	2.488730191	4.243864386	9.317639395	2.397369468	3.882937621	4.925953155	5.66073332	10.92552451	2.191848727	3.513603126	5.016138681	2.469832939	2.7556468	4.042916173	6.889816551	6.871128296	1.892536317	3.329442226	7.717660911	12.34802189	4.705700735	2.893196365	2.364382437	3.451631237	3.860428298	4.008328453	5.57592582	7.067486972	3.041119952
M247T74	247.1717757	73.9177	0.539345046	0.180032937	0.738124101	NS	0.275483257	-0.438064697	0.744648033	neg	3.073973828	2.961712247	0.99960849	10.93905613	3.85102511	5.740262745	2.67910481	2.172393818	2.38760141	2.729652537	1.745705838	2.436149728	5.383536783	4.172971578	1.3751481	2.528483284	4.981684136	2.26355186	1.732618232	12.32474226	2.047125569	1.954211807	4.397776025	4.850370265	2.644156782	9.182409177	2.823323146	2.542392431	3.068112416	4.500099158	1.698335242	2.790898129	1.647744237	1.369465721	6.151338133	4.089112395	2.219607155	3.50853073	1.410857987
M249T88	249.1875814	88.0653	0.599401908	0.102914341	1.344223641	NS	0.176587409	0.426773182	0.987524101	neg	4.248507229	1.867412828	0.592594684	5.149589422	3.394327665	7.814328173	2.116192117	3.359474048	3.182804301	3.56297116	1.082489965	1.097811514	5.109767974	1.870130445	2.256038237	1.748685015	3.978260414	3.2573579	1.318560466	5.136770185	2.332933159	1.477746775	3.739918504	3.098197616	1.783952208	7.720575233	0.966568136	1.595075307	3.457036403	8.147254975	1.710411725	2.585095339	0.621827872	1.831007168	5.31191126	4.085881925	2.670349611	3.000261033	0.834895526
M251T107	251.2031314	107.014	0.477019185	0.201362976	1.261857986	NS	0.300902026	0.335549553	0.696020378	neg	3.775971018	1.215897513	0.380796148	4.982405192	2.494952507	5.108547405	1.604879141	3.534038685	2.875195268	3.311634313	1.018304533	1.301167841	5.237241777	1.481393355	1.751736383	1.13908625	2.86906529	3.639263612	1.229228375	4.956839738	2.418618135	1.710023614	2.4221338	3.718318443	1.331312546	6.51224286	0.925252018	1.645897117	3.564022709	6.905405863	1.154565117	1.991050101	0.753103174	1.740475024	5.732827313	3.55577906	2.231861983	2.983264704	0.595973002
M253T139	253.2185732	138.777	1.084885739	0.001017028	1.94351676	NS	0.00439544	0.958669549	2.992667033	neg	4.315202584	0.771041636	0.373068638	3.395490823	2.779428299	6.476629571	1.424285118	2.470643416	4.612083086	3.150556727	0.658388444	1.272967315	4.072471216	0.748073393	2.500557892	2.003465964	3.134777044	2.259083291	0.720034843	3.350238955	1.051345407	1.062714386	2.046311496	2.73895383	1.15401576	6.678819008	0.659436128	1.473918355	5.876043235	7.923623044	1.86887621	1.925252304	0.440288107	2.322739868	3.927752296	2.409414445	2.057284964	3.722391019	0.326100207
M255T202_3	255.2340896	201.7255	0.361053103	0.391961128	0.952852625	NS	0.503284804	-0.069675002	0.406757001	neg	3.316488715	2.376225042	1.868824887	3.668705673	3.018853624	2.683039118	2.815549725	3.110713037	3.01826905	3.464661538	2.952437514	2.926012567	3.471053627	2.56310934	2.091723782	2.411127415	3.464116361	3.069537801	2.892169365	3.614673479	2.66321071	2.538632256	2.883242646	3.917276631	2.327644656	3.549620389	1.872233384	3.23116636	3.363464491	3.253742849	2.606328155	3.079086619	3.264263836	3.222435236	3.543160231	4.393988446	3.104255942	3.250708456	1.711633851
M265T127	265.2189744	126.6265	0.729786541	0.036874295	1.365908003	NS	0.078914843	0.449860318	1.433276275	neg	3.948779714	1.183880757	0.66992596	2.993328139	2.493988425	5.043015684	1.858625413	2.728983622	2.978672082	3.245668232	1.015075422	2.429138383	4.649663693	1.440252042	2.095402032	1.623026912	3.779962978	4.137924984	1.388008565	4.653056736	2.033226812	1.597901749	2.730555875	3.744966084	1.794088397	7.192598262	1.08337799	1.69117831	3.704163339	5.058172503	1.50914396	1.922068484	0.867189526	2.119171371	4.080115845	3.14148675	2.517819816	3.342535634	0.626654644
M267T173	267.2346452	172.7615	0.954640553	0.005175975	1.579930983	NS	0.016410911	0.659861538	2.286007856	neg	3.601505271	1.043282881	0.355202297	3.45104284	2.561313123	4.056653424	1.451802457	2.737550433	3.396023113	3.649363465	0.902137662	2.014448669	4.056851783	1.155548008	2.172362349	1.953325852	4.028429301	3.01234897	1.019925751	3.411786897	1.590932213	1.329020043	1.772217944	4.179744129	1.146526446	6.166399882	0.921277766	1.797197825	4.586194288	6.088622667	2.109777925	1.973103474	0.795051462	2.418897225	3.562373923	2.672738198	2.654058086	3.711697018	0.411337672
M269T68	269.2140053	68.38155	0.397475999	0.36322214	1.046337382	NS	0.475181054	0.065348111	0.439827687	neg	4.02769103	3.071794805	3.555265957	4.252250167	3.98443498	5.252258464	3.046539346	4.688242965	3.295008106	4.128129599	4.186723762	2.521098642	4.278733008	3.821820027	4.518294017	3.984494092	3.620297438	3.691432671	4.210475382	4.265246035	4.073953676	3.451448588	3.869213871	3.953654889	3.443735855	4.118210269	2.863887931	4.741529734	3.695684692	4.187774371	3.78141518	3.452294517	4.534436481	4.009288407	4.454243302	3.557121244	5.407981434	3.77610541	3.516892512
M271T67	271.2296663	66.7504	2.075655433	1.79E-10	0.600015827	NS	5.08E-09	-0.736927539	9.747064075	neg	3.002101086	4.70073803	2.318688565	5.34776311	5.190045022	3.314610198	4.483620568	3.05826275	2.38535128	2.778204358	5.335988235	4.454442805	2.583572571	3.145304317	2.710193623	2.68525525	1.979222384	2.335710828	4.469827944	4.776870634	2.871015687	3.755367598	4.487682008	4.762666109	2.118551765	3.106518654	2.48344268	4.258286371	3.680436541	3.789737503	1.927207518	3.703870568	4.496980571	3.540332865	5.008861969	4.942691131	2.37678934	2.256836055	2.41069446
M271T87	271.229825	87.24125	1.512285854	2.89E-05	0.731860518	NS	0.000223226	-0.450359376	4.539821918	neg	3.317498921	3.739251714	1.841733358	4.773548755	3.147337054	4.022447307	5.095314681	2.277785031	2.318016028	3.000403021	3.65882353	3.463989749	3.099480913	3.244793	1.92575487	2.300605841	2.697488314	2.429606569	3.264528339	4.524381832	3.04178905	2.852747122	2.63525265	4.184715022	2.688227679	2.566358645	2.886433471	2.373584888	3.611963794	3.161291901	2.071097541	4.198516402	3.443930582	3.098354713	4.40434123	4.487220759	3.059429926	2.781387055	2.132636276
M275T97	275.2034568	96.67275	0.537655901	0.13065995	1.44026507	NS	0.213675492	0.526334353	0.883857512	neg	3.377507765	1.490040851	0.755709395	5.96398459	2.608646655	4.983399422	1.240330926	1.833022848	2.696648393	3.160998357	0.774391077	0.941360462	4.673813829	1.016718702	1.987800119	2.202804259	4.6180623	3.023054794	0.923183779	5.864022541	1.753119646	1.236844683	6.324424925	3.001271532	2.313091377	13.11743902	1.122863779	1.387055771	3.519638856	8.549805155	1.396816625	1.972854631	0.452802312	1.336555566	3.454876992	2.909027632	1.319755984	4.616050777	0.771114385
M277T117	277.2189024	117.459	0.941227254	0.00495513	1.673152384	NS	0.015880015	0.742568846	2.30494498	neg	4.549864269	1.164844435	0.3119522	3.133309896	2.145453304	4.386225503	1.285212218	2.574442292	3.288315737	3.653206046	0.87406544	1.395962343	5.017823311	1.093267806	1.658213012	1.84512558	4.429130464	5.986793569	0.860583583	3.112917944	2.576696021	1.497066877	2.81845715	5.226484553	1.136017632	8.342139322	1.317864595	1.314521313	4.078062394	4.277550351	1.675459133	1.486048618	0.658626184	1.62228707	3.224278834	2.759520674	2.343824719	5.019132662	0.350751688
M279T155	279.234288	154.655	0.751249784	0.034038719	1.401713469	NS	0.074084743	0.487191471	1.468026795	neg	4.523458399	1.122875787	0.293386795	3.288188383	2.196861363	3.717816837	1.681025949	4.035191602	3.682824417	3.934657959	1.08137922	1.611779775	5.11197683	1.423741188	1.662022016	1.327265793	3.608033296	4.485290898	1.045891983	3.173778828	2.446269431	1.985991736	2.603597596	5.134193675	0.979300848	5.577595199	1.247778522	1.479919914	3.56958772	3.781680381	1.661079435	1.890097243	0.839294611	2.323228641	4.622450628	3.535736267	2.6422628	4.275931706	0.319310715
M281T219_2	281.2499684	218.561	1.376090127	1.48E-05	2.083041296	Up	0.000127418	1.058691441	4.82828281	neg	4.554535535	1.018040897	0.291113152	2.669563202	1.634414474	4.69152906	1.235670784	3.599960286	3.622542573	4.475991851	0.995760324	1.464635381	4.584325167	1.0456023	2.600671528	2.351806835	4.316663736	3.921985533	0.805833772	2.620806196	2.071328932	1.45337819	1.730182691	3.531280928	0.975966116	5.2331338	0.844423123	1.416519691	4.849526441	4.796145941	2.491339811	1.421026005	0.732728445	2.352165123	3.299240687	2.738317168	2.874990778	4.989372272	0.413866264
M283T318_2	283.2656326	318.4695	0.590272843	0.139454442	1.080296419	NS	0.225023766	0.111427223	0.855567647	neg	3.347626516	2.360915516	3.032298776	3.742153992	2.725546863	2.157715876	2.756142981	3.66747285	2.82784281	3.940375482	3.265445047	3.110192698	3.150954889	2.724196153	2.388085722	3.233951642	3.376045282	3.555242164	3.182305732	3.417956423	3.642957259	2.571807256	2.610403709	3.434240456	3.135434205	3.99721571	1.917523123	4.054668239	3.509484039	3.658382569	2.897546383	3.323896778	3.792546688	4.003769919	3.236277877	4.196516319	3.887009277	3.263633319	2.315671503
M293T192	293.2506505	192.208	1.162409175	0.000341607	1.832534486	NS	0.001785206	0.873840348	3.466473335	neg	4.268430468	1.094640896	0.343216415	2.849719979	1.967811689	4.206986885	1.439411713	3.388636153	3.5074095	5.06020157	0.949760641	1.548824534	5.7556243	1.320816719	1.796932655	2.508254969	5.217880054	4.29443625	1.140794777	2.882407579	2.555883698	1.257281088	2.544538748	3.612460612	1.418590168	7.640057995	0.931173302	1.604865063	3.273208147	5.987505209	2.34760062	1.906369037	0.830775436	2.546145709	3.838144263	2.860436723	3.52448723	3.366034875	0.520131211
M295T292	295.2661541	291.6135	1.783817432	1.82E-09	2.79463468	Up	3.85E-08	1.482659703	8.739322142	neg	4.27626285	1.120287426	2.67184159	2.605804139	1.784471269	4.522749299	1.16172117	3.830674371	4.17233042	5.538500554	1.052925448	2.72102551	5.379770558	1.450101852	3.924057133	4.866675709	5.802065971	5.810104628	1.158969538	2.614366763	4.409180569	1.158335678	1.295813904	3.44648539	2.173814379	10.11144269	1.038909515	1.735822934	5.352030625	6.318803981	4.032032806	1.396775162	1.075803184	3.225153971	2.815300357	2.337513787	4.830942111	5.552176702	1.154596899
M295T78	295.2298011	78.1438	0.833727951	0.02084718	1.328540853	NS	0.049936269	0.409842592	1.680952681	neg	3.65943642	2.395114176	2.506909311	2.368843478	2.469834417	4.462934858	4.819762904	2.889868543	5.062428938	3.558147222	1.855669801	2.153995381	5.353351266	3.112584688	4.508669657	3.989548108	6.316054488	4.310556858	2.128621609	4.256444301	5.598825657	2.018693131	6.456623388	2.791552091	4.459301153	8.735264366	1.667080919	5.263112147	6.096111162	7.363124987	2.752748498	3.961044303	1.868283413	2.35261317	5.299094914	5.289139449	4.66813445	3.3650189	1.948035291
M297T96	297.2455458	96.0272	0.653535936	0.081170607	1.193906169	NS	0.146120531	0.255689458	1.090601204	neg	3.176327621	3.210889445	4.90395544	2.38539416	1.876062189	3.787593167	4.364910652	4.776771167	4.112987353	3.260023807	3.184843231	4.587223563	4.115295146	2.045580408	1.151390949	2.809023513	2.732791023	5.245744176	1.916004107	2.524269145	3.163353964	2.602809636	2.557012627	4.74359843	5.885776065	3.322840664	1.808407806	1.955222482	4.672725476	3.03309736	5.416852637	5.722559323	3.303949285	2.218368492	3.230915399	3.514029782	3.200191362	4.269014854	2.667030236
M299T83_2	299.2612132	82.7946	1.134826897	0.00121767	0.852348598	NS	0.005096523	-0.230484503	2.914470355	neg	3.693175595	3.184818981	2.25888902	3.43663588	3.455585791	4.128116072	3.535049609	3.329853453	2.129032988	3.165102751	3.459888954	3.202729835	3.425867007	3.550289692	2.588315554	3.157864526	2.635945492	2.632755125	3.681878666	3.345445597	3.694409883	3.382343446	3.307245771	3.274145618	2.626473725	4.240331636	2.960313276	5.05745277	3.450205569	3.582977742	2.814248154	3.941034648	3.94367406	2.919201044	3.70541053	4.403465619	3.082266707	2.727959024	2.164431234
M299T95	299.261129	95.28335	1.317402549	3.36E-05	0.74281906	NS	0.000255117	-0.428917261	4.473344139	neg	3.470245365	3.569430375	1.826544065	3.504712101	3.568982178	5.419966619	3.579710484	2.360942758	1.833374801	2.217045222	3.721332137	3.143737974	2.518055016	3.113749159	2.236989893	1.96575532	1.910930411	2.927239091	3.7044156	3.642528416	2.171816616	2.965721562	3.319919032	3.468225956	2.230357228	4.397719963	2.478979816	3.42563994	2.904875491	4.316185868	1.937520408	4.011424766	3.713591065	2.427735108	3.606690138	4.784902126	2.28776383	2.273114359	1.7583244
M301T109	301.2192463	109.439	0.226101387	0.544772456	1.187206889	NS	0.645043335	0.247571369	0.263784859	neg	3.160896954	0.863283777	0.661073293	7.76056279	2.276645193	2.519686591	1.374798737	0.943770703	3.279976611	2.093002297	0.619028303	2.06889451	5.858603288	1.619675229	1.316791614	1.502070256	5.842036136	1.474327627	1.467477022	7.760025159	1.38695014	1.080012349	2.195232052	3.694041986	2.519635671	12.07337017	1.168299076	1.157878656	1.635439486	7.68323978	1.594902844	0.908690661	0.878390349	1.302652142	2.800609694	2.380357961	1.022408974	4.287997513	1.296183777
M301T180	301.2192634	180.095	0.294593061	0.401086467	1.19864366	NS	0.511788442	0.261402829	0.396761991	neg	0.064037341	0.074199877	0.080328358	0.091192959	0.075246793	0.058858001	0.068392938	0.068057459	0.06443489	0.053467239	0.055990369	0.073332555	0.096011401	0.090118572	0.051027776	0.060831367	0.110575994	0.071740834	0.095278138	0.105374053	0.13867622	0.114340239	0.149855399	0.101630501	0.061745934	0.133608993	0.053023344	0.13347028	0.381965252	0.091632509	0.075566011	0.101950575	0.065196782	0.051216874	0.097760329	0.080230762	0.114165363	0.106324999	0.077016815
M303T141_1	303.2347258	140.9775	1.136541912	0.000858111	1.676825496	NS	0.00383075	0.745732558	3.066456386	neg	4.661345286	1.024144715	2.157214549	2.813478297	2.634582308	4.874314771	1.444339077	3.017858412	3.709714137	4.063537855	0.77099997	1.418760637	5.185344376	1.082143203	2.718030754	1.834829459	4.341873735	2.337810414	1.624449731	2.742720704	1.611057948	1.342908373	2.666348884	3.408711831	2.05589247	6.854692855	0.891154451	1.395673652	2.887035758	6.545581711	2.598744639	1.773805934	1.019719181	2.823116968	2.858770234	4.718991567	2.488686518	3.281352911	1.432610666
M303T238	303.2350816	238.358	0.537466307	0.157593121	0.904404927	NS	0.247934497	-0.144959243	0.802462744	neg	1.575940503	1.748767207	2.043830303	1.909466226	2.520580563	1.442732799	1.741750361	1.82901551	1.817877174	1.861259729	1.800682617	2.139274715	2.088950142	2.02955623	1.008273752	0.86675513	2.342623701	2.092554071	2.871468287	1.47960166	2.248145057	2.069178325	2.346672342	2.578637438	1.558916959	2.143540072	1.308460095	2.484820802	1.990264873	2.484752758	1.068553892	1.789097216	1.916184176	1.319139888	1.845237997	1.598829981	2.276290412	2.139327335	1.807568804
M305T177	305.2506179	176.598	0.889043961	0.010798008	1.504084029	NS	0.02949813	0.588885168	1.966656347	neg	3.459718473	0.823744325	0.703784565	3.981741219	2.243695553	4.619732918	1.559660942	3.089042332	3.578360228	4.093989031	1.043871164	1.271243604	4.024059718	1.096294619	2.29502559	1.539878631	4.366903996	3.84444657	1.587840527	3.779645007	1.805994806	0.879830741	2.706139409	3.565425906	1.527513297	6.393986666	0.728221769	3.166055335	2.920314176	5.886101394	2.350378332	1.702662004	0.98334562	2.074538094	3.20166743	3.385202668	2.728204666	3.890601052	0.885209262
M305T194	305.2506626	194.233	1.26021893	9.11E-05	2.072607301	Up	0.000593151	1.051446793	4.040584839	neg	4.197036358	0.746293322	1.144093442	2.878299168	2.182319022	6.487277142	0.199839649	3.30164699	3.396018897	3.983866182	0.722798062	1.30965454	4.431078405	1.091419279	2.493278847	2.015125536	4.401000468	3.024766002	1.344398358	2.801560336	1.883984596	1.096103056	2.586435969	2.667699463	1.634190676	6.980189522	0.717859874	2.017496724	3.345594766	8.928763636	2.204382338	1.525764872	0.581079776	2.340681667	2.686918461	3.40033125	2.521145049	4.161401233	1.13827663
M307T239	307.2663449	238.5785	1.246931986	0.000112193	1.889050183	NS	0.000705014	0.917661028	3.950032637	neg	4.255181298	1.013793636	0.417974152	2.480212129	1.721800211	4.522983748	1.625497975	3.977797598	3.104639654	4.682274616	1.006835078	1.251130003	4.916053373	1.208964657	2.093837901	2.181253701	3.629516029	4.409585488	1.369932951	2.549321361	2.396352552	1.098278963	1.882760995	3.235822862	1.216699183	6.594242083	0.850244953	1.705649112	4.0654725	4.921815547	1.980366025	1.772891809	0.904054316	2.765311087	4.066964381	2.962070676	3.251399315	4.521048349	0.626916798
M311T372	311.2977837	372.408	0.896342006	0.006960965	1.231578252	NS	0.020753447	0.300508297	2.157330535	neg	3.261942558	3.132871832	3.024361808	3.173264953	2.733624242	3.805492103	3.053382603	3.443981047	3.123970425	4.477941451	2.888291716	2.721160189	4.956151731	3.308361632	3.087758261	4.31122428	4.651050306	4.837590714	3.497090348	3.437703021	4.347072364	2.15935841	3.238373869	4.011472419	2.769290164	7.094920444	2.597041519	2.475121787	4.531320941	4.225172639	3.391408593	4.205370913	3.804381479	3.083033219	3.050910014	3.912481234	4.250992252	3.224116171	1.421249726
M317T67	317.2143012	67.0532	1.22189641	0.000157497	0.598039662	NS	0.000926537	-0.741686927	3.802728534	neg	0.123587602	0.172747968	0.026520902	0.154345323	0.123585787	0.094352708	0.074680507	0.066374022	0.097314463	0.099500235	0.066486888	0.134371518	0.175799855	0.142609515	0.007560553	0.034295753	0.118294447	0.025043795	0.142546271	0.160464409	0.040387163	0.12774975	0.110923688	0.198826627	0.051327631	0.306578386	0.105048694	0.178538422	0.091224238	0.142722623	0.072785413	0.152631603	0.174136927	0.098548516	0.148008501	0.202923666	0.05020114	0.117798668	0.109993711
M317T85	317.2142901	84.9877	0.937752239	0.003437072	0.560902544	NS	0.011794027	-0.834177968	2.463811314	neg	0.081961116	0.116974365	0.212080337	0.134504111	0.152206673	0.085480737	0.167073557	0.074477311	0.046017546	0.044097406	0.175979398	0.132862269	0.078191239	0.14942301	0.028601494	0.02640608	0.031633289	0.072348196	0.156182728	0.198092644	0.033068298	0.148739943	0.104213221	0.149051218	0.033077785	0.101089352	0.112608346	0.16663814	0.081634377	0.097829734	0.0173454	0.179669379	0.196727041	0.055763587	0.114680827	0.190674326	0.080792216	0.068500397	0.039982495
M323T378	323.2977782	377.537	2.003935127	6.05E-08	0.461564241	Down	9.13E-07	-1.115396637	7.21799478	neg	2.545675352	5.253277948	2.179023295	5.110134134	5.025741554	1.467844778	2.693778498	2.867650196	1.543702213	2.594117624	5.472367007	4.414601482	2.140969988	4.976435226	1.480511004	1.701114621	2.453358063	1.803717589	5.814958389	0.688070173	2.604305631	4.095057774	5.409447844	2.623225826	2.08438758	2.353557544	3.888208057	6.016351019	2.778152949	2.547173964	2.931310873	5.580880588	6.073979007	1.328800428	4.981005244	6.391078339	2.514577799	1.613541545	2.020068251
M325T82	325.18632	82.4322	0.821277962	0.011732089	1.66209451	NS	0.031457901	0.733002419	1.930624643	neg	2.244169394	1.643873946	3.525155721	1.879398989	2.961573792	6.501940741	1.975183452	6.354730631	1.595362705	5.795040808	2.893696662	3.391936125	4.784732738	2.64291531	16.58371758	3.21125842	6.958235855	1.793031725	4.023663908	1.178659589	11.78818617	1.786335979	6.368608281	3.362305536	5.523466531	2.2120929	1.007674263	4.979398777	1.842211599	4.489564625	12.47135748	2.651307417	2.693754322	2.834790269	5.412853249	4.219884265	6.769360747	5.668527627	2.162270202
M327T122	327.2350977	121.73	0.274873092	0.486311736	0.840147222	NS	0.593390436	-0.251285937	0.313085249	neg	2.352310925	1.510793616	0.541068843	9.499427893	2.649386505	3.313714356	1.762369339	1.665492834	2.802303258	2.293975929	1.211177146	2.358189135	4.346019581	2.314554746	1.571847534	1.157911276	4.379517867	1.367234549	2.171812282	9.420838917	1.244359311	1.249907794	2.097269692	4.244100068	2.139891738	8.78714998	1.236407921	1.865959849	2.353456395	5.43892523	1.390456749	2.335292344	1.173453438	1.934150414	4.306176406	3.563726114	1.767738524	2.902189933	1.122818678
M329T153	329.2507074	153.3655	0.535206287	0.140291881	1.387064231	NS	0.22613756	0.472034596	0.852967462	neg	4.040099254	0.536937076	0.416831909	5.385465075	3.024793535	3.981583558	1.400795623	1.936042985	2.998102834	3.798054133	0.559076341	2.117463254	3.799867354	1.238753829	1.176520387	1.333951228	6.56949236	3.012438179	1.00698936	6.123682912	1.278131504	0.997750514	2.054662813	4.5278409	1.477097807	8.189951139	0.968734879	1.133134643	3.922087206	4.110935256	2.171679717	1.018697406	0.585924229	1.580923751	2.57522864	2.890115665	2.087461659	4.339544894	0.656209068
M335T354	335.2980225	353.6015	1.22677845	0.000101272	2.105196118	Up	0.000646566	1.07395464	3.994511528	neg	3.424053169	1.072313473	0.439765129	2.43843246	1.651806564	4.008795442	1.982657719	5.230122135	2.366711585	3.067762592	1.220645687	1.075059187	4.819407579	1.475565649	2.409458011	4.715628897	2.55819523	3.398813932	1.061710452	2.131065422	2.216232623	1.178881188	1.650174531	2.328161115	1.222999582	9.184007365	1.022433428	1.406191669	3.448025788	3.119209209	1.608912008	1.677769717	1.009053771	2.286458555	2.970896338	2.177436319	2.511145606	4.830121706	0.935381368
M339T96	339.2021072	95.623	0.718772099	0.030637991	1.480283754	NS	0.068055976	0.565873751	1.513739713	neg	2.30487996	1.876500671	3.343175272	2.104387034	2.738409867	5.424969341	2.190138719	6.000791263	1.52745906	5.444055377	3.059588686	3.657037437	4.435312321	2.564319598	14.09585349	3.053710049	6.519448538	1.823822148	4.165229302	1.276811882	10.752069	1.907746321	6.383455644	3.530139369	4.95320866	2.244799524	1.039678581	5.051817553	1.79712878	4.238302915	11.53007464	2.642162641	2.988776181	2.721239072	5.678357303	4.4802786	6.134582766	5.097720469	2.162353862
M367T613	367.3606524	612.6975	0.68955169	0.039926052	1.296439336	NS	0.083916624	0.3745547	1.398743628	neg	2.593374051	2.178032158	3.590033006	2.102690158	0.68559157	3.778443259	2.074109045	2.380534428	3.179175248	3.91788949	1.618103798	3.419492517	2.624011262	2.415245416	0.961238307	5.780662406	3.114641301	2.924600505	1.969882007	2.048974795	2.859299006	3.182519483	4.115069043	3.442618289	3.005348095	1.622531369	2.466447864	1.912460783	6.513552683	1.449247639	1.18610396	1.892204746	2.292320689	4.3492166	1.297362771	3.473648894	4.090582507	4.044808992	5.503171637
M381T684	381.3761485	683.962	2.109774376	8.98E-11	0.423335136	Down	2.91E-09	-1.24012786	10.04659052	neg	1.755010869	4.233551508	1.772648478	4.194054824	3.850378804	1.812139461	4.233611799	3.459387898	1.413266268	1.853059888	5.430132843	3.269296493	2.249665779	3.733267875	2.068579328	1.938280447	1.486669844	1.486887083	4.121735594	4.365160231	2.871083606	3.197291856	5.160726149	5.791420467	2.037401078	1.714990526	2.742558458	5.402529353	1.912784445	1.778851034	1.782176228	6.381173471	5.32174781	2.173982797	4.553869132	5.207537174	2.10060669	1.79945962	2.060662215
M393T646	393.3765699	646.46	0.675572412	0.05832296	1.289693648	NS	0.112818203	0.367028411	1.234160446	neg	4.944029442	2.487629143	2.663073971	2.944972771	0.949342941	4.104782695	2.0921631	3.276793038	2.538941735	6.484413405	1.882808862	2.265460965	3.146092689	3.279620618	2.422727624	4.465825478	2.618865041	5.061187209	1.801042275	4.09865119	2.08399531	1.794339307	4.290953379	4.834014193	2.986550276	2.363019995	1.790828461	1.053406695	3.571383361	1.477978351	1.163412785	1.398538904	2.370141518	2.455996648	1.538298941	2.050790148	2.629333134	3.576564817	6.910575959
M395T633	395.391955	633.1575	2.362504937	4.67E-13	0.201222293	Down	2.53E-11	-2.313137949	12.33062781	neg	1.267423077	5.086224968	0.662522662	6.221186578	6.123431119	1.14704955	5.169916578	1.346750379	1.177575692	1.120204943	3.437927377	5.279401854	0.932531786	4.919429014	0.618224793	0.727865037	0.80284956	0.775417126	6.787185149	5.813320608	1.170308509	2.894810918	5.597754494	6.003960447	0.837836	0.763058338	3.872186964	5.922658404	1.135590626	1.259305056	0.746002865	3.754617277	4.876729227	1.407962861	3.931653978	4.737591766	0.803429404	1.130834489	1.236349465
M395T732	395.3919434	731.836	0.643448721	0.114114651	0.819954048	NS	0.19161492	-0.286385034	0.942658594	neg	5.176876663	2.029118903	4.218401137	4.053521105	3.30781314	2.693711258	8.944189744	3.453744936	4.747547928	2.450005975	3.096325156	3.788250854	2.999711207	2.847961926	2.545042111	4.855228262	2.437205722	2.950199059	3.646485031	3.421266861	3.369593174	2.626468112	2.807024451	4.335478776	2.60884499	3.047644141	6.341736852	3.599703719	2.846660862	3.296790749	1.969998098	2.439315454	3.809987196	3.741661221	2.864946117	2.99684006	2.651690994	2.836709383	2.357971881
M397T324	397.3712443	324.307	0.354506984	0.299142328	1.165532299	NS	0.409449673	0.220988985	0.524122131	neg	2.835818098	2.122318473	2.161749739	2.058427886	0.384734762	2.823166779	1.913071609	2.408678816	3.680068344	1.663032456	1.396482775	2.442925327	1.776026143	2.646316325	0.915601157	3.222264307	4.660637671	1.529622319	2.31456436	2.035689465	2.780924826	3.138195249	2.720382487	2.44083616	1.521546939	1.889313533	1.772657226	1.490493852	5.359753491	0.60301338	1.255262564	2.220339214	3.856461115	1.221899019	0.521687354	3.0815297	3.962396108	3.457485149	4.846286667
M407T632	407.3921507	632.026	2.204853367	1.32E-10	0.364410014	Down	3.97E-09	-1.456365491	9.878908863	neg	1.393809508	3.288439168	0.90899946	4.971290494	4.396164973	1.734644587	3.414939653	1.56413663	1.003995524	1.803456622	4.957589215	3.095814514	1.592717536	3.440049857	1.033850106	1.368909457	1.158335831	1.101420277	3.256414053	3.94205949	1.790866172	2.905484679	2.697756819	4.71954882	1.91106901	1.237611887	2.595680641	4.145821207	1.296959458	1.345870395	0.90393473	5.552474194	5.467306955	1.525135781	2.925697564	4.695763835	1.225622222	1.210725808	2.198209583
M409T488	409.3142762	488.0475	2.439919559	1.42E-16	0.219831617	Down	2.94E-14	-2.185529198	15.84771653	neg	0.280187017	1.275355801	0.352095422	1.58486623	1.423657945	0.2703409	1.27819668	0.337398401	0.239821308	0.349325988	1.540454427	1.31406376	0.287712082	1.336936451	0.284832907	0.2926774	0.280054399	0.269851145	1.581531144	1.518198	0.371430696	1.179756727	1.283925867	1.331049326	0.309537285	0.365175681	0.987116341	1.667222075	0.28215746	0.30481157	0.294795438	1.611684103	1.748355765	0.322885189	1.307602913	1.760084674	0.395416343	0.26266376	0.246594053
M409T756	409.407857	756.458	1.780439747	9.92E-07	0.566707051	NS	1.16E-05	-0.819324942	6.003465332	neg	1.877779666	3.659229836	1.526306867	2.96620771	4.608583239	2.16270995	4.798341859	2.610082247	2.378336148	1.977336579	2.923392468	4.2919301	2.538127581	4.852640488	1.496979696	2.400902795	2.50943892	2.714419983	4.647705861	5.356522769	2.305726524	4.412367125	2.638716439	3.008673583	2.291338329	3.186611288	3.760864146	2.415131592	1.476187185	2.049865225	1.591288598	5.48461534	5.548331125	2.524483896	4.066222139	6.302601475	3.892267493	1.980951169	2.17999832
M411T416	411.3875028	415.992	0.046404303	0.908132984	1.017859658	NS	0.937098952	0.025538657	0.04185055	neg	2.313791071	2.802995564	2.575126687	2.359479049	0.269426169	2.809563732	1.84283662	1.928866823	2.49099963	1.294799355	1.603681294	3.175713552	1.60284669	3.212562733	0.811867318	3.247532595	4.489902122	1.446614175	2.64524121	2.077097748	4.242326529	3.359200429	2.239279115	3.398172728	1.996377198	1.56373502	2.124081971	1.592447935	4.167510558	0.437757359	1.210828568	1.860438367	5.147562921	1.208126394	0.365247193	2.445335045	4.29830732	2.844217725	6.078013532
M423T663	423.4236394	663.009	2.144362189	1.19E-08	0.227826795	Down	2.06E-07	-2.133990659	7.925152762	neg	0.990646413	2.777423414	1.267929816	6.753771318	6.820277117	0.797738806	3.187601229	0.598251689	0.789943021	1.564672683	3.312734877	3.95317425	0.545124085	3.659846211	0.701312787	0.983853505	0.921414843	1.000341609	4.609339096	3.486036996	0.883022846	3.979451907	2.92476386	3.821658196	1.027921515	0.659521724	2.173540227	6.994738971	0.698750526	1.808776844	0.680134493	3.631331799	7.200441077	1.221901932	4.066315669	3.970735059	1.247653302	0.580955256	1.078449015
M436T174	436.2864912	173.768	0.838989233	0.085573081	0.81049659	NS	0.152290675	-0.30312198	1.067662831	neg	2.166119513	3.089892971	2.855970886	1.315685015	1.260651599	1.741248354	2.998655262	1.268018049	1.462575123	1.883582067	3.137089778	1.845456002	2.651426172	3.390409008	2.460105173	0.684799782	2.962038726	1.665760975	2.66138304	1.314944012	1.228360654	2.826773587	2.681409975	4.274538715	2.621148001	2.448249154	2.733559612	0.473395587	2.069190497	4.125210116	1.162234581	4.683812168	1.519342621	2.204674379	2.663374035	3.265269643	2.053804304	1.788645069	4.097733905
M445T145	445.3352658	145.239	0.453235446	0.318627513	0.865132241	NS	0.429896484	-0.20900742	0.496716726	neg	4.073380451	4.385541315	1.651525466	3.669824947	1.158421519	3.513486358	6.582480266	1.431614363	2.242824858	5.010158822	4.146864603	2.96256382	4.43563024	4.314251136	0.795518697	1.937381122	3.753769446	2.846265188	2.046773734	3.157675325	3.719884965	3.219554142	4.097036292	4.536761216	3.937535909	2.539497216	2.947034788	0.366168553	5.826856044	0.776321186	1.055855756	1.583910229	2.055309399	3.297306461	2.619584608	2.861555931	5.130289103	2.789960984	3.524538815
M452T136	452.2815607	136.448	0.549270704	0.981172253	1.002814651	NS	0.986953616	0.004054979	0.008254742	neg	2.159881985	2.12285989	3.381679745	2.071468423	1.545368001	1.830205592	3.267791562	1.29705614	1.207823433	1.864471606	3.011077795	1.514124018	4.512694823	2.555165109	2.218171949	1.285399086	3.094170768	1.534284145	2.092620933	1.889022438	1.399019638	2.794294885	2.583589316	5.06488466	3.191422782	2.267919851	1.689703292	0.675592065	2.91016948	3.605655085	1.336163175	3.73970982	1.415478612	1.896539279	2.62692806	2.148393464	1.669571632	1.589976719	4.14230896
M452T149	452.2815104	148.716	0.590240677	0.508916685	0.921434693	NS	0.613943396	-0.118046177	0.293353311	neg	2.022327678	2.215899497	3.100935118	1.997848124	1.541832065	1.781443892	3.753750154	1.284734493	1.193433702	2.126683916	3.232291215	1.657004699	4.306389318	2.535370863	2.417775327	1.175165006	3.172011842	1.822475559	2.072149109	1.957539289	1.348400227	3.392687105	2.798334215	5.740533684	3.008843492	2.336861842	1.925632051	0.710681234	2.545948163	3.722417297	1.497403935	3.918103813	1.56911895	1.837555847	2.763395171	2.350759787	1.732878605	1.428987212	4.036834581
M464T277	464.3180939	276.753	0.840447092	0.090450252	0.806814905	NS	0.159155496	-0.309690359	1.043590221	neg	2.334879455	3.290457553	2.506157373	1.052201112	1.444960311	1.857496367	2.71855733	1.49897461	1.086087837	1.991641561	3.190278601	1.79255855	2.310556315	3.44659399	2.931897198	0.838390678	2.63252718	1.942449228	2.823694971	1.002505881	1.352739351	2.995945432	2.615105953	5.095595205	2.587006519	2.463156698	3.333573141	0.444750124	2.214636476	3.332574139	1.206366439	5.037331655	1.738177396	2.435338171	2.747834079	3.081858211	2.559438695	1.697271799	3.891090458
M465T289	465.3077106	288.708	0.996739291	0.023830022	0.734411528	NS	0.05567082	-0.445339391	1.622875557	neg	2.865322174	4.421451666	2.528895554	2.00632782	2.418402649	4.778165461	6.476248109	2.456519871	1.523625963	2.437628059	3.275566696	2.152895445	2.403426088	2.997821156	3.878800805	1.626963998	1.857224816	1.376190582	2.275768347	2.007912674	2.247171194	2.824276316	2.447901817	6.351922562	2.072612491	2.307230568	2.634911632	1.229534269	2.381407472	1.682371834	2.196261293	3.117401386	2.255612529	2.627479969	4.175609838	5.052347118	2.005377571	1.709113191	3.528792443
M476T117	476.2816685	116.798	0.838752842	0.061305002	0.747870137	NS	0.117192004	-0.419140317	1.212504088	neg	1.441603915	3.053110437	1.642664935	1.138557511	1.13721829	2.279823695	4.588531988	1.550025256	0.677014308	3.235807999	3.950397088	2.274930674	3.818140556	3.284770713	1.376716811	0.608106505	1.648544295	2.969768107	2.60624605	1.118577114	1.755822862	2.842919807	4.436672522	6.621780375	2.255944048	1.432182307	2.488844823	0.622138061	3.083730868	1.9088589	1.056975201	3.353020786	1.495818217	1.11338552	2.907842342	1.665747278	2.252432453	1.289725915	2.658365262
M478T158	478.2971677	158.236	0.909964189	0.050546078	0.737611799	NS	0.101075709	-0.439066361	1.296312537	neg	1.255870316	3.277967028	1.981926325	1.393565018	1.02022022	2.655734773	4.651637703	1.583589797	0.779873769	2.262633625	4.599026535	2.65623963	2.829037377	2.689945313	1.696500458	1.507198115	1.831360311	2.132424275	2.243452273	1.360778419	1.418225761	3.3116277	2.701333788	6.796599743	2.418478492	1.377676323	2.347386346	0.609346317	2.510274781	3.059350389	1.193835165	3.201963644	1.476417757	1.019907784	2.215812681	2.297892919	1.374141791	1.093401676	3.117782538
M479T321	479.3235471	321.311	0.625238207	0.138522306	0.783080157	NS	0.223872349	-0.352768104	0.858480287	neg	2.759389605	3.850738032	6.193154944	2.665427981	7.785446287	2.319785483	5.20634574	2.033217381	2.498584289	2.46138445	4.852257954	2.632270341	3.286152325	2.337901051	4.809502125	1.720171122	3.663368041	1.672204446	1.935324075	2.539535062	3.755912853	3.256722156	2.532604622	8.608614752	1.866879528	2.844108785	0.988066506	1.446386276	1.712036617	1.805097642	3.911235573	4.18973326	2.052132695	2.111615216	4.63718406	5.60137105	2.744768843	2.057748471	4.133005033
M480T215	480.3127459	214.853	0.653171775	0.226033066	0.870500712	NS	0.329801491	-0.200082617	0.645828024	neg	1.808037636	2.296732977	2.978602395	2.268437591	1.618024407	1.823036739	2.825879373	1.030741637	1.010253454	2.119774064	3.327026219	1.489571987	3.746779254	2.52705237	2.745944346	1.186701337	2.547565857	1.543160163	2.414004127	2.328689111	1.63198439	3.709929437	2.612258926	5.679241585	2.82464788	2.354141824	2.178829824	0.810279451	1.946981195	3.251785725	1.631329088	3.247457387	1.951087687	1.868182891	2.800262642	2.104021532	1.949493433	1.570714624	3.854800806
M480T236	480.3132612	235.625	0.752728079	0.137997563	0.844758764	NS	0.223350365	-0.243388683	0.860128583	neg	2.028254783	2.502059981	2.99662713	2.356232686	1.888631734	2.110942611	3.578028475	1.399080323	1.247947256	2.495135367	3.173221908	1.587937024	3.418556099	2.490441025	3.189793243	1.363980553	2.764814196	1.998506261	2.548181939	2.244490555	1.536202386	3.996635103	2.833954389	6.394764964	2.733692881	2.671873544	2.528978007	0.884322664	2.194549195	3.473765038	1.687877325	3.871690735	2.187065599	1.967995718	3.090665355	2.482596297	2.152148504	1.567404257	3.965353603
M500T111	500.2821269	111.291	0.513500465	0.883868132	1.015454957	NS	0.919061348	0.022126247	0.053612524	neg	2.538274616	2.3181939	2.475560584	1.065086316	1.8186449	1.723292792	3.341254061	1.694859034	0.90356509	3.173024077	2.307819799	2.158718923	3.745968983	2.680598683	2.770784834	1.01564241	2.389154219	1.982341476	2.249334141	1.087417001	1.320089273	2.564242238	2.91634265	3.807388423	2.34930097	2.058593738	1.77305217	0.461808524	2.356505024	2.98613064	2.383467151	3.538145383	1.202922627	1.714509192	2.350738611	2.412604447	1.572418282	1.734347571	3.310805231
M502T132	502.2977991	131.573	0.456472625	0.688697274	0.941300644	NS	0.768800657	-0.087272513	0.161971636	neg	1.535613249	2.559607149	1.797565642	2.220393399	1.575662314	3.61678189	4.317609714	1.361911655	0.701022556	2.827570393	2.922316298	1.15431976	2.205787145	1.897383749	2.462139022	0.602386386	1.814463159	3.621315404	1.932063945	2.079966618	1.306191951	1.425222348	5.6697259	3.657932558	2.49889571	2.309959119	1.333211715	1.976616732	1.602521747	4.705446919	1.606947137	3.715323119	1.005958043	0.926136478	2.792005492	2.612978648	1.046802032	1.17878063	4.501108827
M524T104	524.2823828	103.776	0.291234301	0.939927466	0.991623222	NS	0.958729224	-0.012136038	0.02690566	neg	2.330081437	2.10492966	1.941850694	2.519919827	1.989485167	1.226711387	3.273359223	1.370038748	1.593195894	2.424463768	2.322451264	2.374541536	4.515625117	3.104652763	3.537427759	1.055613404	4.076857866	1.376026119	2.167702631	2.608248945	1.109809212	2.373104191	2.672972211	4.226395355	2.595979652	3.139174705	1.871394762	0.705601893	2.122807201	3.376952869	2.689857028	3.33872314	1.108165914	1.593603448	2.893745523	2.273997029	1.776176063	2.221047857	3.375005185
M526T116	526.2983795	116.0395	0.849344372	0.062303834	1.292203746	NS	0.118630155	0.369833562	1.205485225	neg	2.355622616	1.5247013	2.605451161	1.259840299	1.676191297	2.637997883	3.496768011	1.901512015	1.020206904	3.225204902	1.952188583	1.333708047	3.258015457	2.350478639	1.78664465	1.225776723	3.09014573	2.782492998	1.444368803	1.229711453	1.287599283	1.64850076	5.033944689	2.657736708	3.593801836	2.515597783	1.173904539	0.40538416	2.572561105	3.597571942	1.887435748	2.595869884	0.727075954	1.458572908	2.181926886	1.73271429	1.246528735	1.410275571	3.677680802
M526T131	526.2980685	131.465	0.479353511	0.314661383	1.221969727	NS	0.425822954	0.289208544	0.502156553	neg	2.088682579	1.512620357	5.654228252	0.551025528	2.602974785	3.368688701	3.273992826	2.315402561	0.539038285	2.573030924	1.249443246	1.369964038	1.67093267	1.522232775	3.892248424	0.683984462	1.66668789	1.340381912	1.422669035	0.486359561	0.768256066	2.814908609	7.409328362	2.380942115	1.816195929	1.993994831	0.853530631	0.710031071	1.870440635	3.541626225	1.764316441	4.102060577	0.591150947	2.20236919	1.950275859	2.126207498	2.26202981	0.86607443	2.775845622
M528T45	528.2678861	45.2583	0.40598078	0.364821384	1.228929171	NS	0.476765796	0.297401769	0.437919714	neg	1.553928224	1.694740181	1.472143731	0.767593193	1.923810127	4.95933027	10.34326034	1.472467199	2.937777905	3.4155174	2.28721017	1.912460529	2.685997437	6.053083917	3.45740814	1.726407548	0.267342113	1.913688311	1.666432457	0.9856684	1.569841295	1.533419115	1.243698132	1.896428002	3.522876156	2.236848442	0.911237326	1.970643264	5.193548895	0.519809558	8.624430142	1.502091993	2.534400824	3.591767642	0.708365159	4.478151706	2.782610615	4.056048559	2.494789761
M536T875	535.5501605	874.519	2.244673654	2.85E-10	0.190497341	Down	7.65E-09	-2.392157232	9.544459272	neg	1.05198775	2.971642115	0.906415116	6.851357843	6.130590663	0.934211669	4.336017664	1.17509294	0.735260673	1.161686489	3.009212473	3.467692712	1.169026436	4.939089895	0.71825315	0.307487921	0.466077474	0.555317865	6.5156354	5.905672936	0.718259505	4.177525811	4.947329965	5.811611747	1.107207951	1.115670302	3.626309105	6.472057267	1.03860259	1.153781663	1.13335311	1.962791239	5.388888593	0.385415349	2.781508279	6.297515289	1.18443231	0.978792396	1.149608972
M537T737	536.5076566	737.434	0.827207352	0.051257748	1.152894082	NS	0.102177435	0.205259976	1.290240482	neg	3.867911666	4.842097898	4.688091861	3.477426727	3.814390677	4.920800001	4.54813662	2.952987111	2.632785997	4.897324235	3.307995368	2.666607919	5.260439676	2.907478135	4.380949207	4.707038439	3.678240296	4.095304063	2.710325713	3.50121955	4.451466166	4.247615887	2.477111846	4.702934022	2.883768969	4.348969849	3.176533791	1.368563715	4.683199624	5.891130971	3.867843736	4.218474649	4.413276357	3.665669554	5.302498614	4.905694588	4.571756675	4.20509986	5.733705645
M540T173	540.3713454	172.891	1.279131837	0.001774471	0.650148904	NS	0.006884607	-0.621157917	2.750931137	neg	2.95306871	4.872462086	3.289776517	2.020097098	1.434411871	2.10835293	2.715378685	1.344498331	1.528482567	1.825014694	3.440818282	1.877448654	3.323307333	4.041862209	1.911798758	0.557519909	1.9297719	1.922142932	2.94025726	1.946110278	1.480519218	3.289699571	3.360349956	4.52718537	2.677730874	1.964544475	3.461519401	0.677538966	2.831192018	3.553410849	1.21331205	6.144404047	2.57544081	2.172575375	3.911258068	4.508474014	2.268407598	1.725848591	3.654193448
M566T183	566.3875021	182.684	0.907488935	0.040902308	0.780410212	NS	0.085636594	-0.357695439	1.388252187	neg	2.969180199	4.050718399	3.415189409	1.790937015	1.318607512	2.428689787	2.526165607	1.341697021	1.573655133	1.871328873	3.650250744	1.571825944	3.830378768	3.634694093	2.785302857	0.944450096	2.029924408	1.983364242	2.372414206	1.779472099	1.776895308	3.416624127	3.104933589	5.337332713	2.731546124	2.022125789	3.3462199	0.772063214	2.912824787	3.987564781	1.501522225	5.177608757	2.908075284	1.737265682	3.750047602	3.479944421	2.388926054	1.83908357	4.620225165
M568T669	568.4988657	668.894	1.082412873	0.006078807	0.725109711	NS	0.018592396	-0.463728799	2.21618166	neg	2.864835906	4.521970528	2.726937892	2.725146675	3.879572992	2.340159643	4.140145853	1.583008619	1.25932048	2.55944102	2.969684949	2.472402276	2.657234624	2.038132252	1.983855215	2.140061307	3.268941922	1.611924504	2.410334013	2.761894367	1.582288972	3.352894623	2.081973216	4.826140585	1.778321501	4.988770378	2.819883249	1.235950438	2.30520126	3.922449125	2.25729423	3.943515263	3.346196927	1.924652125	5.803649627	4.202253948	2.099287538	2.452469722	2.50678157
M578T926	577.5976718	925.648	2.372331536	2.90E-13	0.130290408	Down	1.65E-11	-2.940197223	12.53770868	neg	0.945562166	4.55921065	0.734671229	6.331875302	5.528613003	0.808249324	5.233260851	0.454566964	0.655012218	0.179959845	5.645380533	5.1707021	0.933716867	5.736052597	0.638686036	0.88096319	0.702747044	0.29786167	5.770155388	6.697903703	0.833551216	5.091595811	2.282721056	5.267468831	1.046906669	0.875087238	4.285907744	6.284426743	0.928309875	0.436584461	0.787792716	3.673582509	6.768170496	1.109736446	4.977886793	7.122087289	0.644747687	0.399736942	0.431966044
M595T676	594.5146562	676.169	0.359257117	0.933923916	1.007613009	NS	0.95448562	0.010941654	0.029688503	neg	3.38566242	3.826315297	2.744083936	2.432565545	2.432762563	3.042392097	2.853603689	2.230480627	1.568954155	2.780401978	2.158808147	1.286053692	2.713885468	2.215175156	3.09408987	2.156966304	3.191719353	2.681934464	1.969318477	2.348190814	2.132866826	2.679203308	2.032991099	4.194579586	1.707799658	2.971027789	2.825584973	0.732933672	3.038325692	2.896805746	1.971741558	2.704806673	2.574472439	2.489831794	4.83568153	3.131025424	2.423172878	2.620777248	2.932447736
M595T81	595.2941489	80.8149	1.209807541	0.002019388	0.642790802	NS	0.007643493	-0.63757881	2.694780228	neg	1.370604476	4.636591507	2.447743512	3.066170238	2.369441538	2.058651491	6.900665425	2.219067486	1.87270218	3.028760209	2.78498219	2.296773773	2.163904741	4.044078952	1.297556549	1.710796863	1.824846847	2.51612937	2.700810919	3.19760271	1.704426309	2.952146293	4.670794961	3.652714222	3.342037174	1.840465331	2.938878942	0.834810576	3.816603612	1.551305136	1.553926664	2.244242478	1.17709959	2.735276868	3.4727626	3.614728081	3.543943713	1.948915732	1.768972911
M597T737	596.5304564	737.439	0.895461843	0.027706263	1.172360686	NS	0.062831533	0.229416495	1.557422052	neg	4.102711052	4.928710075	4.580338784	3.308699948	3.894253508	4.980155112	4.356306156	3.023803855	2.620820381	5.10585052	3.270859261	2.579348953	5.096055732	2.918714715	4.467047242	4.698331251	3.593744737	4.065958806	2.873445141	3.426712813	4.945640639	4.182144959	2.671387151	4.690657936	2.984001197	4.494218053	3.175790309	1.46438855	4.766363172	5.878874051	4.069823592	4.217525936	4.538258406	3.590072296	5.348749554	4.830112405	4.645064508	4.217569403	5.893305138
M619T78	619.2943493	78.0043	0.248707108	0.719525546	0.962616679	NS	0.793367173	-0.054966674	0.142953782	neg	2.141901916	4.380891725	3.03410173	2.56416464	2.479482902	1.723516171	4.53804485	2.103565929	2.332014142	3.315634469	2.399989442	1.959581268	2.724801606	3.86193036	2.224474931	2.78457607	2.510398635	2.929297465	2.081707867	2.646526804	2.407610964	2.836650446	3.243493994	3.307415091	3.410410349	2.672878632	2.265010382	0.604039801	4.118572581	1.99763548	2.395981637	1.602624419	1.245211912	3.622385816	2.91696846	3.166130562	3.824610344	1.913144138	2.613495697
M619T849	618.5861025	848.903	1.055141222	0.010553843	0.693325991	NS	0.028977096	-0.528394251	1.976589373	neg	2.404686207	4.682250749	2.40505523	2.068845187	2.427786916	0.860237517	4.017352158	1.561052842	0.647786137	1.74435024	2.949127193	1.303723935	3.697392225	3.498578815	2.793262814	3.057187936	1.406706729	2.308862421	1.993334452	3.163576192	2.164244124	2.910613865	2.774235487	5.449363248	2.75927372	2.800582106	2.587065514	0.293896565	2.265403954	2.18234599	1.102181221	3.803063001	1.94072942	3.156373833	5.217357936	3.91776594	2.095975024	1.191384589	1.942020487
M620T969	619.6450471	969.167	2.406756174	4.36E-15	0.144659137	Down	4.44E-13	-2.789270648	14.3609317	neg	0.818201116	4.403513819	0.414362311	6.286009863	3.624926638	0.779268545	4.239765773	0.854428266	0.281783758	0.755273764	5.054164943	4.764607517	0.929704458	4.018939276	0.245229129	0.813888539	0.665338684	0.693490362	5.408232906	4.037765272	0.540590798	3.964335261	4.458780368	4.243300113	0.936136004	0.825169491	3.532380844	3.855634007	0.833804925	0.399569867	0.697561031	5.733832893	6.230468634	0.913536864	4.719818356	5.21811395	0.741306493	0.453236511	0.843817561
M623T743	622.5461815	742.57	0.103633102	0.826819428	0.976985345	NS	0.876045617	-0.033591174	0.082589327	neg	2.805862855	4.114918336	3.240235411	3.740134176	2.842377771	2.031767545	2.677551498	1.805643178	1.715366178	4.250198714	2.786352466	1.883127733	1.76165951	2.237404521	4.005855984	3.791669207	3.521429048	3.905713671	2.172654213	3.612582292	2.887361164	3.33240711	1.580195715	4.613745108	1.907345105	4.018506291	1.998847084	0.888009311	3.17266632	3.042634753	2.846852388	2.618563019	3.96417729	2.71247161	5.571175979	3.108680501	3.195305401	2.656402652	3.650153123
M625T796	624.562045	796.256	0.699160775	0.044524481	1.233010652	NS	0.091414016	0.302185263	1.351401132	neg	3.690533263	6.24647059	6.639129655	7.086373692	5.066925103	4.315292439	5.972043689	2.735176783	3.842982183	9.904692434	5.475754593	4.315053924	7.186321356	3.061497943	7.046155158	9.394703195	4.320996889	5.51759283	3.67105568	6.64205954	7.060463795	5.339437057	2.422726996	6.31298197	3.534024381	7.835115002	2.933608508	1.909136033	5.4663548	7.903875696	8.569346686	4.200127708	7.325506014	4.593832518	6.225452596	6.058065043	10.14460823	6.23811609	7.557013906
M645T845	644.6014599	845.0865	0.36770538	0.46113699	1.094078124	NS	0.570105458	0.129715759	0.336170039	neg	2.699681751	5.044968388	3.352219208	3.262542	2.081084268	1.495351646	2.411939249	1.41963473	1.165286133	2.665791133	2.349933862	1.301282234	3.591642575	1.746072425	3.751524996	4.089038704	1.912552366	2.953143177	1.399885547	3.203030578	2.808346214	2.018278601	1.162508048	3.111328429	2.085313495	3.875991409	1.699006888	0.610045204	3.591342133	4.058894986	2.100872063	3.074212697	2.62952607	2.523873707	5.070325356	2.856768498	2.19596683	2.266858241	4.136698442
M647T887	646.6166624	887.315	0.935126938	0.005929732	1.351141355	NS	0.018251499	0.434178616	2.226964901	neg	3.250378358	6.220204398	5.794714862	5.940972945	3.506887468	3.421784487	3.847315792	4.379703354	3.51802971	7.070638438	4.187746173	4.351732548	9.259947574	6.062106721	6.897571823	10.48066874	3.283434039	5.028838586	3.004315122	7.958012691	5.763342882	3.228264631	4.811354888	3.372480336	3.369378813	10.12510292	2.506427984	1.616114098	6.216417836	8.377357776	5.390011892	3.650607015	4.627421736	3.85196385	4.522564982	4.228188891	5.832431883	5.473084265	8.321582082
M648T1003	647.6766984	1002.66	2.407324164	1.26E-14	0.108578057	Down	1.10E-12	-3.203195517	13.89961879	neg	0.633563549	5.511736027	0.817419861	6.732625281	6.078723828	0.725501556	5.271477461	1.022349885	0.69874935	0.44273137	4.860805019	5.471942708	0.597117741	5.708462823	0.632765097	0.381678978	0.801430601	0.382915482	3.527725995	6.555331564	0.820186747	5.295422949	4.269360339	5.507365443	1.041427954	0.473974834	4.722372919	6.358689782	0.509915991	0.375869027	0.686353713	7.243950087	7.435809207	0.18280852	5.130788939	6.594632645	0.393957365	0.855067561	0.946308793
M649T930	648.6325649	930.408	0.983384459	0.003808488	0.763281853	NS	0.012819882	-0.389712203	2.419247378	neg	13.13576215	7.427137321	8.590780021	15.30413757	15.99150264	7.947308214	15.56603639	12.22313719	5.570161149	9.585572505	14.54871268	18.57725016	17.45511324	14.5459566	7.085656549	9.69691424	5.364980674	8.199844214	21.45000439	15.70377709	16.65761907	16.18764814	17.42609646	16.87477865	14.41626855	10.69162423	7.66803259	14.46133266	10.73012056	15.15978748	9.060138371	13.80501521	19.03630578	26.25817871	10.08835574	16.33669933	11.9378292	8.548365626	9.129979798
M650T508	650.4824813	507.674	0.464289074	0.556042433	1.084270541	NS	0.655273527	0.116724775	0.254892065	neg	2.963827268	3.525381231	2.334333068	3.268062512	1.142729867	1.602753459	1.470031183	1.445621966	1.922176829	2.065765639	2.673566001	1.440691272	3.925735134	2.698089135	3.38669788	1.40833388	1.844491716	1.775303416	1.475939101	3.236246314	2.179275764	2.349705594	1.810817802	2.954903379	2.335692085	3.428164089	2.800851755	0.513451182	4.289627793	4.807859585	1.336016944	5.456707685	2.624469979	2.337056187	3.587774509	2.589482858	2.030916089	2.577055453	7.593191899
M651T800	650.5780122	799.6555	0.658709201	0.146072351	0.840522762	NS	0.233515646	-0.250641205	0.83543198	neg	2.058096284	4.407028862	2.514463947	3.053293473	2.351364515	1.590600188	3.710639034	1.511802126	1.156507632	2.82120353	2.646056285	1.433509693	2.813052277	2.590153907	3.972543668	2.87296159	2.202653729	3.015226791	2.10307366	3.107697407	2.490013541	2.757230687	1.557389197	5.053591271	2.056480653	3.031673917	2.186496818	0.711564716	2.983798486	2.922096819	1.923391093	3.161629183	2.442322051	2.075970994	5.567941305	2.74403669	1.903541871	1.667990407	3.829648339
M652T605	652.498075	605.225	0.525404826	0.453202243	0.932064329	NS	0.562490078	-0.101498565	0.343707949	neg	3.363018781	3.648840218	1.879944349	3.280365914	2.281786395	2.132584225	2.4908921	2.037619544	1.848948586	2.408066388	2.366731492	1.907848337	3.665532419	3.106081464	2.594660232	1.320983753	2.701150848	1.91444499	1.832597102	3.131287273	2.332277353	2.900835962	3.228892881	3.460967764	2.201983005	2.865890426	3.229518904	0.627831126	4.09904817	4.231492519	1.390699512	4.840555885	2.313363502	2.635360556	3.588520495	3.302679573	2.760482115	2.635914998	4.150271618
M653T846	652.5938502	846.4175	0.453432946	0.300446373	0.91224277	NS	0.410746684	-0.132510283	0.522233035	neg	4.775008339	6.731501317	6.0701473	8.216198894	7.46795138	5.064510731	11.67083905	3.66272429	3.138528262	8.347188318	8.24979251	6.264665688	9.114350469	6.142265907	6.502563987	9.732703161	4.080393649	4.414223089	6.160404049	8.961392747	8.295362573	7.756259534	4.899273811	9.585087076	5.718255843	10.43040159	4.619761487	3.171471233	6.634867067	9.565093891	7.742397314	6.176264067	7.194441602	6.674220482	9.187033121	9.281922647	6.710958744	5.456793104	9.844814236
M665T849	664.5944625	848.72	1.141620061	0.003885391	0.689010885	NS	0.013022131	-0.537401321	2.41056532	neg	2.256002874	4.4044126	2.678009898	2.09110154	2.829323102	1.465433527	5.125382018	1.168612804	0.738885998	2.514366662	3.643443981	2.062098791	3.687197193	3.717849291	3.112447378	2.897958392	2.448742366	2.50362198	2.496501815	3.532441559	2.491281707	3.823797107	2.555343428	4.933790936	2.451034137	4.288096555	2.819095544	0.539376264	2.002751023	2.162624428	1.180513001	4.082641561	2.60835803	3.507733565	4.975747679	3.837167849	1.460741191	1.17344357	3.152142376
M667T870	666.6099618	869.522	1.602960282	3.54E-06	0.609179631	NS	3.62E-05	-0.71506039	5.450709773	neg	6.066864732	6.805424563	5.389677051	7.516177738	11.74080613	3.716580973	10.02803397	2.998379665	2.505131324	5.472532781	8.907498828	11.08245585	6.893062986	8.36095287	4.566711174	5.954010603	4.552482318	4.038089858	6.72011969	8.215635812	8.451753625	11.65586851	5.955142735	11.64026096	5.450378745	9.968028524	5.375625959	5.720801586	4.243954504	7.675836075	4.098987472	8.850707181	9.135469774	8.370218309	9.298880095	10.56463568	5.005836998	4.420124411	4.643964651
M679T848	678.6098455	848.4755	1.237609404	0.00170135	0.638437717	NS	0.006654178	-0.64738221	2.769206244	neg	2.495483598	5.534162538	2.498387376	2.007083364	2.374767622	0.86844597	4.091305884	1.042870928	0.71925679	1.571993852	3.558525267	1.376048896	3.551075154	3.57186157	3.008617744	0.980881611	1.710973821	2.444536498	2.477580595	3.484449268	2.48866203	3.719394756	2.513611788	4.746281826	2.407307085	2.928209311	2.730643763	0.582400403	2.010198945	3.060503196	1.104921333	4.066451381	2.479545826	3.303686146	4.96619845	3.806897189	1.920397137	0.926679891	1.73780627
M681T891	680.6256279	891.318	0.815825082	0.017519466	0.820647704	NS	0.043310055	-0.285165075	1.756479138	neg	9.875100946	7.967531156	8.454535825	13.33319758	14.13574008	8.433855614	17.50664642	8.880165565	4.865027471	10.39445869	14.40131999	12.81340236	17.26585275	12.95584836	8.497040952	10.29069871	5.184661906	7.876850617	15.55867164	13.45933916	16.62704798	14.70191516	13.18195623	15.16514115	11.00477282	12.361024	8.202208344	9.280143038	9.006498878	14.15449681	9.052115664	11.54508172	17.06960292	20.83514191	10.76385847	16.55078245	11.98974938	7.554877558	11.04623415
M691T845	690.6102316	845.087	0.412285552	0.405107974	1.09576116	NS	0.515492837	0.131933373	0.392429208	neg	2.786523614	4.819632196	3.633290162	3.291454714	2.419532866	1.687976882	2.57196328	1.738167933	1.467012324	2.897954329	2.601029709	1.550546698	3.89876585	1.984133928	4.003606204	3.890288661	2.2479698	3.123327577	1.487762303	3.447310623	3.032528465	2.2375888	1.399485482	3.212691869	2.569803142	3.938959644	1.858001878	0.751400047	3.622284349	4.209123252	2.214103764	3.361785918	2.689466879	2.886334224	5.373286971	3.060188953	2.435692097	2.445488517	4.105539514
M693T871	692.6259668	871.442	1.210686043	0.001534721	0.654167701	NS	0.006151228	-0.612267566	2.813970629	neg	3.546081427	4.971918714	2.060705842	2.615479486	4.323618542	0.980847101	2.757301666	1.413322797	1.266064877	1.993043699	3.129050714	2.263226513	3.120349813	3.8090596	2.993516161	1.250771422	2.302606511	2.482903977	2.452789423	2.553117236	3.562811628	4.808190242	2.772281417	6.05530935	2.662347082	4.279205589	2.102924502	1.443844645	2.843788812	2.630157508	1.030749711	4.574475344	3.531640883	4.085385441	6.140025149	3.771288414	1.826102095	1.819358043	2.306865022
M693T888	692.6259273	887.628	0.980767813	0.004539718	1.353329012	NS	0.01481291	0.43651262	2.342971087	neg	3.374273254	6.496478685	5.415781106	5.725308436	3.580329389	4.042258733	3.926260075	2.8182341	2.764319285	6.979910564	3.950138072	3.097931416	6.724994677	2.573876502	5.496427363	9.174729952	3.322306367	4.093792371	2.253879152	7.542025019	5.464985182	3.577035525	1.770957203	4.131518879	3.516042057	8.64812976	4.601626508	1.536937951	5.802066487	8.023700982	5.05573397	3.893868256	4.725754257	7.728879215	4.598525507	4.58047884	5.753813612	5.228604625	8.099340521
M695T911	694.6418699	911.179	1.277240677	0.000289983	0.707315889	NS	0.001549687	-0.499573426	3.53762714	neg	12.65578139	7.170500325	8.439389803	14.16349254	20.65805127	7.868793117	10.67470988	10.16807159	5.59612588	8.607666749	14.90982486	17.06017071	14.77459704	15.23987107	7.521162397	12.07063426	5.329670835	8.576392162	15.60075091	16.90719258	16.10915253	20.92621852	14.36486049	15.26171484	11.48685192	15.42858623	8.771387684	16.15970252	9.14224518	12.26642361	8.131910965	13.45230977	22.83484864	21.17865356	10.92827808	16.5196643	11.11189898	8.502703152	9.19300871
M699T732	698.5189476	732.427	1.517038044	0.000100691	0.514590413	NS	0.000643703	-0.958503514	3.997009712	neg	2.183025297	5.568871605	1.378748781	1.414463325	3.093144332	2.532083193	6.076943114	1.707805362	0.612449482	1.654300509	4.654164334	2.588518214	1.705501479	4.410535534	0.873813967	0.507532765	2.471947382	1.5496883	4.171787209	1.368291692	0.985374228	3.56419669	3.886312698	5.85595763	1.953206559	3.481289941	5.387378025	0.923431932	2.052789022	3.842133207	0.536821806	5.504744489	1.747230671	2.301295927	3.514134127	3.164733183	2.280871929	1.41966995	3.231413115
M703T788	702.5493857	787.7225	1.458771311	6.29E-05	0.586905664	NS	0.000435774	-0.768799464	4.201220674	neg	2.982934769	5.112283474	2.298577607	2.664782624	6.212832546	3.377531985	3.390859743	1.696020762	0.851664472	1.857860367	3.546777383	2.929442701	2.135951537	4.366306657	1.620942723	1.225683651	0.831496784	1.616998135	4.226524444	2.779392752	0.89999059	4.560343764	3.233861746	3.87322687	3.822826999	3.233458784	5.230002003	1.33522217	1.90117011	3.231901514	1.265661637	6.459238193	2.504508983	2.384837362	2.8822287	3.090655325	1.764664304	1.992465512	3.809795451
M703T801	702.6096304	801.029	0.893510979	0.03280858	0.681281328	NS	0.071916751	-0.553677428	1.484012563	neg	2.370023294	3.943437421	2.753268574	1.689078416	3.504187449	1.798445549	3.186331523	1.322731864	1.347468252	2.155946231	2.221726985	1.472412435	2.496915759	1.819978074	2.174744118	0.662208129	1.811211336	3.967602637	1.708560378	1.672678932	2.29161234	2.45023326	1.947658067	3.812989535	2.383171439	1.281228053	2.021268248	0.805394881	2.070619148	3.601051382	1.482916279	5.369483575	2.790935843	2.833296152	8.02195611	3.328587539	1.700505239	1.033044488	1.330877463
M705T845	704.6256827	845.08	0.365615071	0.493790161	1.081417197	NS	0.600286065	0.112923204	0.306457567	neg	2.486539893	4.939435876	3.409827857	3.151282066	2.253330375	1.644157587	2.490121867	1.6223312	1.364234594	2.811260857	2.547629804	1.428559231	3.811957212	1.868226982	3.753214807	3.947813485	2.019605266	2.955422427	1.382923988	3.1862158	2.796877692	2.10603954	1.326897151	3.114000296	2.343675395	3.849484867	1.808090314	0.730076566	3.511405123	4.076161194	2.178980655	3.192657197	2.556037956	2.56465671	5.172615949	3.012993043	2.290342293	2.259834144	4.139594637
M707T887	706.6414865	887.361	1.132506097	0.000871331	1.499608791	NS	0.00387569	0.584586188	3.059816713	neg	3.167960483	6.471898248	5.72212803	6.062075842	3.513026277	3.48851969	3.774863458	2.840378573	3.574522837	6.58822943	4.280142644	4.332315992	7.112875875	2.196035727	6.574452472	10.32173188	2.904094392	4.296763774	2.114244746	6.058945411	5.842359632	3.234633482	1.388850426	3.325711169	3.786305023	8.960465114	0.391273838	2.233586864	6.244917968	8.385152252	5.388211799	3.6018129	4.678470427	3.769272479	4.434534312	4.84881415	5.987379635	5.586723223	8.407062456
M709T930	708.6574012	930.4145	0.982493535	0.004015934	0.758479562	NS	0.013381849	-0.398817789	2.396213469	neg	15.59811515	8.4957611	10.10492609	18.51780101	19.60305328	9.574189491	18.37444182	13.63443301	7.065225236	11.36553266	17.5859938	19.53681938	19.76152578	17.58080112	8.714215624	11.06096859	5.669617677	9.654422108	25.76790658	19.42154816	20.91455233	19.9023508	22.03554855	20.41281182	17.10068545	12.86608565	8.968862171	17.87083608	13.1677134	18.04138177	11.07739467	14.63712525	23.27663022	32.33851086	12.38685521	21.98382974	14.5474433	10.15446632	10.71988312
M713T762	712.5341912	761.567	1.290966584	0.001330002	0.509912781	NS	0.005478638	-0.971677595	2.876147866	neg	3.918277432	5.81319795	0.642326655	2.019258871	1.959027793	2.946969941	4.408481228	1.366811097	0.610832774	0.983190437	5.682489085	2.029171088	1.787775087	4.01272947	0.77654421	0.411964796	2.508830423	0.852102007	3.162264605	1.86145453	0.560443014	2.053360422	1.9371015	8.437089975	3.196849428	4.681854089	6.344509494	1.005008253	1.502609147	2.723425681	0.327922227	3.858012939	1.831170519	2.399465822	2.756276193	2.845901845	1.200189744	1.459212947	4.200658432
M715T704	714.5138907	703.547	0.332113865	0.769819362	0.960046067	NS	0.832150538	-0.058824461	0.11361117	neg	1.178758508	2.271037002	1.527651248	2.875031834	3.721191659	3.528104483	6.921831499	1.631751755	1.877171897	4.166364836	2.21799053	2.721780333	4.153202201	1.371944091	1.541547463	2.87094786	2.288798849	2.963612026	2.558836862	2.804839621	1.421748941	3.854735295	2.596856236	5.318067074	1.8862585	2.660486078	1.925007331	2.054656168	3.290661342	2.670871906	2.411236445	2.696397359	2.306961198	1.59707781	2.71017926	2.010911799	2.46079517	1.303482633	3.325460819
M717T753	716.530008	752.886	0.573250105	0.119906618	1.23133243	NS	0.199541322	0.300220307	0.921156847	neg	1.169526866	2.412079632	2.530772807	3.105476586	2.819966491	3.023754459	5.346645478	1.884118928	2.312855549	3.557694377	1.96894549	2.595041919	3.388555547	1.016084315	2.205699317	7.602502489	2.351029946	2.214742566	2.481980528	2.990639335	1.330565887	2.671275632	1.557503535	3.742889225	2.330765582	2.417958645	1.060741595	1.911395511	3.701515515	4.032502852	3.543549916	2.452060056	1.762550769	1.645053634	1.749326905	2.683449077	1.829217936	1.704406686	5.507094818
M721T674	720.5034277	674.191	0.846879027	0.018379992	0.606778682	NS	0.045020846	-0.720757694	1.735654692	neg	2.585319942	3.590719148	0.663934949	2.79834837	3.179578168	1.116186023	6.1069036	0.477315279	1.075116522	0.594248377	1.977371979	4.347139012	2.916674629	6.187058806	0.772395433	0.470010512	5.543854948	1.499186406	3.574587441	2.769291773	0.358407402	2.680084172	1.81249325	2.870037672	2.56509064	8.746220604	5.816018637	0.562882348	0.655146868	3.746751666	0.562523608	2.520383342	1.475453624	1.73381071	2.282626196	1.725429719	0.556736257	4.290814654	4.593723496
M721T907	720.6579376	906.7495	1.081597164	0.006286655	0.684834829	NS	0.019085635	-0.54617202	2.201580371	neg	2.132563095	5.367779361	3.461307631	4.280129555	5.186630605	2.177636041	3.995782998	2.25149195	2.018711383	3.094737037	9.692261251	3.384530543	3.655082692	2.490668785	2.569660959	4.192414678	1.735323581	3.220618761	2.295846859	4.359133186	3.555975352	3.099143179	1.6330131	4.900069418	2.282923394	5.285972493	4.331562137	1.818075149	3.276054944	5.719968471	2.480324758	3.305961304	5.346762979	2.167700189	3.428368632	4.93513603	4.08071738	2.476499013	2.915009331
M723T719	722.5187093	719.198	0.929907388	0.028615216	0.733822008	NS	0.064441033	-0.446497922	1.543402969	neg	2.626216307	4.92487436	2.319821395	0.862543649	2.700814084	2.001263614	4.360171847	2.275985681	0.833022368	1.728958356	2.19657923	2.7283934	1.944042665	3.444520733	1.918118279	0.745702244	3.029322887	1.284449729	3.909754104	0.858373674	1.021022041	3.804761007	2.746678608	3.281280724	2.478710848	4.121916381	3.987736545	0.588686205	1.690419531	5.146703238	1.429822244	4.594368617	1.438521964	3.188054751	2.450115532	4.146466946	1.797859843	2.702577455	3.779508371
M723T942	722.6736488	941.727	1.306387605	0.000723506	0.445248426	Down	0.003337619	-1.167317584	3.140557786	neg	6.21107167	3.847802692	1.917221698	5.70876979	12.80766481	2.197469867	13.22612876	3.361460868	2.36234553	2.885496773	6.365658721	11.24142878	5.480889662	10.79970065	1.203427709	4.810250332	2.096145931	1.661548062	6.424308264	5.959419647	3.140092339	10.95344889	3.58934802	29.07600729	5.474661895	18.43198604	5.591597647	4.469689899	5.660645966	6.45037148	8.219730223	10.00735537	9.206822138	4.457495218	6.920427063	10.21736497	4.203475829	3.051123599	2.466780067
M725T734	724.5349167	734.118	1.107805233	0.006760128	0.661980726	NS	0.020229912	-0.595138883	2.17004506	neg	2.939290098	4.840699807	1.612165884	0.987778822	3.891070012	2.405702774	4.465766413	2.23665632	0.694127611	1.579435607	2.960590759	1.985784175	2.046213321	3.924107109	1.285621755	0.732635059	1.831539904	1.961841935	3.399959467	0.958367476	0.989061082	3.736590627	3.505584019	3.723872191	2.869677005	3.630501975	4.648873398	0.761478609	1.505672051	4.118254742	0.808448538	5.541916312	1.806756437	2.762302261	2.458506405	2.571262956	1.725487344	2.04432438	4.106873298
M727T789	726.5506128	788.986	1.364639475	0.000570338	0.580686738	NS	0.002731963	-0.78416801	3.24386746	neg	2.476875317	4.690662513	1.174553821	1.156253972	3.362929678	2.443658106	4.386319905	1.748310735	0.579368766	2.084440349	4.765554115	1.975833303	1.512605981	3.46410754	0.923286402	0.680016516	1.806934469	1.409241998	3.175980808	1.119731974	1.145984119	2.9685284	4.026925374	5.973484975	1.841892031	3.241907982	4.82938788	0.83459119	2.290933803	2.572550787	0.566688564	5.266021861	1.906850556	2.287970136	3.782731393	2.767292727	3.093016909	2.079868738	2.993966067
M729T830	728.5664952	830.432	1.074744485	0.012299018	0.718709841	NS	0.032598763	-0.476518654	1.910129564	neg	2.089886673	5.173267241	1.697957487	1.505858611	2.819582145	2.873369104	4.801011381	1.748338644	0.651731871	1.984839776	3.433377342	2.59857669	1.738119855	3.341074666	1.440687357	1.469814737	2.772182783	1.68457904	3.609736604	1.426373673	1.189638034	2.874519664	2.657901489	5.945985853	2.357973627	3.505120047	5.090457674	0.831222015	2.772673124	3.66295292	1.45836139	4.776484818	2.033814497	2.694916339	2.410206787	3.357924806	2.985090136	2.345499653	4.006784572
M732T507	731.5414523	507.291	1.420300275	0.000184724	0.65444289	NS	0.001057359	-0.611660794	3.733477094	neg	2.783873279	3.914531571	1.979700448	3.432865313	3.888086903	2.50106294	4.187338875	2.054082707	1.572724655	1.746266671	2.94104834	2.413999392	1.591634616	2.891951846	2.005547422	1.278044071	2.328516149	2.834510002	2.288070975	3.39752018	1.52089199	2.865523831	4.103771874	3.755728521	2.828585408	4.183828987	3.594604611	1.482949815	2.887158161	3.308847924	1.605590027	5.969911606	2.838303252	1.464151784	5.244232855	3.269414045	1.792987038	1.558603198	2.981577375
M736T645	736.4988025	644.649	0.192118081	0.884245638	0.964882605	NS	0.919291218	-0.051574671	0.053427074	neg	1.260004849	1.669665857	1.030651533	8.188791224	4.289631903	1.976454844	4.962304925	0.277540424	1.988348882	2.106545626	1.248373954	3.063019983	4.157237489	1.567606093	1.587288458	2.641969123	4.606405368	1.726277348	1.860251638	8.311157299	0.991067168	2.483966034	2.617537101	3.659893127	2.872083765	11.73475064	2.313770774	1.133819081	1.205390415	5.123772575	2.035538271	1.418673623	1.262952129	1.166904196	1.535255396	1.151828302	0.658918491	3.080839467	4.438382563
M737T749	736.5348246	748.762	1.640205618	2.18E-05	0.401955549	Down	0.000175416	-1.314892126	4.662354421	neg	2.316054148	5.298971419	1.038961631	0.785333239	3.082773379	1.238071347	4.101663391	1.227437839	0.535723759	0.79228694	2.057158951	3.035688677	1.61240198	4.19870038	1.223073694	0.468335558	1.870101295	0.593112153	4.009578167	0.742403362	0.660898509	3.959585561	2.032344645	3.581583386	3.461684318	2.614062288	4.454530427	1.689924079	0.782400603	1.904975675	1.559682796	3.989515076	1.452039847	1.769504324	3.221967959	5.820404082	0.711435363	1.397997693	1.925643622
M739T653	738.5139535	653.34	0.995338895	0.017981292	0.499495348	NS	0.044196404	-1.001456854	1.745179102	neg	0.576993683	0.079408836	0.941819714	1.740953984	2.680425143	5.048064552	6.304420545	0.915794444	0.099279064	2.508929496	4.525072213	2.906995398	5.165104251	2.585968763	0.708937979	0.644315065	2.065683179	2.07327206	2.670756938	1.619599936	1.877332111	4.26599719	0.234795513	13.26113595	1.608157351	1.486853602	4.212949695	1.362237079	2.528679421	0.310714433	0.914642498	3.339157293	2.204773007	0.796866853	3.131300068	1.89178664	2.705665167	0.194575108	1.581641751
M739T691	738.5139306	691.4815	0.529990812	0.412269683	1.114972487	NS	0.522837815	0.15700811	0.3848186	neg	1.58258678	1.559017555	1.739226192	2.355285629	3.623111306	2.217808948	5.203853073	1.232040319	1.471217882	3.568767745	1.343842286	1.938188248	3.049962549	1.021602357	2.366561528	2.496561984	2.746709043	1.80979906	1.620733401	2.311819415	1.121290592	3.342958794	1.546041802	3.943176391	1.827161203	3.456190093	1.461411853	1.047185522	2.465016472	3.534564691	2.687982073	2.599745078	1.476613744	1.873736817	2.210443179	2.261456257	1.563234899	1.214791885	3.931547759
M741T707	740.5299273	706.774	0.547010489	0.250509812	0.834458985	NS	0.357314669	-0.261086954	0.601175259	neg	0.970020212	3.010482419	1.260891246	2.223966455	2.817468971	5.112359379	6.121492593	1.330866499	1.541342682	4.850984917	3.244335518	2.942940793	3.012771376	1.689252296	1.413989541	2.260827733	1.481002962	2.920827483	2.755088081	2.114963123	1.927141937	4.439640515	2.795047877	7.845565111	2.402311132	3.550197773	3.066184838	1.712698008	2.719137299	2.239501768	1.203361132	2.814120623	3.429783477	1.327710335	3.538365854	2.525013531	1.68056675	1.183359191	3.041743292
M741T719	740.5298092	719.109	0.586972121	0.203710009	0.825840355	NS	0.303597239	-0.276065177	0.690987631	neg	1.041669397	2.417008221	1.451531301	3.943346656	4.370040324	4.302582491	6.493065205	1.194886182	1.280208883	3.312120003	2.131420945	2.417137447	2.148549755	1.352668844	1.82306018	2.362665237	2.138541858	2.869157464	2.46732521	3.770418423	1.307032381	3.204783059	2.848949645	7.33379399	2.335575871	4.09089738	2.297691533	2.4922114	2.477993315	4.230877053	2.435639949	2.920425941	2.648922294	1.229003373	2.678915716	2.468746896	1.460054952	1.354132224	4.666328084
M743T691	742.5424893	691.1475	1.242383234	0.002349766	0.791879009	NS	0.008656798	-0.336648077	2.628975457	neg	3.271386802	3.999790131	2.611473148	3.187089384	4.075113141	3.683361574	6.0191589	3.090517197	2.22290595	3.971585123	4.083484229	3.177469698	3.834986141	4.152381815	2.620554382	2.123151819	3.241317032	3.569980589	3.630949919	2.643711436	2.91718601	3.922211805	3.130511889	5.42147724	2.917454987	2.732045103	3.870525014	1.573584188	3.307112208	2.560574271	2.312930111	4.651952719	3.236289915	2.583450763	4.18743633	3.834145915	3.572451344	2.498319801	3.59414925
M743T763	742.5456237	763.0765	0.766513714	0.056130904	0.776882973	NS	0.109601281	-0.364230802	1.250797966	neg	1.031770953	3.222965706	1.725205668	3.210062671	3.324406923	3.321663227	6.378030129	1.379278026	1.476717193	4.270333309	2.475557845	3.293315911	2.947220378	1.336852435	1.889898022	2.174190479	1.869795291	2.576075535	3.190125781	3.163192507	1.480282657	4.041986418	2.32284625	6.106816564	2.081611873	2.627769774	2.38007677	2.159749395	2.633351764	2.457165017	2.042972565	2.581666911	3.119282141	1.502973019	3.011593803	1.704714086	2.514910141	1.595282897	3.174623775
M745T741	744.5581683	740.984	0.417359058	0.884559614	0.983041541	NS	0.919437543	-0.024675712	0.053272893	neg	2.766146263	3.295999266	3.08170758	4.88703538	3.474320293	4.039314442	6.765509477	2.368134671	2.050212961	2.566652451	3.067012877	2.291637205	3.552580681	3.756436303	2.853371663	2.289241827	2.236409367	2.149549424	2.667550939	5.1821165	2.446474806	2.276548502	1.507784183	4.888915942	2.900693483	2.5129007	2.730660398	1.356088775	4.40610191	4.493879681	3.072282722	2.059855612	1.70356401	2.730174418	4.463071344	4.216192061	2.875734294	2.095606152	5.016256959
M745T806	744.5617893	806.141	0.753535875	0.051202385	0.764326798	NS	0.102100249	-0.387738482	1.290709808	neg	0.868397856	4.435867493	1.923450587	4.214521214	2.686222059	4.304559945	6.297872932	1.493783382	1.279616637	3.336837554	2.449305716	4.170162823	2.002439973	1.271660311	2.28773111	5.778464386	1.831808858	1.44338983	3.659820261	4.090101808	1.40690129	3.894378965	1.755932859	5.957220826	2.593215207	2.311158454	2.183342094	1.733089277	2.401463849	3.011029191	2.423674697	2.741410776	2.830336932	1.454874486	2.277050576	2.325971227	1.874844209	1.899088593	5.300567519
M747T671	746.5194933	671.325	0.467162131	0.682409948	0.932993011	NS	0.763816914	-0.10006182	0.165954651	neg	3.006638112	4.242736473	1.483494866	0.661243442	1.68066808	1.56015656	4.203690453	1.719096754	2.481651486	1.591373789	2.18687954	1.208420529	3.314023598	3.528850149	1.82592759	1.432386833	2.35298791	0.964784248	2.802840768	0.938893118	0.82832362	3.330567939	2.211646085	2.323513336	6.532225413	3.640231609	3.517940629	1.371157018	2.493363514	6.756250338	1.346558307	3.948476215	0.801003781	2.719719223	1.900957619	3.29658776	1.225652526	2.957931977	4.583594899
M747T699	746.5194612	698.732	1.598740194	7.17E-06	0.582018557	NS	6.79E-05	-0.780862943	5.144532016	neg	2.698956047	4.085406793	1.435927244	2.16973586	2.885648461	1.53739244	5.196611453	1.517819593	1.630145576	1.533946279	3.376536363	3.466528883	2.209168841	4.277975212	1.90976516	0.953765261	3.147549851	1.184239549	3.619667322	2.186806216	1.034830004	3.817524257	2.89552772	4.511016024	2.710290273	3.788532371	4.429675001	0.939888008	1.700178748	3.107026663	1.581879486	3.838361414	2.085920375	2.602547025	4.292610731	3.401940533	1.832180725	2.207738588	3.568432274
M749T722	748.5345911	721.579	0.638963822	0.27263832	0.859965085	NS	0.381383362	-0.217650008	0.564413102	neg	2.72146444	4.374763473	2.681770514	0.790567775	2.557589912	2.260852328	3.342476727	2.452139318	0.990107599	1.619523179	2.5861507	1.774288277	2.733891709	3.347413622	2.343251673	1.124535275	2.988670879	1.755277253	2.979758038	0.665600995	1.33983468	3.629831285	2.63185067	4.431990486	2.634295627	4.146946933	5.652427993	0.595756158	1.58028066	3.754921774	1.336160605	3.114721709	1.464254443	3.35514103	2.220630217	3.302550554	1.744384288	2.838808804	4.544240717
M751T731	750.5506065	731.138	0.929782129	0.023842354	0.670336181	NS	0.05568688	-0.577043291	1.622650867	neg	3.441439279	4.797368324	3.031297483	0.965064531	6.181263545	2.920765069	2.847889384	2.396328584	0.732964018	1.656957778	2.272538383	2.432209352	1.983276567	4.008690872	1.95599387	0.837680684	1.865925966	2.007040361	3.416236502	0.969093177	1.092449361	5.150196413	3.318885196	2.936042038	4.411335158	3.768985223	4.673053257	0.781285598	1.285683983	2.924250926	1.236824227	8.537998648	2.655297117	2.799028752	2.876835579	2.562953438	1.404268292	2.424112777	3.328549184
M751T761	750.5507524	760.983	0.546876457	0.607272425	1.056430131	NS	0.700030117	0.079197355	0.216616439	neg	4.180411482	5.580628947	3.19035197	1.274820906	2.904280954	3.257680534	3.777523504	2.98942754	1.58747176	2.630941338	2.683291846	2.824462785	2.565434777	2.910559401	2.643880434	1.454461665	3.26692044	2.017696348	3.690749941	0.885895622	2.680123831	2.418145897	3.269507169	3.695530852	3.284020781	4.252307204	3.328840384	0.589991991	3.427197256	5.053432055	2.677690393	3.933675896	1.632034677	4.055902441	2.89220504	3.899039035	2.879453696	3.773592382	4.426114782
M751T777	750.5502381	777.05	0.920193127	0.037021444	0.761428564	NS	0.079082884	-0.393219404	1.43154664	neg	2.712941549	4.58846969	2.461653106	0.798692875	3.178816346	1.975565495	3.766027124	2.435178997	0.866470534	1.977135491	2.275732854	2.819009404	1.808417709	3.184012214	2.498463702	1.085160198	3.047850595	1.540718522	3.541882999	0.788345282	1.277077461	4.010843272	2.863588173	4.485701083	2.777770165	3.674500173	4.883296218	0.612810475	2.081501041	3.621795658	1.583717456	5.070065804	1.67904531	3.459798229	2.66601216	4.312101657	2.638982858	2.660982536	3.551397931
M753T787	752.5665729	787.1885	1.104931124	0.004665634	0.496204354	Down	0.015144417	-1.010993701	2.331089355	neg	2.80453375	5.376822373	2.102766648	1.14117132	8.81329571	1.950268197	1.999697491	2.156360934	0.57621056	1.376747525	2.271786756	2.971948101	1.362118489	4.181813968	1.804902635	0.682589802	1.36317721	1.275417447	3.186629407	1.088564383	0.927820632	5.673878103	4.077470058	3.629120049	3.33155196	3.257829253	6.318217332	0.902490378	1.424951858	2.522340347	1.127490692	12.08623785	3.831015638	2.532151988	4.661503857	2.287045793	1.85868153	1.658414957	2.476818374
M753T801	752.5664055	800.59	1.006735794	0.01366121	0.664362656	NS	0.035524926	-0.589957113	1.864510834	neg	1.764155422	6.357157729	1.551484828	1.310504262	3.050797154	2.916956018	6.726252877	1.857036357	0.714338534	1.877384577	2.664300458	1.595164479	1.452884416	2.985377138	1.210924845	0.920674425	2.31448708	0.694812031	2.577928803	1.469902128	1.215780528	2.057952903	3.469319493	4.029390785	2.033238321	4.057207431	4.671128849	3.71573679	2.50626795	6.187642134	0.993800502	5.943210697	1.500629228	2.651711432	2.345832311	4.493250156	3.206770865	2.251121083	4.14385302
M754T319	753.5300789	318.772	0.860911954	0.019645674	1.140676187	NS	0.047585404	0.1898893	1.706733064	neg	3.770350719	2.453176796	3.388086447	3.801220624	2.720196099	2.207468439	2.721553535	3.915079124	3.062456776	4.330905876	3.554412324	3.323041952	3.520602765	2.808636818	2.617272551	3.50432116	3.822722149	4.08397786	3.277235594	3.548227474	4.164081323	2.65041665	2.673313347	3.76739291	3.473890221	4.236198189	1.956611113	4.339488464	3.690532755	4.103776294	3.222999018	3.358986562	4.00342018	4.502309535	3.331640732	4.409734137	4.417627347	3.5414895	2.359750885
M755T838	754.5819934	837.9015	0.983825071	0.014155686	0.750048923	NS	0.036558114	-0.414943394	1.849069089	neg	2.24383377	4.087939822	1.56008636	2.279216917	4.119204201	3.610902386	3.968977305	2.10542246	0.717550469	2.468105877	3.488349616	2.14217866	2.421242673	3.216740575	1.368083054	0.757842096	3.250902784	1.458901186	3.455207713	2.136273723	1.891387179	2.933821615	3.345686218	5.569909837	1.954323944	3.113725992	3.973915175	0.771258869	4.101789997	4.25488239	0.576672774	5.263651171	1.895563036	2.004175603	3.622069818	2.811912691	3.915955428	2.235237457	3.662182034
M757T626	756.5696655	626.393	0.508754191	0.734879466	0.95929314	NS	0.804857593	-0.059956354	0.133783887	neg	1.893092864	3.339301585	2.50740889	1.31609838	1.74857934	2.390379973	2.824196874	1.719467189	1.554542196	1.884803085	1.639787038	0.935430098	2.593997116	1.757015664	2.172121312	0.793273434	1.779830146	1.957658895	0.832113128	1.45086549	1.440794983	2.048317379	1.536508909	3.790852449	1.932047138	2.408832568	2.824151917	0.221071183	2.020597953	2.087254146	1.082995368	2.882612065	1.661983424	1.766151515	3.845152235	3.016266798	2.582467168	1.450004648	2.869923997
M757T875	756.5982097	874.912	0.495940268	0.911724304	1.011612477	NS	0.939306369	0.016656736	0.040136468	neg	2.152047124	3.99872188	2.150314646	2.316642066	3.462749014	4.027771381	3.841331732	2.00040533	0.995737072	2.892353421	3.057355174	1.974973695	2.693968637	3.046826994	2.134859705	2.142614798	4.253146905	1.528211847	3.703343237	2.415046033	2.087666629	3.055440737	2.452219315	4.500030968	2.665121618	3.866773194	3.590093733	0.789120269	4.740221434	6.542917241	1.430113444	4.736919806	1.970412236	2.779389406	2.332588415	3.118224727	3.525074025	3.589737617	5.19501156
M759T691	758.5848219	691.479	0.811304849	0.042924879	1.181159971	NS	0.088872093	0.240204371	1.367290921	neg	3.80698938	5.660729685	6.847042592	3.761564862	3.920517402	4.923053814	4.625373677	6.043682527	4.694577826	4.147383436	5.272142195	3.110655453	5.85164405	3.903233634	5.562726434	3.460164977	4.067652625	4.552301539	2.489706459	3.777015971	6.568715294	4.474600108	3.247560082	4.610903725	5.54999656	4.76420334	4.914674449	2.048385068	5.726886512	5.761880356	4.722934902	6.475698757	6.230718887	6.301753349	6.764099064	7.825758414	7.748650262	4.83262688	6.94072422
M761T729	760.535274	729.307	1.258649227	0.00057005	0.603235897	NS	0.002731294	-0.729205813	3.244086791	neg	3.697694615	4.680688229	1.144479843	1.935519115	2.138022248	1.480279841	4.619737604	1.961712369	1.81060802	1.183457651	5.941412385	4.034976556	2.437208714	5.365555118	3.002038768	0.911800936	5.498626538	1.117583693	4.07615905	1.930465147	1.213169457	4.662907684	1.469166694	4.842897373	3.623086934	4.584014835	5.252906759	1.005415533	1.413142386	2.671122287	1.399132446	3.721680268	3.727780434	2.769771689	3.031875883	2.79766314	1.382382705	2.401725419	3.79595648
M764T698	763.603634	697.5615	0.300403615	0.707741281	0.977435587	NS	0.78379541	-0.032926463	0.150125472	neg	4.985920728	5.814162995	4.880019372	5.048065492	5.489004375	5.237778458	5.663884222	5.330553072	3.721772185	5.761411432	5.757545697	3.54806366	5.164069288	4.787245328	4.331511045	4.947078309	5.092625992	3.500236318	3.758901128	4.927002536	3.40290609	5.641597508	4.203364262	5.886332596	5.103146827	4.955700873	4.98948732	2.9599315	5.412079669	6.18783644	6.277402267	7.705164098	6.300700352	5.377098431	4.556792978	6.386182375	5.644726022	5.900303173	6.727176663
M765T694	764.5296776	693.702	0.703082132	0.168811235	1.198647072	NS	0.26194014	0.261406936	0.772598653	neg	1.571290556	1.679401722	2.324663231	1.939902398	3.344979474	2.963519709	4.620303374	1.267926063	1.400316406	4.453140677	1.935704559	1.574452104	2.788791361	1.14512509	2.705306524	2.949001238	2.786762903	2.361015686	1.712110438	2.12714177	2.045680586	3.432491119	1.387585817	5.018334799	2.384183954	3.737936181	1.609603463	0.86814498	2.477593108	3.886386469	2.229062837	2.440104242	2.137162589	1.888940148	2.330121899	2.422855726	1.249759172	1.302532445	4.748744979
M765T715	764.5301658	714.8325	0.370652667	0.477356521	1.115087358	NS	0.584902118	0.157156739	0.321157141	neg	1.67246929	0.868127691	3.570627301	5.204008655	5.896144313	3.198210945	4.486546286	1.12235549	1.64952201	3.468737191	1.094020559	2.413987976	2.945090779	1.064211356	3.312300546	2.897552081	2.828013392	1.738822151	1.905573558	4.980940904	0.919642858	4.064933303	3.138159778	3.224102317	2.654590371	6.18585923	1.603566062	1.494697852	1.939484403	5.141872164	2.575273391	2.730514391	1.585148846	2.392137603	1.919886071	1.849414679	1.777922737	1.996595454	5.213849155
M765T803	764.5659464	802.632	1.068455517	0.008852604	0.522839748	NS	0.025151955	-0.935559272	2.052928961	neg	3.478570635	12.5240322	1.252546691	1.319069277	2.797109586	1.533841104	3.384508113	1.42406481	1.14999949	1.017435091	3.051961614	7.072539068	2.181685644	4.262295416	2.607113275	1.28161292	3.902851422	0.775368545	7.794337818	1.177431022	0.737291267	2.770118403	1.970342451	6.750527533	6.345938754	3.209708914	8.09751126	1.376744813	1.909725898	4.696834247	1.099650584	4.795672463	1.993745238	3.190721642	2.514845273	3.230407111	1.106513478	2.493679072	5.478385904
M767T752	766.5454437	751.969	0.717073076	0.061126939	1.214541892	NS	0.116932702	0.280412252	1.213767349	neg	1.921168977	1.940446962	3.050638893	2.889717339	4.003120167	2.183423997	4.111662263	1.447193027	1.984434142	4.676227901	1.472743943	2.018134113	3.001907626	1.087495688	4.205095563	3.599998485	3.27513496	2.143749984	2.450949482	2.789028986	2.000875844	3.665764607	1.562835005	3.698979753	2.192944503	4.153921043	1.656107013	1.576377168	2.455712934	3.627231458	4.421011995	2.515143543	2.184866553	2.853641345	2.180112456	2.607010178	2.188525198	2.174611933	4.645793817
M769T706	768.5577804	706.474	0.429850473	0.288408264	0.866542716	NS	0.398037515	-0.206657226	0.5399923	neg	2.965359122	3.411520875	2.165083752	4.226200319	4.652795243	3.366996576	4.333888241	2.096571801	0.786292069	2.714205641	2.37451845	1.991653195	1.679923341	1.738266747	1.027915185	2.575654631	2.997331179	4.854955355	2.157846359	3.275654564	1.370792855	2.032815239	5.580779268	3.574063761	2.134571419	3.322102048	1.368645396	3.045131843	1.805025933	4.587558935	2.422308188	4.184935465	2.713566288	0.85943932	1.234702822	2.413300007	1.432116608	0.97516673	4.876542041
M769T776	768.5615193	775.6485	0.577493327	0.142244336	0.798812195	NS	0.22856535	-0.324071738	0.846965016	neg	1.30059704	2.88639276	1.722213865	6.363428036	4.690892557	3.792103012	5.79049733	1.107182287	1.557771097	3.44681029	2.315172887	1.751800222	1.86320076	1.571908359	2.764207563	1.915827353	2.304184444	2.974592712	3.248916557	6.30805062	1.15392393	2.402932821	2.835571318	3.845959388	2.198677694	4.228369831	1.819828553	3.065578009	1.530126231	5.574484997	2.531890102	3.08034294	2.233022674	1.243915332	2.816544176	2.851375927	1.341395299	1.387161735	5.939620843
M771T649	770.5197565	649.35	1.386987233	0.000102725	0.585967388	NS	0.000653982	-0.771107721	3.988325885	neg	2.544362749	3.568271166	1.005302205	2.14369985	3.1534431	1.255239577	4.724628269	1.589985126	1.484898251	1.403434689	3.683846443	2.068921349	3.389592414	5.113754131	2.065633499	0.594981112	2.729413736	1.310728687	4.502681598	2.092978182	1.082905795	4.657527684	3.291416289	4.058439491	3.112375197	3.905196186	5.206642184	1.022139108	1.20906609	2.800641237	1.013666043	2.912945951	1.699159336	3.101549181	3.70839428	3.584237384	1.390980953	2.645702214	4.505431386
M771T752	770.5731964	752.254	1.211059527	0.001663682	0.745855456	NS	0.00654015	-0.423032026	2.77892972	neg	2.375272543	1.48212864	2.806862025	2.727771303	3.446809525	4.329015421	5.144330947	1.877762813	1.938231313	2.913484562	5.070166865	3.446081493	2.443247118	3.416303377	2.338956578	2.230584839	2.634081519	3.259276541	3.709993582	2.478561612	2.7129409	4.537418383	4.397467626	4.716779023	2.644488056	2.151527586	4.361240312	1.659471814	3.472173883	2.605462323	1.929379515	4.2715675	3.241222986	1.274203065	4.748374843	3.01112202	2.496117886	2.630512262	3.739383329
M773T702	772.5353769	702.047	1.167852274	0.002152451	0.692511308	NS	0.008057814	-0.530090465	2.667066808	neg	2.705114002	4.225769745	1.437078	1.830772898	2.811292668	1.70035772	3.869707714	1.633283833	1.677724677	1.438876859	3.519141316	2.663355367	3.060480766	4.782186686	2.478010954	1.504470516	3.231089853	1.485765391	3.307495237	1.795300803	1.216324286	4.402184329	2.739780336	4.713394344	3.099564139	4.355456355	5.175117435	0.853722885	1.695804543	3.112296386	1.393661636	3.623917674	2.148882918	3.07773957	3.799116896	2.941092331	1.832194511	2.910093547	4.445708627
M773T796	772.5891728	796.3195	0.492217753	0.316670578	0.860696719	NS	0.427851968	-0.216423125	0.499392286	neg	1.989847577	6.118829211	3.819547789	4.808456894	3.861738427	4.637846297	5.68660615	1.711377163	2.424444011	1.2763779	3.779228311	2.674693755	2.745319706	3.353932945	4.908587114	1.801946062	1.730508986	4.29840346	1.35572726	3.834890506	1.24254985	2.290291225	4.033818096	3.659023552	1.892076231	1.408145822	1.942706871	1.052184163	3.770726003	7.302663026	2.024015492	2.646634353	3.290585934	1.176328875	2.653284853	3.344410477	1.282696128	2.136522387	3.526472659
M774T663	773.5405029	662.535	1.170243111	0.002978293	0.671232227	NS	0.010509243	-0.575116111	2.52603253	neg	1.949579048	2.473506551	2.386650583	4.066859272	3.921027042	3.211336258	7.842065892	0.934801993	1.440560097	3.393282534	2.773972811	3.707350253	2.384217413	1.711020268	3.351595287	1.97060779	2.152392507	1.31055969	4.682908638	5.048298939	1.339973351	2.555798698	3.086548469	4.099201756	2.829591558	2.311193888	2.280481807	1.416192367	1.535142726	3.640707546	2.867652925	3.891411361	3.626184195	1.604556967	3.491568006	3.83261736	2.427286447	1.878217168	3.659695165
M774T699	773.5942928	698.802	0.171060809	0.645236387	0.975511238	NS	0.732616287	-0.035769602	0.190281149	neg	6.947786873	4.778332511	3.528935252	5.110896802	5.71015288	4.574077302	3.994639149	5.225529748	3.973646356	3.520024111	4.263241282	4.804604941	5.129156959	3.904841521	4.144799718	4.539232966	4.035660833	3.951173248	3.771097153	4.633811723	4.178070873	3.168868945	5.980547444	4.670903344	3.767426392	4.451767138	2.986659713	4.075945391	3.892222059	4.805296694	3.627967134	4.695966209	4.320673446	5.272586522	4.564805575	5.670856845	3.309764288	4.988605849	5.543229734
M775T758	774.5510154	758.4325	1.461577823	0.000121972	0.594095587	NS	0.000752043	-0.751233024	3.913741521	neg	2.705895264	4.019216191	1.271007876	1.683605762	3.24950872	1.412854198	4.026617475	1.728765304	1.298296764	1.383892953	3.373942283	3.566136704	1.950018477	4.303961197	2.033454268	1.234822022	3.007408686	1.271775451	3.706006771	1.695295329	1.05434782	3.837876437	2.831364487	5.518359249	2.726306141	3.79507099	6.262068195	0.738261235	1.920497175	2.805972023	1.471537168	4.743728835	2.333668044	3.019813632	3.753099039	3.503849675	2.477232693	2.441050854	3.560200733
M777T776	776.5663447	775.993	0.823350639	0.071818346	0.782009745	NS	0.132716734	-0.354741509	1.143764599	neg	2.98922675	5.491708437	1.735277444	0.781430142	1.922878829	2.109787455	4.024881209	1.700837186	1.064376443	2.141761773	2.425345326	3.153872499	1.563756451	4.037329789	2.129866664	1.681594697	2.988764887	2.036777822	3.204222112	1.235244886	1.418592616	3.824247288	2.320468444	4.108303946	3.465719052	4.644067713	5.712487727	0.534724835	2.584354391	3.578537966	2.020493556	4.703719224	1.405815986	3.349201002	4.522823586	3.250267438	2.551667599	3.122707975	3.928124442
M777T796	776.5667848	796.241	0.691686074	0.125056308	0.823619139	NS	0.20641568	-0.279950739	0.902894397	neg	2.547413341	4.007703222	3.551416588	1.038790926	3.644127253	2.284990531	2.973719956	2.587461573	1.09019616	1.382309856	2.456596179	2.253993776	2.105327583	3.122376719	2.420041685	1.004440692	2.724937605	1.267436062	2.824900639	0.891749027	1.364345009	3.869018312	5.169082094	3.623445257	2.285639179	3.786647497	4.843748665	0.731582459	2.04671219	4.29348407	1.712217306	4.755331107	1.648689143	3.368160509	2.920235633	2.32589939	3.166078239	2.839137653	3.275714857
M779T813	778.582367	813.07	1.33678088	0.000165876	1.550303307	NS	0.000966883	0.632550497	3.780216972	neg	2.369111641	2.791084498	2.215001401	0.528280603	1.978603978	2.924669349	2.607629868	2.806671045	1.268532471	3.577202926	1.876793337	1.768989052	1.465993894	1.586970307	3.53303412	1.893847984	2.825772085	2.307525663	1.699185646	0.560349404	3.597912458	1.670563098	2.347675753	3.031591327	2.392278665	2.671864288	2.578723503	0.366793751	4.21478153	3.970673561	3.415653305	3.292832752	1.075452852	4.470657944	1.97288894	2.788888875	2.861759733	3.875326962	5.14559558
M779T827	778.5824504	827.046	0.842230401	0.026062951	1.350020532	NS	0.059736777	0.432981349	1.583976407	neg	1.847680977	3.374709463	1.818632274	0.811602526	2.463306965	1.659180907	2.186006089	2.747156087	0.82771933	2.550721879	1.204648883	1.185465855	1.753651314	1.632079116	3.8296354	1.277280449	3.444324417	1.085500776	1.977058236	0.76470755	1.968338562	2.895335999	1.87277611	2.38576389	2.404154679	2.708929434	2.216089927	0.410921687	3.259023522	6.106023331	2.823099585	3.00998388	0.885143883	3.870978282	1.603029811	3.179870371	3.564060391	2.576015823	3.300330579
M781T835	780.5991281	834.844	0.436735866	0.826689479	1.023012425	NS	0.876008617	0.032823667	0.08265759	neg	2.295734731	3.237582043	1.675181809	1.99445964	4.347182089	3.21763426	2.395533081	2.213499612	1.137241812	2.389074535	2.450112233	1.222101941	2.704572553	2.308451285	2.040055097	1.569521868	2.470015944	2.097657646	2.381072784	1.828808993	2.423180157	3.559198629	2.139014518	3.348655329	2.611573537	4.341010838	3.689933918	0.60597337	3.553446035	4.429601024	1.46642063	4.865061418	1.781652812	2.679378196	2.798198505	2.564172151	3.125687549	3.493236239	4.132126081
M782T662	781.5563793	662.327	1.332236481	0.000377539	0.487882267	Down	0.001939495	-1.035395047	3.423038704	neg	0.246930299	2.759802688	0.305159089	2.033114657	1.602842164	1.40911331	2.806998791	0.285979039	0.401266291	1.352909893	1.560146744	1.988806412	1.407175381	0.82484182	0.426092813	0.732481182	0.747624328	1.000076498	1.607581111	2.36293732	0.181002454	2.003456322	1.342785789	3.875842079	0.658354849	0.963517427	1.099370641	0.792573192	0.940348789	0.723433871	0.509236447	1.591549208	1.699342354	0.444344191	1.057201652	0.658058702	0.644037754	0.454968223	1.604157574
M783T780	782.5388794	780.106	1.040088009	0.011400249	0.761146303	NS	0.030760485	-0.393754308	1.94308566	neg	2.800795993	4.806717584	2.512303386	2.142753318	3.367206952	3.242358505	5.406490969	2.164406212	1.179214048	2.27015799	4.189175148	2.847564806	2.599334661	4.445448831	1.774418723	1.597745767	3.407975055	1.952827629	4.524398543	2.022351053	1.415555319	3.665546943	3.562447363	5.362817687	3.117925303	3.525710534	4.664531266	1.169352358	3.079106506	5.882779313	1.704343057	4.308275395	2.204928258	2.933465001	3.035405426	3.489613639	2.506387806	2.805525465	4.924194856
M783T882	782.6141408	881.503	0.630930224	0.177088573	0.848818819	NS	0.272036495	-0.236471453	0.751809463	neg	1.697200258	2.899793716	1.966040542	2.938541895	3.561710548	4.001705052	3.329850676	2.527364264	0.679249979	2.926282313	4.089504053	1.669779905	3.400301112	3.493528168	1.611146372	0.993348313	3.390313596	1.035028778	3.551342128	2.930237705	1.904751708	3.04661539	2.21701987	5.476807114	1.734908257	4.089311834	3.707796919	0.502761932	3.562515944	6.151188794	0.77005912	4.796063403	1.959456991	1.853671065	2.409235779	2.930141796	3.531364809	1.949111847	2.771675903
M789T620	788.551849	620.377	1.514891697	0.000119302	0.488283402	Down	0.00074011	-1.034209356	3.923350592	neg	1.06558066	4.146549146	1.223614957	2.600649649	4.577037981	2.775188009	8.293589357	1.729061668	0.76120366	2.233488466	3.018177013	2.656526698	1.296739885	2.288241532	1.458625175	0.746219516	1.13321855	2.133141439	3.725086176	2.613001399	1.528448063	2.617766954	4.907732849	5.359702668	3.11141285	2.187045846	2.3545452	2.061360441	2.307048124	2.111599127	0.858776488	6.890783822	2.233450202	0.808289349	4.39042241	3.020120241	1.344439187	1.030023727	2.048650859
M789T675	788.5300651	674.744	0.496056493	0.24208021	0.821814305	NS	0.347891776	-0.283115653	0.616040712	neg	1.037151065	1.796301848	1.192991119	4.281366717	4.576605048	1.952417231	4.659521336	0.621488274	1.512353252	2.569851363	1.930393013	2.003523851	2.424354775	1.182321635	3.232332238	2.495217062	2.952915695	1.122292406	2.313666402	4.696801453	0.821950745	4.104907641	0.873843574	5.943639679	1.949466012	6.511888774	1.824894052	1.54672214	1.386845653	4.446937364	1.880193616	2.30547136	2.256411979	1.621470927	2.801669873	2.230547596	0.973770629	1.057930394	4.089952194
M791T733	790.5462997	733.471	0.625554611	0.108918098	0.764983234	NS	0.184875987	-0.386499966	0.962899951	neg	1.367711092	2.271952961	1.818157667	7.379204845	5.736094039	1.358043813	5.516329816	0.868030128	2.6712009	3.158484183	1.670199421	3.170813215	2.82716792	1.190813497	4.373182268	2.956162716	3.724088268	1.079826532	3.37805899	7.087290479	0.728971447	3.88980839	1.575697429	4.27464705	2.254416145	4.865621462	2.107841621	2.165671515	1.654606348	3.717483426	4.154259061	2.71463622	2.217607877	2.001902199	3.121901371	2.445063059	2.202002903	1.787114361	4.56697342
M793T752	792.5586112	751.61	0.834234995	0.025432687	1.368917467	NS	0.058614292	0.453035468	1.594607759	neg	1.486049453	1.278800105	2.962464695	4.242578358	4.051620613	2.346586603	4.6111883	1.156598091	1.626613247	5.043385873	1.328982171	1.884438425	2.3045702	0.793264057	3.16668681	4.120834017	3.385053251	2.683094777	1.805288198	3.771443098	1.788538534	2.407524106	2.285982043	2.46649314	3.412746868	5.05052167	0.99992508	1.497311295	2.145788614	4.513456482	3.440591412	1.781042503	1.328644485	2.334517707	2.067370695	1.847314659	1.616187163	2.022394864	6.266411478
M793T773	792.5602643	772.6975	0.286061384	0.581106154	1.103566984	NS	0.677528798	0.1421742	0.235744525	neg	1.186593804	1.724672474	5.933668355	2.102444869	7.403977794	4.187910654	5.356592654	1.53818507	1.012555405	3.597483417	0.902656877	1.852686971	1.193902325	0.663541057	6.0361943	1.989925277	1.723747315	1.131184038	2.172509637	1.92509875	0.729409818	4.781633173	4.355209093	2.497641945	1.387804971	4.196452925	0.853402944	2.309663605	1.488497646	4.160815542	3.473829093	3.434380941	1.360445623	3.40012043	1.917454629	2.315597318	2.941517433	1.147130919	4.143139071
M795T790	794.5776056	789.5935	1.100901838	0.002499771	1.469761001	NS	0.009128198	0.555581576	2.60209983	neg	1.744586327	2.159659746	2.692430149	1.569414943	3.801799441	3.717564335	4.591705454	2.205515889	1.332992012	5.064493948	1.023826704	1.821984034	1.346755291	2.377972296	3.887308222	2.392385857	2.187963614	2.061531136	1.666470557	1.576318253	2.222497969	2.593620791	2.76272991	2.186806176	2.611561005	3.47698259	1.721130697	1.304141042	2.753223006	5.840916787	3.572305372	2.450687796	1.034371593	3.871317273	2.047232056	2.164478563	2.065385879	2.282929034	4.702101642
M803T810	802.5831637	810.284	0.464491933	0.305591202	0.884744769	NS	0.416329342	-0.176666768	0.514859154	neg	2.5472678	2.940399405	1.3493932	2.415208559	4.127390729	1.680145304	2.877878332	1.951883981	1.442037655	1.850042318	2.712977844	2.283832322	2.82715885	3.389575769	2.200113648	1.698476671	4.717283936	1.304534088	2.893108201	2.375374609	1.704351931	3.50926786	2.693867391	4.070364783	2.98380964	3.792164587	4.287342476	0.540330292	3.632165611	6.455013644	1.263676499	4.978722191	1.936633178	2.998622764	3.497864632	2.549546785	2.545498148	3.027414311	4.045225328
M805T719	804.5234371	718.953	0.779262897	0.076435166	0.803879414	NS	0.139376437	-0.314948988	1.116706786	neg	3.47247893	5.63825488	3.446568993	1.142066943	3.472418931	2.714625032	4.934284927	3.17471222	1.216187683	2.407925699	2.979698759	3.70190616	2.749468116	4.470492205	2.678557987	1.201633213	4.34036314	1.958300488	5.401472892	1.073327076	1.55864697	4.881386879	3.564265503	3.689823789	3.428411221	4.937377745	4.480092829	0.995828569	2.403841931	6.162395457	2.164083052	5.481013046	2.163331434	4.519942135	2.99648488	4.979220292	2.587463631	4.050050648	4.788699572
M805T824	804.5977891	824.043	1.385979832	3.17E-05	1.678097994	NS	0.000242468	0.746826965	4.499379496	neg	2.030744452	2.321051801	2.074222069	1.3044037	2.702003929	2.74770741	2.159390445	2.049105553	1.325305466	2.929110511	1.550866149	1.072786704	2.556920062	1.85701588	2.981901652	2.815863503	3.465621734	2.326177664	1.664547573	1.235750545	2.864806836	2.688072856	1.481230442	2.456659149	2.865864901	4.662586815	2.505840677	0.347209036	4.364821832	6.230652975	1.959543035	3.25223666	1.150321978	2.889418068	2.006585022	2.195649435	3.185540345	4.556629929	6.373869314
M807T872	806.6143157	871.5225	0.700707595	0.090614093	1.278569492	NS	0.159413363	0.354530575	1.04280425	neg	2.587976205	2.565819744	2.855509139	1.195193793	3.589282845	2.631196839	2.647156346	2.758182875	1.055291439	3.801167146	1.5843067	1.212998217	2.500273656	2.132205651	3.060702344	1.793059917	4.873626049	1.148874946	2.850039255	1.173771628	2.095623547	4.347959661	2.132394614	3.195062531	3.336050987	3.253290285	2.956490644	0.557521355	4.847722249	9.323387119	1.531805128	4.422262201	1.248621952	3.339811105	1.760374027	3.145840683	2.473607625	2.921822529	3.882335426
M809T877	808.6304136	877.397	0.541487498	0.341177995	1.09800016	NS	0.452800079	0.134878265	0.467018987	neg	2.152807862	2.858436923	1.824113625	2.7666532	3.965917176	3.23182105	2.31658476	2.123910786	1.261776412	3.167247667	2.74531472	1.042000441	2.969441677	2.169511238	1.827909992	1.872749593	2.901359989	2.362990972	2.081714068	2.43008059	2.946977096	2.983502911	1.857405761	3.869681608	2.147515173	4.259946409	3.106798431	0.593866828	4.239868723	4.302133905	1.300338657	4.420832968	1.819175444	2.559114841	3.041260833	2.281749755	3.116382833	3.319133031	4.333059039
M831T856	830.614926	855.896	0.334490517	0.555008983	0.919926229	NS	0.654297674	-0.120409922	0.255699988	neg	2.635977031	2.43563039	1.544221377	2.669829501	4.429430526	1.597157324	2.204687816	2.247748053	1.530827234	2.080449889	2.556620091	1.944127743	2.984465771	3.619302728	1.799084603	1.670341908	5.13316681	1.34124891	2.747674416	2.727699076	1.888953503	3.487112866	2.247608172	3.976238583	3.16144527	3.590330004	4.326767781	0.417189264	3.960825379	8.433464227	1.084814368	5.704733357	1.939573207	2.641309222	3.357881425	2.606750563	2.212692483	2.823328501	3.480934181
M833T867	832.6302839	867.247	1.364078565	4.62E-05	1.726498336	NS	0.000334477	0.787848944	4.335465508	neg	2.140320894	2.30592375	2.2107306	1.388626316	3.039580436	2.908484451	1.853992149	2.172180177	1.148889551	3.425874922	1.365378877	0.767054896	2.370117264	1.637568258	2.703114279	2.705607258	3.161876999	2.097909773	1.514430316	1.402189225	2.837609782	2.800278454	1.28939002	2.29077762	2.694498096	4.759249489	2.71893261	0.398844434	4.932339731	6.861916202	1.831049616	3.394999509	1.215031732	2.651385092	1.909833959	2.111626339	3.051877262	3.954640948	6.012398201
M834T584	833.52642	583.671	1.160385178	0.002626933	0.660945279	NS	0.009478036	-0.597397261	2.580551008	neg	1.810959296	3.319905294	2.931106941	4.874245751	3.341428638	5.854897526	6.30844604	2.510366557	2.369381943	3.763227124	2.86189453	2.617932695	2.314128499	2.229931923	2.105109786	1.420822547	2.270141578	2.449034828	2.926926817	4.650962808	1.675563971	2.118428928	7.540435259	3.769364192	1.678442596	1.772671539	2.663373673	2.509036993	2.608394799	4.133222472	1.789467752	5.71936677	2.168217998	1.293643564	3.943477176	5.316826714	2.380708868	2.047106851	2.721681103
M836T638	835.54161	637.651	1.18043137	0.001379855	0.679509373	NS	0.00565091	-0.557434643	2.86016641	neg	2.361594368	4.955428978	4.149338071	7.177844759	4.183148096	6.343747755	7.974560575	2.980958116	2.435622216	3.322008231	4.232686	4.077842534	2.677329399	2.779425535	2.572489659	3.076777977	3.307425362	2.798618059	3.768353601	6.877925718	1.66287081	2.832256444	4.751530186	5.828445409	2.361002778	2.341961727	3.028648264	3.42595397	3.061513937	6.487648687	2.011043314	6.63849213	3.899370124	2.080652013	3.992834135	5.630840605	2.499019303	2.194294802	4.709539624
M841T812	840.6650607	812.3785	0.471116607	0.578004947	1.069500757	NS	0.674729467	0.096937504	0.238068444	neg	2.681766932	3.842467877	4.774241472	2.048867047	2.225980089	3.214085231	2.617450391	3.072484719	2.734157891	2.145508042	2.866924506	1.897113103	5.381028145	3.596744506	2.953926987	0.949941965	2.066135468	2.364466192	1.375971554	2.143410845	2.73793416	2.371843987	1.93364177	5.28214844	3.143467112	4.350807797	4.407064438	0.517236814	3.467861579	3.452797116	1.798127859	4.103709728	3.464480105	3.431677447	6.202014453	3.82073658	4.337868613	2.466467346	5.834074025
M843T857	842.6810156	857.1025	0.156456013	0.680524937	0.949903791	NS	0.76203087	-0.074146695	0.167155956	neg	8.015874844	6.954189871	11.00294271	9.728343108	11.54212915	12.67711334	8.953116644	15.91881214	7.938964766	6.793427696	13.43498938	14.62362179	19.32254902	11.72578622	9.849635001	5.048204707	3.587228629	5.194581819	7.854567227	10.34975863	16.84899059	7.772965788	6.8565857	14.16059386	15.60006571	13.51729155	12.35844416	10.47771326	9.237501536	11.13937165	8.434462719	14.55518845	25.33279685	17.20734476	11.9213542	23.69627513	13.16375722	8.778261071	14.26880531
M855T839	854.6821245	838.592	0.681362869	0.106965896	0.820087272	NS	0.182149277	-0.286150649	0.970754666	neg	2.859519127	4.67042796	4.439949811	2.607241289	3.728419391	3.063726559	2.170793858	1.510618754	2.549210428	2.103952571	4.036581433	1.772806281	2.954725916	3.317458058	3.225651622	2.335605445	1.715919747	2.618329048	1.283769405	4.967596247	2.756752983	3.319072288	1.880190319	4.513586371	3.667532817	3.147894605	4.612793334	0.399373291	0.699922239	2.727198926	2.172370143	4.898329971	3.369492319	3.176254316	5.463982415	5.39307931	3.350235853	2.850651764	3.578469384
M855T852	854.6814183	851.778	1.009378246	0.005376563	1.388106482	NS	0.016913104	0.473118241	2.269495223	neg	3.575498439	5.303908796	6.43285157	3.183627415	3.602445477	3.866617636	3.483721672	4.571545301	4.442503954	3.570026534	4.24961213	2.337132526	7.535717699	4.069230363	7.553325178	3.729571621	3.726918171	3.752765484	1.716304837	3.25427075	4.936746341	3.008953835	2.160410931	4.408059931	5.657622561	5.544871553	5.245720105	0.981141024	10.15649234	6.489575895	3.795315128	6.432398354	5.170525615	4.940827498	6.410062101	6.3985523	5.663697041	4.785520028	10.51106782
M857T759	856.5547559	758.7745	1.348463286	0.000264295	0.663600098	NS	0.001431072	-0.591613995	3.577911798	neg	3.539988513	4.712040108	1.77590842	2.072573784	4.026533084	1.702788906	4.127594518	2.396713751	1.798858243	1.792814236	4.151817286	4.398507332	2.523771674	5.093754279	2.746412208	1.755111945	4.204774407	1.684017375	4.74733908	2.067650365	1.456192611	4.495324852	3.288350788	5.718856539	3.626366152	4.395374547	6.485391559	1.081724259	2.570220423	3.269548118	2.043434834	5.111718892	3.042224251	4.147678634	4.381701902	4.24398752	3.19870863	3.352326842	4.306025098
M858T573	857.5263958	572.659	0.554789219	0.18421298	0.825722156	NS	0.280712019	-0.276271679	0.734679772	neg	2.175282135	3.081790481	3.348596208	5.687071222	3.82682819	5.498281852	4.618028989	1.901684624	1.98507997	3.107673027	2.297127425	2.299234682	2.172859978	1.820752255	2.529820836	1.816546002	2.495079894	2.11482174	2.00085439	5.265712478	1.671210282	2.206792397	6.268402562	3.303661168	2.01589698	2.229417318	2.165152401	1.869790647	2.559664375	6.945737928	1.768125166	4.072896627	1.89867242	1.405456707	3.409415309	4.207364769	1.946109444	1.569029868	3.415733365
M860T589	859.5420787	589.014	1.340691394	0.000121989	0.62062434	NS	0.000752043	-0.688207816	3.913680259	neg	1.733846371	4.313462369	3.201506744	2.774309648	2.40094909	6.675429981	3.908071859	1.917656494	1.272750164	3.429325128	4.00324129	2.273172398	1.980987201	2.886626182	1.780780331	1.50331053	1.846405392	2.050567742	3.410678234	2.588111794	2.232732423	2.857695004	3.779975947	6.032461464	1.783492038	1.690371838	4.991099283	1.56789895	1.855769837	3.909689619	0.660463521	4.356671712	3.659752009	1.14087431	4.925358077	4.438987635	1.70201867	2.003617726	3.20547474
M860T602	859.5418255	601.907	1.032663752	0.005542462	0.621156245	NS	0.017314266	-0.686971886	2.256297245	neg	1.482457833	3.293776012	2.157431907	7.73613664	3.512403316	7.936170312	6.683990961	1.997079251	1.633964897	3.082987231	3.325084119	1.863763457	1.519943052	2.075648975	1.892050204	1.087675703	1.744548455	3.718270133	2.554604417	7.252075881	1.514294227	1.716575722	6.544594997	4.625792089	1.726563719	2.765874959	2.47678813	3.573781052	1.970160149	5.431046795	1.354214684	4.784117104	2.533603127	1.005294234	4.447891555	4.675762882	1.773767098	1.315998745	3.798227019
M862T651	861.5567513	650.6395	1.366426132	0.000146083	0.721280892	NS	0.000871347	-0.471366891	3.835400171	neg	2.441340113	4.639649565	3.893110211	4.55261325	3.652758177	5.282815508	6.142907533	3.865558564	2.830505585	5.734978781	4.492251032	2.885484462	2.947156857	2.893524228	2.941464959	2.361659485	3.50724239	3.810060376	4.143147773	4.288346738	2.481640667	2.957575576	4.612729474	5.107548062	1.990115871	2.482816574	3.660871136	2.396558324	2.488466972	3.747198117	2.760751451	5.659674731	4.484987718	1.892436765	5.02284382	6.024775925	3.314770665	3.026535075	2.86688001
M864T698	863.5724738	697.5335	1.839427711	5.68E-08	0.543829226	NS	8.63E-07	-0.878774411	7.245668344	neg	3.186830682	7.271114326	5.526453052	8.349635005	6.185412934	6.41956302	7.905790248	3.714151649	2.185399689	3.903936158	7.894224494	6.153564137	3.446272659	4.697925678	3.506477639	4.520313099	4.070641178	2.888974728	8.451495219	8.099999726	2.389470831	4.719966346	4.965893863	9.730207812	3.39471324	2.923775746	5.236466712	5.537074721	2.935273043	6.145922609	2.406699141	11.13587702	9.33149887	3.300919019	6.129809046	6.332514322	3.383816814	3.409265104	6.555273168
M867T809	866.6809553	808.874	0.857800354	0.034086224	1.300464673	NS	0.074153122	0.379027209	1.467421111	neg	2.477952496	4.247534463	4.746387787	1.730453767	2.503820791	2.812359695	2.406756632	3.135631778	2.692252475	2.240703954	2.396517085	1.58796835	3.756887093	2.260557606	3.44610451	1.980178389	2.365066969	3.068400474	0.851849662	1.76797034	3.220159495	1.878215917	1.4466618	3.135627817	3.503556868	3.699667846	3.65276741	0.611340531	5.304669333	4.611661667	2.115430633	4.612083927	2.898374574	3.140808849	5.656330722	3.575270765	3.858143568	3.188078289	5.081336225
M869T852	868.6965367	852.1395	1.403085683	2.00E-05	1.766086893	NS	0.000163921	0.820556327	4.698872226	neg	3.508813226	5.264177568	8.970544723	2.957647693	3.312855344	4.326118658	3.33083052	5.048866746	5.557968221	5.444941309	4.338249064	2.768806131	7.320806293	3.369128965	7.175462666	4.479060755	3.841642401	4.651246259	1.083529788	3.159935421	8.053628757	3.005459505	1.617869939	3.475226144	6.955565757	8.669824013	5.245217165	1.047835092	8.60896853	10.8511406	5.68600312	7.368808993	5.392125751	5.489732507	6.372349413	6.326631665	8.72564036	5.60639545	11.06035458
M871T899	870.7125505	898.777	0.052287181	0.917951694	0.984418165	NS	0.943697746	-0.022656816	0.037180172	neg	9.5499354	7.341295915	13.11491146	13.57982066	15.99175477	17.54507152	9.928581718	26.12357296	9.028222742	9.1960503	18.38590246	17.95109232	24.0362017	13.05839804	11.53746863	5.614182534	4.886786398	5.631507736	9.034409049	14.5187804	26.22950948	8.585193232	8.003268244	16.08697317	22.96920342	12.88854825	12.19871081	20.68059116	11.32418213	19.49838913	8.88905226	18.27179772	40.08109876	24.92554949	13.8745957	31.2449452	20.75828537	9.146183367	15.54997904
M872T608	871.54242	607.93	0.588616398	0.120216396	0.819824349	NS	0.199870391	-0.286613256	0.920036294	neg	2.133307882	2.980181962	3.070800822	5.338961861	4.911420415	3.61515661	3.125453367	2.043923578	2.228700479	3.140226301	2.770789766	2.532680583	2.24294518	2.092461978	3.188467422	2.489781379	2.705631373	1.930991587	2.169894736	5.137048302	2.042178755	2.1034309	4.133178996	4.321992986	1.878368099	3.763886684	2.062604941	2.080775935	2.1749128	8.076386427	2.110702059	3.621014234	2.718780674	1.331813401	4.493199995	4.373737834	1.622882142	1.645587937	3.099651542
M882T553	881.527003	552.82	0.836865049	0.035955046	0.733541213	NS	0.077351598	-0.44705007	1.444240146	neg	2.036542702	3.215486436	2.263037098	7.385240751	3.268588971	5.065531055	3.996091111	1.896976327	3.123359936	2.405676421	2.762471636	3.103674191	2.671204946	2.452840444	2.815381802	2.260723515	3.110900935	1.78459224	2.480148974	7.293996357	1.510476015	2.366907164	3.045749094	3.929720285	2.390006269	3.044961076	1.970264149	1.864259133	2.257191223	6.02110161	1.85041285	6.392522883	2.211348866	1.698467811	4.026336319	4.467058112	1.847547845	2.764307928	3.902265517
M884T577	883.5426541	577.244	0.636389411	0.142397607	0.853443335	NS	0.228711968	-0.228632726	0.846497309	neg	2.30969944	3.722042625	3.361099883	3.970732138	2.852092544	6.297163261	4.434423888	1.832338366	1.845259447	3.551581791	3.533094805	2.3983752	1.916885335	2.56263465	2.838980095	2.413127812	2.600353866	2.631138933	2.333504916	3.731883621	2.356180777	2.535826252	4.256252182	3.887655452	2.24190645	2.65279586	2.642551025	1.310684953	2.351475326	5.616584826	1.318751879	3.440127194	3.016123269	1.509258734	3.939358945	4.286686249	1.504040713	1.60623071	3.725847849
M884T596	883.5424136	596.226	0.140399259	0.777952449	0.951062926	NS	0.838484117	-0.072387296	0.109046948	neg	1.647729904	2.970369269	3.620249902	7.639751992	4.799958392	4.179858212	3.157086087	2.948403877	2.630899757	4.885068588	2.090472549	2.089485421	2.846237172	2.283986243	1.74502016	2.857636882	3.5702198	2.775213134	2.096500464	7.413461282	1.868089509	2.096841746	6.742404127	2.808990042	2.243620917	10.11874663	2.805163028	1.570934251	1.545907737	9.624440755	1.728548152	3.566951605	4.620561544	1.524868032	3.543136243	2.76123144	2.583539898	3.71347477	4.434194155
M885T841	884.6883836	841.204	0.809658351	0.017713333	1.382450015	NS	0.043689674	0.467227318	1.751699709	neg	8.87970569	4.354991529	7.61867835	10.69674202	5.390022736	13.04559133	7.112975415	6.729341201	4.491433917	7.416728416	8.318924477	5.108917805	7.405800019	3.499173465	7.403761223	8.073794567	3.859838749	10.08969123	1.920853124	10.64793298	18.5183695	6.350842561	2.185053675	4.027120506	5.855074653	7.001181952	4.793610012	6.256547586	9.402770545	14.3137814	7.62432958	9.640780404	10.24182406	5.159122245	3.720169468	7.117762061	14.32534663	11.83990441	11.96608383
M886T641	885.5562312	640.643	0.856414751	0.031357397	0.839287443	NS	0.06939174	-0.252763099	1.503659993	neg	2.947026443	4.838374851	3.972315102	4.035768843	3.475287781	2.978784335	4.108537138	2.794027544	2.74592673	4.865826226	4.101284575	2.492225167	3.187072418	2.401286511	3.860373311	3.273423514	4.085103425	3.101406435	3.718460863	3.948774698	2.717063048	2.954362026	2.768430925	4.435385587	2.211084384	3.196742941	2.64798398	1.531700849	2.563949985	3.691070787	2.767506798	3.923311108	3.768200787	2.721619911	4.866895703	5.326505587	3.062423649	2.591973507	3.785119475
M888T667	887.5732193	666.566	1.303844578	0.000455979	0.640724763	NS	0.002265398	-0.642223345	3.341054863	neg	1.72475552	4.846980928	3.13881805	7.12649224	3.79768782	5.266260785	5.703027107	3.143725897	2.313271264	4.568356623	5.455350723	1.719854342	2.384392243	2.41699801	2.780774003	1.513385722	2.981176838	5.602295424	4.799455504	6.906891774	2.471816059	2.073777724	4.040400488	4.07241387	1.817553931	3.63362824	2.23285847	4.749673575	1.881785664	3.908017085	1.831815916	4.598792499	4.053292193	1.711276264	5.709669815	4.928307637	2.646497046	1.941613297	3.970167677
M910T623	909.558356	622.824	1.096645298	0.005360505	0.67732404	NS	0.016874104	-0.562081894	2.270794304	neg	2.016022004	3.459395725	2.284585146	7.538609132	3.893999702	3.909340154	3.867381117	1.82935008	3.210737875	2.756894469	3.174529282	3.526572761	2.814579463	2.37636368	3.183003575	2.863681518	4.051582992	1.675420672	3.385357137	7.298921823	1.757405656	2.485709918	2.139960813	4.752387587	2.303576027	3.234719535	2.68840269	1.777056942	2.064132154	5.352350348	2.268847135	5.413149056	3.132015575	1.84564074	4.993946263	4.841728314	2.078758564	2.658214328	3.362855468
M912T642	911.5729685	641.745	0.532625287	0.191311278	0.865689458	NS	0.289067861	-0.208078504	0.718259427	neg	2.605295868	2.932115477	4.452818602	5.600290776	3.422146306	4.560956664	6.046012732	2.678068257	2.842707494	4.534146715	3.292994255	3.291648161	2.570587365	2.110650874	3.580565172	3.489294397	5.060013372	3.301734242	3.345735707	5.622978126	2.445771556	1.913266916	3.644977288	3.493029269	2.859836134	4.041659291	2.019741244	1.48733435	2.071962055	4.167887194	2.560508491	3.712500941	2.57256309	2.069166669	4.565297021	5.369483652	2.299698108	2.827067788	4.609747332
M914T683	913.5888031	682.959	0.675159174	0.081773925	0.870433731	NS	0.146917351	-0.20019363	1.087385157	neg	2.440298388	4.968997822	4.435942599	4.117094279	4.418056682	5.449103199	5.918910533	3.8835449	2.449861707	4.509149488	5.13418193	2.966482469	2.784101363	2.413885913	3.704905721	2.955333333	3.676338424	5.292622973	4.439308107	3.695538059	2.487810836	2.591421151	3.825007277	4.485301222	2.155786598	3.59639359	2.475930588	3.835383302	3.176186169	6.266418505	2.982707255	5.134876029	4.334362662	3.402498177	4.962430109	5.005058911	4.157953707	2.107298142	4.606457683
[truncated: 28 more columns]
