# Supplementary material for: Plasma-based lipidomics reveals potential diagnostic biomarkers for esophageal squamous cell carcinoma: a retrospective study
Source: PeerJ. 2024 Apr 29;12:e17272. doi: 10.7717/peerj.17272 (PMC11064858; doi:10.7717/peerj.17272)
Supplement: Supplemental Information 13 [file peerj-12-17272-s013.csv]

name	mzmed	rtmed	vip	Pvalue	FC	change	FDR	Log2FC	X.log10Pvalue	mode	X11	N31	X35	N15	N8	X9	N22	X16	X36	X28	N26	N12	X20	N20	X38	X19	X39	X37	N6	N16	X34	N21	N4	N11	X7	X30	N23	N2	X5	X33	X32	N17	N14	X12	N3	N24	X31	X10	X24
M372T91	372.3108	90.6585	0.205840102	0.579464886	0.922041971	NS	0.677186449	-0.117095671	0.236972876	pos	1.892550896	1.662354873	0.551372716	5.355304602	2.153931303	3.010481554	2.928197768	2.755999644	3.686993524	3.239399027	1.450072813	2.348765004	2.691377634	2.591401894	0.883689407	2.064509228	2.595738639	2.620107051	1.504464943	5.222811564	0.960208201	1.822693023	2.551783288	3.942060044	1.120153691	4.264748028	2.450251541	1.163416048	3.221624655	1.581828019	1.27620322	2.182876012	1.534510215	1.855548302	2.469889909	2.321112599	2.497272496	3.027305168	1.268649777
M370T76	370.2953	76.1221	0.528459455	0.131406312	1.360938579	NS	0.213353456	0.444601957	0.881383774	pos	2.316348106	1.141398329	0.333323305	5.650124138	1.624607367	3.833312318	1.738713941	3.441540678	5.221307099	4.438354489	1.142879867	1.343504781	2.895243319	2.052292717	1.091353144	3.091922745	2.864778762	2.803829236	0.765408557	5.341884074	1.032976137	1.543853604	1.780700349	2.987664832	0.639601807	5.266901995	2.417444715	0.948606553	2.941353876	1.557563911	1.609682502	0.907871247	0.86254009	1.675234294	1.887826444	1.758503531	2.18133035	4.021879775	0.825534182
M400T130	400.3421	130.359	0.523206681	0.203100833	0.894760039	NS	0.300750585	-0.160427269	0.692288295	pos	2.443688607	2.580665123	1.401133914	2.669463468	1.964555139	2.449873631	2.920321758	2.088679608	2.130281976	2.54931377	1.885130409	2.05032048	3.065405103	3.280281608	1.202343654	1.17395911	2.413153448	2.437842764	1.69493504	2.56391415	1.438214654	2.222342357	2.305227345	3.407833896	1.647348887	2.131851228	1.966084876	0.772288656	3.202981945	1.713932179	1.492620822	2.667970329	1.558155899	1.63602971	2.589247613	2.753254326	2.197035912	2.466668575	1.982995527
M398T98	398.3264	98.00675	0.495648513	0.147087168	1.268694072	NS	0.233264038	0.343344225	0.832425213	pos	1.856950572	1.49370107	0.708146906	4.309625176	1.659358647	3.273172511	1.963736022	2.508626094	5.038985667	3.524198071	1.44237026	1.495358284	2.681653723	2.252911721	1.191388149	2.505357111	2.741670995	2.561467649	1.139487907	4.276509482	1.195102654	1.507394595	1.778074505	2.899311153	0.767844707	4.661107686	1.725334636	0.891145963	3.687262355	1.912348788	1.558202259	1.715805496	0.959761459	1.523534268	2.835631498	1.915222885	1.814371758	3.556350285	1.195234594
M428T204	428.3734	203.8495	0.368853363	0.789464185	0.9726043	NS	0.849963561	-0.040075125	0.102667568	pos	2.896532311	2.810436945	1.380088443	1.562729165	1.788925377	2.5079965	2.642726167	2.19062298	1.088647557	2.064056191	2.282195694	1.618003249	2.166944229	3.340873465	1.448376	1.389939208	1.799823429	2.764523196	2.275598665	1.548066832	1.29944099	1.99788091	1.392778478	3.880250309	1.849943519	2.316083064	2.374679977	0.451435472	2.748368301	1.555555092	1.346400436	2.542773989	2.004676455	1.673514202	2.414229471	1.883244302	2.650785334	2.396320535	3.258246709
M424T105	424.3421	105.465	1.69907138	5.26E-06	0.484353352	Down	4.89E-05	-1.045868168	5.279014356	pos	1.692227658	2.788255397	0.96531843	2.617523035	2.034179452	1.725495692	3.724857956	1.843814644	2.119264784	1.908182328	2.697835531	1.762893677	2.218567081	4.983369856	0.942139885	0.506790129	1.718541432	2.246212929	2.063111945	2.460680264	1.307754172	3.028885584	2.833789866	6.04193941	1.128714031	1.952452381	3.061035862	1.007806624	1.88577089	1.032848367	0.933987703	2.983847281	2.018161764	1.140014707	3.635637562	3.334255094	1.15129801	1.907220211	1.381641658
M691T1063	690.6175	1062.735	0.5183713	0.1726294	1.169373	NS	0.2641428	0.2257347	0.7628853	pos	7.695268	4.395561	5.387329	2.098008	6.779906	2.257725	3.873504	4.658286	4.277285	2.716749	2.881488	2.166596	2.256664	1.331344	5.074172	5.542337	5.388824	2.787645	3.979434	2.004665	2.122036	5.443689	4.706827	3.132493	4.317422	4.612542	4.043966	2.035038	4.551069	2.230389	5.392289	5.130047	3.065616	3.988814	3.87845	0.6833265	2.754126	5.532782	5.630103
M539T736	538.5192	736.105	0.633212582	0.107292225	1.104935765	NS	0.181461963	0.143962502	0.96943175	pos	4.133974343	4.868656022	4.425230452	3.460453013	3.788226528	5.118439402	3.430743905	3.511104265	2.568190746	4.611820455	4.137274871	3.144892446	4.828319448	3.422499975	3.731099836	5.276655462	3.423961012	4.031280708	3.057705324	3.322799753	5.171774477	4.934593056	2.663316307	4.27923307	3.17276655	3.875961725	3.440628467	2.345652096	4.922272613	4.722313729	3.872593393	3.989801859	6.321419497	4.263859019	4.725865853	4.333820106	4.467461368	4.847578585	5.643613883
M595T846	594.5818	846.322	0.2202899	0.7689142	1.022468	NS	0.8340395	0.03205547	0.1141221	pos	4.891587	5.456844	6.96253	7.36358	7.299898	5.507754	8.558791	3.957064	3.931152	7.134452	8.413001	6.483908	9.095401	5.903302	6.500563	12.70752	4.168437	5.812307	6.80251	7.546412	8.214151	8.104104	4.16005	8.057025	6.356578	7.600342	4.087492	4.381699	6.493062	7.581948	6.333576	5.477836	7.671109	6.818457	6.978812	5.392605	6.042263	6.077624	9.087602
M605T891	604.6022	890.581	0.4309366	0.236468	0.9082651	NS	0.3398513	-0.1388146	0.6262277	pos	10.26801	7.354376	8.591118	9.999682	12.49429	8.005431	12.80629	8.199381	4.696888	8.249096	12.16372	11.57255	15.79179	11.82958	7.507241	11.28496	4.690954	8.103022	13.21947	10.05067	14.33039	14.45731	9.489188	12.21341	10.4257	8.583211	6.96548	7.93077	8.621621	10.90401	8.094172	9.13697	13.7169	16.77964	8.16388	8.680202	9.267263	7.729372	10.84743
M623T891	622.6129	890.572	0.4737857	0.1866693	0.8996139	NS	0.2810614	-0.1526221	0.7289272	pos	10.15362	7.488718	8.244379	10.14352	12.09128	7.862742	12.94023	8.251843	4.73021	7.974636	11.95379	11.84237	15.53671	11.76048	7.415328	11.32603	4.777008	8.30134	12.91525	10.38991	13.69708	14.10213	9.684234	12.3147	10.54056	8.124427	7.032188	8.029283	8.716431	10.4767	7.641528	9.238184	13.79942	16.77387	7.81281	8.571901	8.951046	7.471143	10.68954
M603T849	602.5863	848.947	1.019956	0.009020598	0.7595841	NS	0.02401984	-0.3967184	2.044765	pos	2.34768	3.066914	1.880591	1.804964	2.205793	0.9761381	3.147464	1.502233	0.8230454	1.839962	2.426909	2.054697	2.530931	2.992893	2.306124	1.610721	1.643715	2.380327	2.527154	1.982303	2.096451	2.778808	2.575415	3.775482	1.795475	3.04185	2.152925	0.9041322	1.918331	2.47309	1.238168	2.600561	2.397859	2.991568	4.582244	2.113457	1.602836	1.75379	2.092083
M621T849	620.5973	848.802	1.031034	0.007258011	0.7580042	NS	0.02003736	-0.3997223	2.139182	pos	2.306469	3.415956	2.273665	1.912256	2.867807	1.451968	3.204957	1.268762	0.7790808	1.750662	2.489757	2.139352	3.250672	3.090793	2.445303	1.728542	1.571635	2.462925	2.594394	2.04846	1.953589	2.956698	2.607448	3.83604	1.869403	2.862491	2.191757	1.305256	2.652292	2.327666	1.46133	2.688469	2.106096	3.1707	4.683171	2.330411	1.752536	1.285013	2.049808
M637T900	636.592	900.049	1.23218	0.000195005	1.448797	NS	0.001056694	0.5348558	3.709954	pos	4.592211	1.793107	2.739664	2.218648	2.47075	2.962968	1.025101	3.490354	2.356116	2.647217	2.792662	2.693615	4.092221	2.027123	2.077439	4.068737	1.856312	2.64412	3.822858	2.01506	3.793879	2.729589	2.109478	3.967328	4.386347	3.089199	1.314924	3.704256	2.210351	2.319501	2.898486	1.308398	3.013115	4.703741	1.578458	2.895032	4.416556	5.877485	4.91553
M637T911	636.6287	910.701	1.14637	0.002350739	0.718207	NS	0.008054507	-0.4775283	2.628796	pos	12.83629	6.721194	9.599082	12.38868	24.65365	7.926462	11.4517	10.07045	6.088761	7.260574	13.58214	19.50757	12.60183	13.95911	7.632653	12.92102	5.871314	11.23335	16.34421	12.52951	16.68522	19.52847	12.40291	17.50632	11.89528	10.41105	7.406501	15.99263	8.281396	11.01085	7.631483	11.9707	22.4181	18.20221	9.095652	9.589895	9.701425	8.028253	8.371558
M657T871	656.5948	871.1425	1.118487	0.002153783	0.6832857	NS	0.007513297	-0.5494391	2.666798	pos	3.305715	3.967607	3.305011	2.827682	4.607875	0.9163441	2.225161	1.062157	1.420664	1.718428	3.145853	2.713405	2.008372	3.200793	2.900229	1.204963	2.33096	3.619563	2.380722	1.964944	3.282935	4.570452	2.946634	5.014735	1.908087	3.213026	2.274707	1.785234	1.945337	3.118709	1.531007	3.105782	3.535226	3.732595	5.794332	2.200076	2.336787	1.083821	1.370206
M635T871	634.613	871.203	1.411141	8.23E-05	0.6343124	NS	0.000512911	-0.6567346	4.084586	pos	2.896787	4.235858	2.841913	2.731837	4.38427	1.20088	2.296379	1.020916	1.248537	1.495761	3.008695	2.850349	1.850608	3.163204	2.516709	1.084574	2.618589	3.027151	2.446474	2.698407	2.296505	4.572357	2.740246	4.159404	1.857318	2.908135	2.428428	1.680135	2.562277	2.838204	1.332779	3.024863	3.264708	3.537432	5.651818	2.772306	1.982483	1.541233	1.975226
M633T930	632.6334	929.552	0.8041944	0.02081976	0.7854369	NS	0.04787656	-0.3484328	1.681524	pos	18.784	8.947527	10.46078	16.64618	23.4981	11.57037	17.65101	17.69114	8.042601	9.044268	19.92622	22.87367	20.75048	21.68633	9.196731	14.76806	5.50386	12.27461	28.99412	18.07981	19.36313	22.6207	18.07244	17.89356	19.24211	9.475909	10.72608	18.26107	14.47026	14.64227	10.17923	15.08608	25.7348	31.73209	9.709969	13.86566	12.13919	10.96052	12.27265
M651T930	650.6443	929.799	0.8049918	0.02118948	0.7892303	NS	0.04858826	-0.3414818	1.67388	pos	18.00496	8.608827	10.49111	16.25755	22.93749	11.16322	17.22811	17.65475	7.988861	8.797847	19.14762	22.30243	20.97677	20.83163	9.119284	14.7814	5.679695	12.05074	27.93981	17.47192	18.87552	21.53933	17.49423	17.51265	17.88445	9.378467	10.52917	17.66159	13.92912	14.5558	9.867838	14.47046	25.14954	29.91897	9.683608	13.52563	11.92085	10.63472	12.57703
M631T886	630.6178	886.453	1.341495	2.08E-05	1.6351	NS	0.000160416	0.7093786	4.680932	pos	2.802952	4.624757	5.197723	4.224591	2.825494	2.935544	2.685011	2.703135	2.723332	4.943416	3.380897	2.417808	6.746022	2.057631	5.156997	9.892864	2.900503	4.535433	1.938257	4.225149	5.336132	2.825481	1.272545	2.673127	3.371874	6.111049	2.11388	1.551279	5.558212	6.724815	4.540271	2.726024	4.240584	3.400179	3.922826	2.652435	4.748225	4.953898	7.690666
M649T886	648.6286	886.468	1.386975	1.07E-05	1.662809	NS	9.03E-05	0.7336224	4.970588	pos	2.907203	4.753481	5.18096	4.333957	2.84787	3.071062	2.715641	3.971952	2.726316	4.871741	3.479593	2.411174	6.696223	2.088957	5.165691	10.17657	2.940431	4.539088	1.897478	4.298169	4.801877	2.83315	1.269982	2.704924	3.20355	6.041232	2.117401	1.370865	6.170326	6.670047	4.517829	2.698306	4.312033	3.50326	3.74708	2.596344	4.546779	5.167505	7.625182
M647T845	646.6127	845.246	0.4470655	0.344491	1.088219	NS	0.4554304	0.121969	0.4628222	pos	2.289342	3.823756	3.139219	2.865957	2.515415	1.66491	1.970764	1.665691	1.654873	2.342545	2.30816	1.629254	3.384773	1.84698	3.131282	3.846385	2.01325	3.552945	1.684398	2.797948	2.647996	2.220887	1.372481	2.724892	2.375295	2.78394	1.648764	1.159406	3.096697	3.111211	1.73332	2.8855	2.764023	2.449554	4.282857	2.067921	2.220496	2.273024	3.230696
M629T845	628.6015	845.245	0.4049822	0.4001996	1.082468	NS	0.5110457	0.1143246	0.3977233	pos	2.339014	3.844309	3.084973	2.871714	2.435911	1.592843	1.82101	1.422211	1.4939	2.343807	2.289948	1.587899	3.362551	1.892142	3.017647	3.943344	1.908588	3.427111	1.658938	2.674482	2.892343	2.322212	1.313681	2.66215	2.172876	2.806875	1.714906	1.014815	3.083582	3.273854	1.726863	2.964977	2.659445	2.474744	4.246281	1.940809	2.103722	1.99375	2.99067
M687T941	686.6418	940.502	1.228046	0.001939082	0.5380234	NS	0.006909432	-0.8942593	2.712404	pos	7.257309	3.659671	2.404701	3.727739	16.97955	2.620553	10.6902	3.828056	3.272519	4.836953	7.04227	11.91023	7.701212	8.330189	3.066181	5.52575	2.508705	2.092753	7.268164	3.943244	3.006156	11.35108	3.642971	21.8466	6.545203	10.92527	5.743333	4.614377	5.307556	5.312557	5.782374	5.961479	8.899548	5.617483	5.984643	9.226908	4.471656	3.275175	3.255683
M463T578	463.3317	577.72	0.957047053	0.002539676	3.913676422	NS	0.008556872	1.968524481	2.595221627	pos	1.109422812	1.603292254	5.582193999	1.692009454	0.847491489	3.847355172	0.22219505	11.13481832	0.972770936	0.733483287	0.128461771	3.367524582	7.666676256	0.684799311	0.341268448	1.898551899	1.738136748	0.65052639	0.335726637	0.034105388	1.178859205	0.155855516	0.823007519	0.444097798	6.456585786	1.167275141	0.224539066	5.760098944	2.900999133	10.11034833	0.684600696	0.171631411	0.03501769	1.096649539	1.279671264	0.375945599	0.203907006	0.756839322	0.28828508
M587T829	586.5403	828.578	0.481122663	0.241727125	0.890846352	NS	0.345847264	-0.166751469	0.616674613	pos	1.836634234	1.894125997	1.419418473	2.903138923	1.447259718	2.349091076	3.562480728	1.637119325	1.617288994	2.111308302	1.231596625	3.214208723	2.814157938	1.021842894	1.577903413	1.949482056	1.259640669	1.674142162	2.005573758	2.756475201	1.112103371	2.009680348	2.665990176	2.453087559	2.043702586	1.469457165	0.663957701	2.076173449	2.191690063	1.532324692	1.564646311	1.411469507	1.943524776	1.803642174	1.639104689	1.969720268	1.872557082	1.568143386	2.185028623
M585T778	584.5245	777.797	1.430964166	0.000277245	0.451299541	Down	0.001421208	-1.147842784	3.557135629	pos	0.59735696	3.529761031	1.746174071	6.458768455	2.614520171	2.53308285	6.122838647	0.577431904	1.468139322	2.048075171	1.611761231	4.867506316	1.84362026	0.658578866	1.649458958	1.336017124	0.797454673	1.140064465	3.338927754	6.252370287	0.563451208	1.98004082	3.888540156	3.626034894	1.544200582	1.187229147	0.474287187	3.505828172	2.334351584	2.535392239	1.273876073	4.164338955	2.859177959	0.533182506	3.087123907	1.813675362	1.251232526	0.45531507	1.915909106
M583T729_1	582.509	728.65	1.812178201	1.84E-06	0.303073037	Down	1.92E-05	-1.722262586	5.734546111	pos	0.422957243	3.030758557	1.573162376	6.326668241	3.006739613	1.755664688	5.129020018	0.486981389	0.920782664	1.585817489	1.695899121	4.796873339	1.513750375	0.750036196	1.206535178	0.392284299	0.520674548	1.24837012	4.096414337	6.137059959	0.762747974	2.369510339	4.612612299	4.460248934	1.46552472	1.050153337	0.599158344	3.828043165	1.420650552	2.162591775	0.741582545	5.312313951	3.468219465	0.346739753	4.307420908	1.714300905	1.060748986	0.380345254	1.39950436
M620T872	619.5268	872.085	0.9193141	0.009587546	1.198791	NS	0.02523797	0.2615803	2.018293	pos	2.439713	1.495292	1.852671	2.191657	1.506637	2.19313	1.887433	2.356594	1.484269	1.834995	1.63836	2.501288	2.647709	1.306638	1.487556	2.726465	1.46305	1.817772	2.357324	2.133888	1.857237	1.73882	1.844621	2.636404	2.5784	1.745277	0.838514	2.17972	1.816342	1.629394	1.917532	1.379393	1.936191	2.645612	1.217726	1.66811	2.536791	2.506641	2.812598
M615T874	614.5715	874.216	0.9968163	0.003041375	1.275095	NS	0.009906492	0.3506042	2.51693	pos	2.557171	1.533413	1.74623	2.296502	1.458565	2.160454	1.953186	2.885938	1.372221	2.03278	1.546209	2.523285	3.356505	1.226638	1.435165	3.33289	1.415314	1.712053	2.265682	2.192372	1.86556	1.722511	1.887705	2.699426	2.491092	1.855972	0.8293716	2.074879	1.757532	1.712067	1.943475	1.341942	1.846806	2.726455	1.218658	1.587212	2.562913	2.543956	3.636107
M618T829	617.5111	828.7405	1.113607	0.002412719	0.7174741	NS	0.008224799	-0.4790014	2.617493	pos	1.284888	3.543091	2.171407	4.876306	2.078558	2.97097	3.873485	1.143002	2.533952	3.487195	2.478718	3.351374	3.237298	1.275723	2.500997	2.367123	1.547789	2.164744	3.116243	4.708024	1.103902	3.585917	2.845558	3.615881	1.718578	1.587319	1.015947	2.912067	3.30572	2.518844	2.287253	2.433377	3.375331	1.102907	2.82539	2.953731	2.523643	1.116613	3.121673
M613T829	612.5559	829.228	1.236321	0.000975946	0.645067	NS	0.004000543	-0.632479	3.010574	pos	0.9908148	3.590285	1.611564	4.529045	1.588748	2.448596	3.577727	0.8301038	1.886566	2.993468	2.040079	2.846724	2.517581	0.9808262	2.061675	1.779173	1.17985	1.694564	2.464434	4.359555	0.7845864	3.145347	2.256376	3.234146	1.238443	1.258381	0.836212	2.059515	2.640219	2.01187	1.767207	2.087488	2.735576	0.7899162	2.576368	2.541783	1.893509	0.816744	2.478036
M615T785	615.4954	785.12	1.451038	0.000104692	0.6110019	NS	0.000626629	-0.7107512	3.980086	pos	1.436433	3.164795	2.33664	5.365369	2.616433	2.377681	3.339204	1.183482	2.741223	3.639109	2.149443	3.234694	3.516092	1.474961	2.167317	1.917481	1.73254	2.521371	3.465158	5.566402	1.512466	3.78979	3.447476	3.600828	1.587054	1.585937	1.328357	3.133219	2.547555	2.094943	1.826293	2.70482	3.326222	1.227636	4.065196	3.17482	2.52648	1.159174	2.122788
M611T786	610.5402	786.124	1.473998	0.000102811	0.5527827	NS	0.000618993	-0.8552156	3.987962	pos	1.091225	2.905917	1.864179	4.849384	2.045306	2.003315	3.049802	0.8441192	2.001912	3.04327	1.704384	2.637773	2.686765	1.103872	1.749413	1.423626	1.2309	1.932786	2.671074	4.772192	1.088698	3.139407	2.824748	3.154345	1.129143	1.29256	1.112516	2.31876	2.192854	1.846429	1.374662	2.225725	2.605939	0.8570201	3.874536	2.610693	1.856849	0.8486255	1.692635
M613T732	613.4799	731.987	0.9966798	0.01380886	0.638938	NS	0.03407121	-0.6462522	1.859842	pos	1.549965	3.003525	4.504342	9.642361	4.522312	2.869393	3.544237	1.093275	3.6447	5.163292	2.31881	4.2199	3.123252	1.178074	2.599876	2.527178	1.748004	2.746829	4.665101	9.722239	1.907003	2.947646	4.140604	2.725509	1.677397	1.731842	0.9700362	5.323586	4.027483	3.321743	2.182364	3.823441	4.025269	1.599524	7.148617	3.005813	2.309062	1.324339	2.480309
M648T913	647.5578	913.3185	1.229909	0.000272567	1.332164	NS	0.001401996	0.4137712	3.564526	pos	3.72634	1.469334	2.548669	2.302654	2.382893	2.877911	1.649469	3.688795	2.11214	2.57507	2.552689	2.85052	3.429261	1.879831	1.744757	3.88989	2.02828	2.562114	3.157051	2.220382	3.069999	2.345965	1.826553	3.332126	3.475541	2.333089	1.22439	3.479233	2.168429	2.205824	2.822778	1.907681	2.768241	3.959841	1.589272	2.214368	3.727549	3.717107	4.119216
M643T914	642.6028	914.4635	1.147118	0.00077918	1.287356	NS	0.003321845	0.3644106	3.108362	pos	3.621488	1.509547	2.474326	2.425359	2.295449	2.829399	1.78108	3.452343	2.012067	2.464922	2.517575	2.893988	3.407388	1.794484	1.756142	3.678419	1.900127	2.404223	3.104761	2.321927	3.026835	2.291301	1.975831	3.440284	3.413236	2.474689	1.248264	3.410903	2.209473	2.214668	2.731888	1.870754	2.658999	3.854507	1.679441	2.186359	3.703952	3.738494	3.89499
M646T875	645.5424	874.626	1.161529	0.00325448	0.5971871	NS	0.01047321	-0.7437452	2.487518	pos	0.9410664	4.308901	1.532611	5.714791	1.475476	2.761389	4.275339	0.6885563	1.014576	2.33737	2.017675	3.343903	2.101795	0.8872208	2.145178	2.098161	0.9822809	1.246603	3.145885	5.654497	0.855171	3.016282	2.150432	4.023672	1.56642	1.314172	0.9422642	1.771976	1.76474	2.025653	2.286944	1.860136	2.798314	0.8427874	1.989334	1.646656	2.163657	0.9083848	2.857341
M641T875	640.5871	874.845	1.20523	0.002465173	0.5690429	NS	0.008366996	-0.8133906	2.608153	pos	0.8993705	4.399795	1.40836	5.778774	1.403268	2.587102	4.380751	0.6556205	0.9194026	2.206034	1.929316	3.298408	1.967225	0.8295427	2.028757	1.936155	0.951858	1.159682	2.906688	5.661808	0.8083082	2.898423	2.098894	3.889583	1.443486	1.295417	0.9357016	1.613478	1.654161	1.945051	2.160597	1.814336	2.685584	0.7763867	1.933486	1.617758	2.03972	0.8434462	2.636184
M644T830	643.5265	830.367	0.5152924	0.1787892	0.8462366	NS	0.2714217	-0.240867	0.7476588	pos	1.325453	4.159122	2.29679	4.876399	1.71196	3.209603	2.54749	1.141146	1.890126	4.26846	3.570007	2.626381	2.238252	1.159097	2.846298	3.287692	1.40549	2.300189	3.27636	4.767632	1.408113	3.14717	1.300583	2.815539	1.477819	1.270181	1.048593	2.110602	3.503028	2.988634	2.868183	2.0181	3.57424	1.042678	3.075884	2.377577	2.000337	1.446641	3.922724
M642T788	641.5108	787.6615	1.003552	0.008415722	0.7368596	NS	0.02267918	-0.4405383	2.074909	pos	1.765813	3.680323	2.582019	4.927208	2.381612	2.521233	2.147311	1.444269	2.303957	4.665136	3.236629	2.952271	2.847693	1.615359	2.5922	2.333561	1.706347	3.133963	4.077761	4.91513	2.369338	3.762049	1.83118	3.012218	1.558725	1.36608	1.506438	2.683326	2.892122	2.236942	2.341788	2.181825	3.881466	1.428251	4.275933	2.769462	2.260127	1.675993	2.748448
M637T788	636.5558	788.001	1.121639	0.003807595	0.6558273	NS	0.01184323	-0.608612	2.419349	pos	1.284396	3.426907	1.888527	4.633293	1.770641	2.029945	1.91286	0.9976946	1.679386	4.011223	2.575919	2.412131	2.2932	1.156536	2.038457	1.717965	1.252849	2.368884	3.152546	4.540858	1.657851	3.167787	1.38289	2.710219	1.100127	1.157621	1.260853	1.841161	2.155331	1.834067	1.741942	1.782389	3.079188	0.942951	4.092467	2.313984	1.677966	1.240188	2.18153
M647T860	647.4583	859.785	2.138591	1.58E-16	1.927305	NS	2.38E-14	0.9465847	15.80049	pos	2.860802	2.066836	3.285536	1.371858	1.188628	2.756371	1.174486	3.11398	2.7516	3.219341	1.747487	1.633886	3.351931	1.437509	2.641811	3.048276	2.773651	3.608633	1.386924	1.458687	3.565974	1.314701	1.862855	1.555307	2.74033	2.90161	0.8403564	1.084512	2.768452	2.875458	3.031366	1.499125	1.845308	2.721364	1.424262	2.167385	3.722084	2.793374	2.143739
M672T873	671.558	873.122	0.5088755	0.210082	0.8174496	NS	0.3088613	-0.2907984	0.6776111	pos	0.9565676	5.237331	1.333281	4.071691	1.191271	3.167046	3.940091	1.113768	1.0645	2.685848	3.187729	1.974852	2.035004	0.7239846	2.155229	3.715572	0.9796057	1.459201	2.951116	4.21586	0.8091587	1.894014	0.716624	2.688802	1.151824	2.034821	0.8229903	2.012359	3.133732	2.182579	2.065372	1.399802	2.236034	0.7514401	2.503167	1.652928	1.310238	1.376953	3.998174
M667T873	666.6022	873.1475	0.5974078	0.1254762	0.7789686	NS	0.2058258	-0.3603629	0.9014387	pos	0.7314592	4.885112	1.150469	4.39731	1.124341	2.793393	2.929591	0.9258798	0.9873235	2.818395	3.065965	1.996869	1.67732	0.7048371	2.193449	3.382626	0.8916002	1.359782	2.937023	4.22197	0.7829769	1.91569	0.6129881	2.689696	0.9385173	1.97974	0.9966557	1.791714	2.761116	2.306362	2.081432	1.4011	2.314754	0.5849513	2.270528	1.578968	1.206592	1.145065	3.708271
M670T834	669.5423	834.4435	1.295855	0.000556692	0.6253022	NS	0.002530936	-0.6773746	3.254385	pos	1.261828	3.823408	1.287443	4.247813	1.835258	2.54954	3.079033	1.279588	1.315526	3.009676	3.416546	2.280269	2.388894	1.099169	1.758082	2.029574	0.9631865	2.254104	4.115456	4.0654	1.188133	2.456953	1.229428	2.937955	1.154496	1.486529	1.111475	3.0475	2.251469	2.347162	1.423649	1.927633	3.21954	1.028583	4.477296	2.527921	1.487047	1.081248	3.17457
M665T835	664.587	834.5135	1.290329	0.000753182	0.6002257	NS	0.003231746	-0.7364231	3.1231	pos	1.083285	3.895797	1.109615	3.986766	1.538216	2.290184	2.903045	1.093686	1.157661	2.762861	3.068024	2.007106	2.039011	0.9071205	1.586857	1.687742	0.8392181	1.948964	3.355772	4.548334	0.9782652	2.187724	1.007201	2.604923	0.9230736	1.428229	0.9914593	2.482386	2.025412	2.143793	1.228017	1.704955	2.646962	0.8357317	4.072127	2.425747	1.215385	0.9261555	2.759973
M666T773	665.511	773.022	0.1967647	0.6570509	0.943378	NS	0.7434117	-0.08409209	0.182401	pos	2.430845	3.786411	5.381815	7.153274	3.533548	2.84839	2.70478	2.392597	3.062474	6.02162	1.73288	3.294276	4.291994	1.533223	4.84688	4.258574	3.411401	2.128136	3.938241	7.016561	1.429023	5.767919	4.596773	3.161957	3.435942	3.347642	1.473863	2.167857	2.504893	4.311959	5.655213	2.291896	2.411084	2.036273	3.158993	5.301254	1.759638	2.248251	4.611378
M663T727	663.4953	727.241	0.7246351	0.06966009	0.7332122	NS	0.1287417	-0.4476973	1.157016	pos	2.521926	3.281819	6.086695	7.232744	3.966556	2.575132	2.785272	3.103995	3.242097	7.018184	1.425052	2.739295	4.94671	1.757989	5.229738	2.572996	3.593147	2.800147	4.323296	9.155246	2.024934	6.955609	7.510676	3.710048	2.853264	3.779572	2.242655	2.831272	1.718084	2.891883	5.595966	2.74028	2.659411	2.019515	4.76184	6.837253	1.692639	2.512629	3.317491
M720T1011	719.5727	1011.36	0.2049139	0.6226968	1.049288	NS	0.7146587	0.0694108	0.2057234	pos	9.397521	4.906089	3.614275	4.692966	6.605189	2.403388	4.284048	7.457616	7.576047	3.332968	9.070484	5.284132	7.580504	9.8883	3.880585	8.590077	8.995326	3.579258	5.63769	4.525771	4.278429	7.334867	3.736808	5.782218	9.085062	4.807666	6.694348	5.329442	7.528393	6.270638	5.190788	7.164642	5.912259	9.551407	5.782842	7.833403	7.561443	8.334561	9.318809
M832T816	831.6944	816.375	0.8161925	0.02668135	1.212983	NS	0.05875983	0.2785595	1.573792	pos	4.059273	5.427525	3.10562	3.632943	3.709714	4.099583	2.839619	4.214475	2.629191	3.826036	4.518254	1.895708	4.794984	3.497831	2.526315	5.673415	4.522865	3.164783	2.495973	3.408228	3.024813	3.660337	1.769304	3.39467	3.208703	5.004255	4.109304	1.550161	5.273627	4.009001	3.627111	3.868975	4.546888	4.654611	3.576287	4.276266	3.383788	6.396795	8.04176
M833T852	832.6625	852.1335	1.435198	4.60E-06	1.812614	NS	4.36E-05	0.858072	5.336991	pos	3.476435	4.457565	9.649407	3.303882	3.603821	5.564364	2.788463	6.318404	5.903013	4.325764	5.072561	3.525722	6.931839	3.419369	6.811046	5.98752	3.187696	4.753705	1.318975	3.169439	7.49933	3.198033	1.345938	2.884717	6.916906	5.713199	5.423505	1.489894	9.777442	8.137003	4.738222	6.131677	7.00333	5.955803	5.373567	4.603359	7.800136	7.448916	12.37001
M490T96	490.2905	96.4177	1.640503629	9.02E-06	0.425868642	Down	7.83E-05	-1.23151959	5.044960586	pos	1.004550132	3.750811974	1.73541589	2.559621647	2.905977914	1.509259074	5.936564722	1.032300255	0.791231732	1.30866783	3.212594428	2.4835596	1.474112158	2.628464406	1.140935294	0.498979283	0.799160218	1.51883344	3.406860395	2.53371481	0.843017218	2.669227963	6.113568866	4.975656054	3.55306392	1.906910198	1.952273211	1.788255908	2.22828375	2.647425494	0.783382618	7.010919725	2.328947288	0.728321487	3.142735602	2.871899502	0.927592658	0.697295141	2.475429367
M468T96_2	468.3086	96.3424	1.565089014	3.05E-05	0.469824996	Down	0.000223072	-1.089804623	4.516235125	pos	1.087522838	3.6584414	1.923992249	2.459720296	2.755024954	1.502202117	5.735007552	0.982687813	0.948348306	1.578414288	3.188402838	2.392330715	1.422467061	2.52396534	1.455078665	0.511337066	1.083824691	1.628968175	3.26847785	2.40909981	1.108671055	2.607864967	6.182719399	4.773549821	3.613148134	2.075859732	1.954215236	1.765217209	2.167499458	3.024459666	0.993495343	6.831652923	2.254706699	0.727997038	3.111607391	2.924947114	1.182555159	0.719485056	2.393250345
M504T115	504.3063	115.0545	1.454282794	8.37E-05	0.559245786	NS	0.000520592	-0.838445616	4.07705303	pos	1.753220094	2.646737441	2.413716333	1.944119143	2.892829907	1.19747407	2.307149331	0.881874636	1.024270168	1.36468368	3.953974242	2.139432192	2.181913167	4.130635466	1.57402689	0.69810629	1.674007245	1.431694073	2.148963075	1.930734431	1.353749527	2.964838967	3.123276731	6.536510653	3.038134355	2.794574897	2.683548373	1.494203191	2.244794293	2.939058511	1.085842154	4.843595082	2.603462531	0.980545378	3.396713822	3.11187312	1.12314983	0.936645667	2.784417889
M496T129	496.3397	128.668	1.484271339	4.62E-05	0.623699827	NS	0.000318086	-0.681076237	4.334988105	pos	2.06412639	2.814170962	2.511390173	1.816716823	1.554082663	1.404745387	3.121283626	1.052644539	1.041427318	1.480759728	3.311815364	1.676852036	2.716056854	2.894997056	1.402128131	0.775688211	1.501650587	1.360077334	2.142499692	1.781089319	1.116431048	2.88949963	2.982118809	3.920166	2.224605705	1.388042677	2.798575942	0.876070445	2.320593737	1.793691036	0.794557507	3.748438309	2.06021775	1.576612815	2.968760411	2.586485814	1.537965685	1.082082685	3.312365756
M518T141	518.3213	141.197	1.355786762	0.000227069	0.708199587	NS	0.001201058	-0.497772092	3.643841947	pos	2.720932332	3.344038787	3.12562256	2.341250573	2.047890755	1.809828968	3.513466943	1.470437691	1.337800043	2.212733163	4.148405299	1.959516226	3.317125079	3.443545348	1.998877571	0.974323521	2.116046146	2.046688278	2.725496164	2.145966929	1.575486421	3.509449847	3.191695114	4.12423249	2.827031929	1.895479259	2.785927976	1.198786497	2.884201023	2.558370471	1.284955756	3.837554224	2.563720571	1.874844917	3.256918291	3.19676142	2.287937442	1.53663696	3.691893331
M496T141	496.3395	141.2065	1.384288769	0.00021762	0.671196345	NS	0.001159691	-0.575193236	3.662300459	pos	2.331923415	3.115555008	2.870367566	1.99829383	1.712803945	1.52133314	3.365020319	1.221456588	1.126645522	1.915987872	3.691921688	1.673362242	2.987677667	3.130785666	1.759499053	0.822978864	1.830979521	1.730591105	2.353921686	1.817559396	1.336041761	3.23478301	3.027352061	4.206387951	2.45708211	1.630622475	2.591378157	0.979725689	2.431430215	2.291908034	1.081349132	3.674914246	2.227357868	1.570877743	3.054835376	2.861615654	2.017455969	1.281943181	3.405759563
M516T103	516.3063	103.198	1.229223318	0.001454554	0.685981489	NS	0.005504158	-0.543758448	2.837270256	pos	1.525843442	3.135113773	2.985880623	2.495510603	1.98294824	2.173833789	3.877395962	1.112715178	1.337875243	2.012443189	3.380288359	1.495703168	1.894644777	2.592492534	1.705989133	0.889382341	1.395727321	1.800630005	1.831863622	2.330426523	1.128219286	2.332496723	3.200800484	4.000320131	2.565332787	1.494245347	1.68091183	0.942405161	3.163195069	3.154575707	0.974945171	3.923181098	2.208409005	1.162223427	3.640827481	2.638040836	1.240055217	0.902469972	2.998261023
M494T103	494.3242	103.202	1.268687263	0.000922161	0.678106899	NS	0.003812326	-0.560415373	3.03519341	pos	1.561405482	3.16865223	3.007569828	2.434029311	1.935020606	2.200281509	3.985554714	1.090248852	1.411621106	2.042846567	3.425919479	1.579801297	1.858406594	2.63346791	1.749827741	0.86561009	1.435035311	1.753083709	1.783390007	2.370105368	1.134504133	2.405850846	3.500023815	3.790392098	2.623292264	1.457542189	1.898467346	0.949088361	3.017403558	3.059947981	0.987513621	3.99118172	2.166810053	1.157354164	3.586595769	2.656871654	1.291773212	0.888832633	2.873899572
M532T176	532.3372	176.292	1.502262165	5.54E-05	0.517635387	NS	0.000369589	-0.949991847	4.256658297	pos	2.122611267	3.240543595	1.489777627	1.899391226	2.03640718	1.132935327	1.643466992	0.891342172	0.742626456	0.980576725	3.334934945	1.721213268	3.781308096	3.273050706	1.276905588	0.782087722	1.276407316	1.075845063	2.499980641	1.614581808	1.023587431	2.557519348	2.923360535	5.76841535	2.085469974	1.817463044	2.507044384	1.042920323	1.691949408	2.084580224	0.99796051	3.261917171	3.640047001	1.182123218	5.169174979	2.927382294	1.099945421	1.012715332	2.659281073
M510T176	510.3555	176.046	0.974264595	0.020932864	0.682101707	NS	0.048107256	-0.551941223	1.679171354	pos	2.187863028	2.135856402	1.966601679	1.454687665	1.494909919	1.096405946	2.457243751	0.920558018	1.393583736	1.16377402	3.056206933	1.328241117	3.859448876	2.735420802	1.782899733	1.181845866	1.795648901	1.939729694	1.822843821	1.87634881	1.252601623	3.193787418	1.888455988	7.233673725	3.255416047	2.185295734	2.155059776	1.207639798	1.640179243	2.599098362	0.801430661	2.821892632	2.736293467	1.69341922	4.108949673	2.613020807	1.365123117	1.018411456	3.980650002
M524T202	524.371	201.763	1.353542906	0.000332152	0.655067566	NS	0.001645535	-0.610284376	3.478663374	pos	2.249064291	2.595654977	2.166131293	1.745159956	1.507205127	1.54313894	2.301894204	1.027615993	0.854257673	1.204902833	3.206488887	1.373282135	2.093186893	2.786780035	1.513560772	0.839328752	1.335520904	1.25539781	2.056609397	1.781197678	1.039127073	2.880724244	2.95011222	3.895381433	2.048710492	1.532388599	2.48995225	0.785250411	1.965266717	1.852299902	0.607470176	3.401186271	1.983466041	1.52618124	2.791279479	1.937128527	1.441015466	1.02365985	3.595052761
M546T224	546.3526	223.739	1.474981495	9.80E-05	0.631871786	NS	0.000594876	-0.662296245	4.008615698	pos	2.504116254	3.053135994	2.272521207	1.989365605	1.716791307	1.805613618	2.714533431	1.122090563	1.000715521	1.5684197	3.548383679	1.513938543	2.391220436	3.115855554	1.793172757	0.826831553	1.588024745	1.498721211	2.339263479	1.936428995	1.122266619	3.405214491	3.218378257	4.509674596	2.058300429	1.847966694	2.934698988	0.872019777	2.118107041	2.321186986	0.805234049	3.786626003	2.354111405	1.438013816	3.036701651	2.340045302	1.995743056	1.190212341	3.289753854
M524T224	524.371	223.871	1.509594837	5.98E-05	0.609172161	NS	0.000393495	-0.715078082	4.223449429	pos	2.388825441	3.197708948	2.398093911	2.037450873	1.756063762	1.744923462	2.858930707	1.139243301	0.96856285	1.459849866	3.734543609	1.55047713	2.382011075	3.254518488	1.809457076	0.84803472	1.525674929	1.482626987	2.394225069	1.984606481	1.174016227	3.58295495	3.417728065	4.78388221	2.125090231	1.770233019	3.124733759	0.872223313	2.012182988	2.261098574	0.835186386	4.008406809	2.420384732	1.460053953	3.113072354	2.411025179	2.031992822	1.154132446	3.563114262
M544T151	544.337	150.701	0.736542702	0.203208167	0.84605345	NS	0.300870081	-0.241179286	0.692058842	pos	2.070470706	2.353161049	2.002184462	1.278527261	1.063799583	1.726860357	2.13460848	1.20157488	0.914995924	1.874455094	2.95720779	1.171057045	2.467051696	2.683170533	1.489740251	0.778996353	1.452536356	1.903870921	1.590267797	1.242446689	1.111328967	2.368270725	2.05162749	4.997847247	2.077903769	1.696740858	2.108776998	0.474728802	2.577467621	2.589276218	0.87693871	2.66121774	1.66371733	1.113735775	2.494017625	1.747477411	1.339713041	1.094365867	3.616292451
M522T150	522.3553	150.297	0.823735856	0.102912082	0.814042916	NS	0.175529396	-0.296823239	0.987533634	pos	2.237705673	3.053848899	2.631417501	1.472753933	1.293592315	1.914419734	2.617677203	1.30575917	0.83721828	1.811354445	3.902075801	1.432137799	2.544809817	3.367836792	1.883694481	1.051615163	1.559876141	1.935012967	2.023082456	1.410405392	1.307625359	2.858485893	2.210054681	4.894807104	2.713482691	1.525652818	2.561847939	0.596059963	2.847707321	2.774835114	1.128663953	3.346775539	2.177508774	1.423828558	2.454954257	1.988149518	1.546326125	1.188446303	4.765384506
M542T112	542.3214	112.033	1.125258671	0.006771842	0.643337376	NS	0.018935844	-0.636352586	2.169293187	pos	2.096318398	2.896859657	2.226527834	1.008645147	1.248791055	1.642599011	2.858162894	1.323821077	0.648620339	1.867623657	4.049761721	2.000185607	2.887513155	4.867916483	1.264345393	0.505516754	1.429323903	1.816505153	2.515567716	0.935956587	1.441739733	3.485689799	2.891504844	5.450734158	3.222719925	1.358976144	3.18397067	0.508030629	2.470335767	1.476755423	0.821912002	2.786036493	1.601749507	1.496492364	2.235993153	1.680644418	1.482837789	1.136720424	3.563810531
M520T112	520.3398	111.965	1.124632516	0.00707224	0.641032506	NS	0.019620407	-0.641530579	2.150443017	pos	2.126355984	2.969598786	2.229196127	1.012844707	1.25101462	1.654062306	2.877110829	1.331892202	0.670244649	1.850466049	4.053551249	1.99988298	2.867536859	4.919856103	1.284662021	0.513551624	1.453399968	1.821026202	2.463022552	0.954449893	1.437548136	3.504057991	2.911464328	5.655355083	3.240670185	1.372573095	3.22809998	0.501690084	2.471823056	1.495519195	0.829198366	2.792278915	1.582950355	1.50850056	2.220350351	1.692947766	1.490142101	1.148726439	3.572466583
M540T91_1	540.3061	91.43555	1.117491079	0.005153404	0.584954182	NS	0.015115627	-0.773604468	2.287905786	pos	1.329157205	3.274304485	2.379468013	2.070714034	1.925483298	1.8435371	2.868484339	0.949609426	0.509710069	1.873749746	3.431224579	1.53591861	1.994596068	3.783561361	1.437302013	0.580993047	1.662340687	2.217534028	2.024433159	2.044715499	1.316177041	2.447685407	7.422128605	6.559956176	3.537877913	1.534124897	3.624031619	0.82677022	2.205522322	2.181556982	0.803811525	3.331711215	1.527105613	0.896538383	1.687719246	2.164357874	1.299296529	1.074376665	3.415187737
M518T92	518.3243	91.6103	1.019730485	0.012920801	0.622436942	NS	0.032264155	-0.684000407	1.888710572	pos	1.343594985	3.335510567	2.583908576	1.97652268	1.778841518	1.885699599	2.753287671	0.843289642	0.636645956	2.120982139	3.455964228	1.471992205	1.938059264	3.503169321	1.611860919	0.539812652	1.895756847	2.385332866	1.906115835	1.899267581	1.404238411	2.381050438	7.447503587	6.361720452	3.630924967	1.647928348	3.564838757	0.75986283	2.246887976	2.327007389	0.901130271	3.081067652	1.38150603	0.849591189	1.66734622	2.011133954	1.336664569	0.956412648	3.251151363
M538T280	538.3866	280.384	1.307920511	0.000630567	0.632181195	NS	0.002800301	-0.661589974	3.200268962	pos	3.021331479	2.606631161	2.19633417	2.065724458	1.784512728	1.967133906	2.0535707	1.112981271	0.937890649	1.315674375	4.114664527	1.769439559	2.862195203	3.903542371	1.701358605	1.062858591	1.974323162	1.347059884	2.431010012	2.029331401	1.16830733	3.698813224	2.338055813	5.491419243	2.609186544	2.329605986	3.002608507	1.161104377	1.942523667	3.145521649	0.659320229	4.199313658	3.079835948	1.618937951	4.207841796	2.289854042	1.085216927	1.294977973	3.851261962
M574T341	574.3842	340.632	1.122366926	0.004816703	0.703940466	NS	0.014326866	-0.506474673	2.317250112	pos	2.817905215	2.754922449	2.175542579	2.222693807	1.48829775	1.995025524	2.543176515	1.383916793	0.952119835	1.616840967	3.796296954	1.311338871	3.492409765	4.053607692	2.169073448	0.984959846	1.446763051	1.533827903	2.995229484	2.320883763	1.642359984	3.653322366	3.187377283	5.232120313	2.612916841	1.810629196	2.910393286	0.785226717	2.450686374	2.716337175	0.717380928	3.43850137	2.241235465	1.946843397	3.980276803	2.526002557	1.245529954	1.327251672	4.536230502
M552T341	552.4023	340.632	1.143510189	0.004099283	0.700146708	NS	0.012580751	-0.51427084	2.387292073	pos	2.768856163	2.834974362	2.164164359	2.085006556	1.496475208	1.926761344	2.374771678	1.301048935	0.941749615	1.563476725	3.723615011	1.235400208	3.28924842	3.848176009	2.0234619	1.053544999	1.397735156	1.43225641	2.928549998	2.116476944	1.560938787	3.286511461	2.971638853	5.015521854	2.44214793	1.785970645	2.891717867	0.790943004	2.259238191	2.563206362	0.70418443	3.358998273	2.079319285	1.861179122	3.74097669	2.29100914	1.164702557	1.253249018	4.25148951
M572T233	572.3684	233.168	0.512372103	0.549601254	0.916375196	NS	0.650974777	-0.125989685	0.259952285	pos	1.991969405	2.663936128	2.492154938	1.892139891	1.076471746	1.799203178	1.891254534	1.242180414	1.068876427	1.574874556	3.928760271	1.26345209	3.456041231	3.408008451	2.24078619	1.583241734	1.567546582	1.60199034	2.468760603	1.913340552	1.379223669	2.493952148	1.524719053	4.633953832	2.376208621	2.298778648	2.714892853	0.773697272	2.952415945	3.130435283	1.134954828	3.193481692	2.448275478	1.3251568	2.730515975	1.79123531	1.458196194	1.859970899	8.345321337
M550T233	550.3865	233.102	0.541561966	0.465215651	0.900277761	NS	0.573078509	-0.151557913	0.332345683	pos	2.017605056	2.642228662	2.362908085	1.907871189	0.975270119	1.806074238	1.866173075	1.210008413	1.026525277	1.54491283	3.995126639	1.248199085	3.417176526	3.313656498	2.217494096	1.485094746	1.491921185	1.523513824	2.252539699	1.864551519	1.279791545	2.390052942	1.517894826	4.438567197	2.253190802	2.292866005	2.797783865	0.742162842	2.794495232	3.065359441	1.052869324	3.109540887	2.221845124	1.227856343	2.789053956	1.795628908	1.399555903	1.775728418	7.72580856
M570T163	570.3529	163.119	1.112838963	0.005641099	0.685047649	NS	0.016269382	-0.545723757	2.248636284	pos	2.322658509	2.664668962	2.181129539	1.186680797	1.337594074	1.965042264	2.915157927	1.449581791	0.922375204	1.36908406	4.683153112	1.368432266	2.464512641	3.563950089	1.645606765	0.742538729	1.136976749	1.981527855	2.876968002	1.148594447	1.253118929	2.653288919	2.877851058	4.635949472	2.817350228	1.37565984	2.566027345	1.157769105	2.618765559	2.815550266	0.803030096	3.843994796	2.201795173	1.470863825	3.454727205	2.138765543	1.467654971	0.989483434	4.610616246
M548T163	548.371	163.369	1.131065716	0.00519857	0.687576055	NS	0.015220436	-0.540408792	2.28411614	pos	2.31005039	2.709727011	2.133142948	1.205079356	1.307402653	1.876397863	2.85895556	1.496920234	0.966564685	1.463920777	4.601340972	1.303707393	2.361277471	3.427891517	1.652704815	0.763803857	1.117822803	2.051616364	2.86274459	1.154816046	1.271114154	2.596769748	2.839645986	4.718920029	2.79129721	1.423956897	2.68418988	1.161765881	2.476091251	2.660620366	0.804059302	3.751036888	2.160570554	1.411641914	3.289662412	2.162855693	1.55999366	0.969280783	4.253765765
M568T126	568.3372	126.136	0.748532912	0.097368963	0.798433536	NS	0.167887516	-0.324755776	1.011579457	pos	2.320222561	2.638317756	2.630019127	2.050232999	1.42744552	2.083608827	2.966805031	1.250320087	0.704355688	1.664227032	3.105694211	0.917668014	1.753757334	2.566644384	2.031421448	0.630977527	1.404110987	2.295748098	2.033941164	2.031061113	1.049305665	1.744547299	4.198889139	3.496721425	3.345034326	1.955525372	1.344487212	1.667011036	0.051647152	3.354900293	1.226945569	2.818337674	1.147983921	1.230342799	2.301046319	2.36465945	0.989547381	0.919837842	5.291751898
M546T126	546.3553	125.97	0.781191523	0.100408906	0.809581748	NS	0.172091464	-0.30475133	0.998227765	pos	2.035380786	2.577699981	2.637442936	2.066148213	1.404336855	2.111164317	2.914228865	1.244741349	0.776015754	1.635864527	3.000440458	0.991222374	1.683097406	2.473578605	1.967401357	0.613500026	1.378592578	2.274824094	1.928806594	2.045525474	1.029182901	1.72560378	4.498315595	3.399077297	3.227276666	1.944496108	1.572013419	1.613250253	1.808164671	3.15355851	1.228808137	2.734497391	1.119235491	1.175957787	2.180108197	2.338907704	0.951421339	0.896023086	4.958096271
M566T107	566.3214	106.618	0.516739218	0.773750493	0.965047504	NS	0.837636447	-0.051328136	0.111399061	pos	3.332446509	2.51906498	4.146060863	1.089075124	1.543010332	1.3658807	2.156784955	1.401080314	0.895784886	1.697843716	2.151893199	1.265373054	2.900857192	3.003642516	2.701424429	1.053079057	1.990957787	1.321269428	1.907062774	1.024741314	1.070492373	3.187374338	2.601329427	3.215078583	3.350791342	1.875095247	2.014281241	0.456493072	2.279483524	2.663324979	1.981962048	2.734820927	1.145739439	2.061061505	1.834325866	2.827865672	1.203442897	1.410761727	4.24111321
M544T137	544.3371	137.3735	0.68150894	0.335911507	0.895355487	NS	0.446439396	-0.159467499	0.473775118	pos	2.521232151	2.692269633	2.599443504	1.592262549	1.408430893	2.234097408	2.321780113	1.44407725	0.869371187	1.727367232	3.525752789	1.409452593	2.749044866	3.193957365	1.825815467	1.190364978	1.668208695	1.86525006	2.108781831	1.456787145	1.361532289	2.571423847	1.979668148	4.394539315	2.797492508	1.069199769	2.278142138	0.626290597	3.321429231	2.595058283	1.03069247	3.025274621	2.164971181	1.663238412	2.487807428	1.903960042	1.392823195	1.310126824	4.598249277
M544T107	544.3396	106.5935	0.510559402	0.865513171	0.979459778	NS	0.906817922	-0.029941847	0.062726319	pos	3.418671567	2.440808276	4.1530895	1.089646829	1.542972642	1.389106388	2.15249389	1.379222245	0.957282321	1.718725948	2.116225287	1.319971921	2.896637932	2.957667153	2.753497854	1.066935082	2.044075588	1.311072801	1.87112928	1.042919787	1.076781364	3.163875171	2.736683274	3.189664393	3.429122801	1.894401503	2.014234219	0.453258395	2.268696887	2.662453055	2.025554433	2.709807626	1.125791521	2.077944582	1.806839578	2.876151084	1.19423674	1.424456812	4.218009649
M564T87	564.3061	87.048	0.503626141	0.275440356	0.817717464	NS	0.382615329	-0.290325642	0.559972428	pos	2.470308353	2.354994651	2.536432494	4.698061153	1.922544571	0.899338262	2.609558642	0.414697417	1.276604026	1.046894533	2.097193921	2.520507095	3.953612419	5.461252513	1.466457985	1.146053834	3.463337163	1.378647989	1.748366798	4.518490592	0.872446429	2.068103792	3.368826979	2.905251479	5.268745532	5.963706285	3.084658984	0.387819125	1.174018522	2.703560123	1.388821899	1.646470254	1.156541764	1.353658826	1.529283717	1.416181669	0.40516153	3.673887823	5.259006829
M542T87	542.3243	86.7856	0.595314383	0.140198703	0.76910499	NS	0.224355663	-0.378747541	0.853256005	pos	1.952048853	2.177239663	2.376742374	4.516188682	1.798972817	0.774241862	2.505898116	0.396146174	1.319889198	1.072380047	1.9832221	2.503362645	3.254633443	5.021988351	1.688438085	0.911502776	3.650921316	1.410471363	1.657091307	4.226769404	0.928396209	2.007618091	3.345356745	2.821701398	4.476588602	5.60835944	3.021549664	0.421191632	0.954837863	2.663654703	1.464523546	1.563169463	1.107335451	1.073705042	1.510637008	1.395235695	0.477202576	2.912464484	4.220238114
M580T457	580.4335	456.766	1.212796346	0.001993411	0.661732223	NS	0.007061931	-0.595680561	2.700403126	pos	3.257450621	2.796872002	1.646311336	1.839647911	1.603303115	2.345458944	2.672736584	1.586481155	0.951100597	1.904326939	3.67957914	1.608795993	3.590184994	4.243738712	1.908472511	0.77511504	1.549873066	1.444028907	3.609905269	1.77766121	1.607377879	2.894999024	3.205745537	5.566745569	2.340719039	1.54333414	3.434920585	0.691458121	1.832913577	2.222146035	0.902165185	3.62397639	2.13607839	2.317307958	3.953320909	2.285395457	1.306496045	1.14953796	2.752541576
M572T143	572.3701	143.4195	0.815875554	0.128150426	1.231327158	NS	0.209346031	0.300214131	0.892279947	pos	2.69959466	1.909133102	3.447744039	0.810190462	1.476637475	2.312930403	2.348232537	1.840975329	0.923401333	1.842651237	2.675091685	1.019714287	1.990089754	1.984047536	2.85052788	0.892368894	1.376015023	1.841351398	1.344017209	0.80085825	1.002883795	1.790080683	3.95135843	2.716958841	3.427407178	1.671632919	1.146349324	0.483716511	2.930000221	4.270291179	1.603426911	2.990867866	0.931614352	2.366339454	1.834346775	2.151937171	1.317784279	0.903981001	4.28846902
M592T112	592.3369	111.615	0.5521905	0.700001	1.055927	NS	0.7791546	0.07850994	0.1549014	pos	2.753099	1.445267	3.896432	1.753733	1.444669	1.33225	2.996237	1.368609	0.9481142	1.795939	2.205341	1.385319	3.002518	3.21785	2.08255	1.21924	2.352575	1.924605	1.515421	1.685959	1.066635	2.42245	3.477549	3.050127	5.143108	2.167024	1.363542	0.3183272	2.333111	2.931415	1.2197	2.264836	0.824881	1.665023	2.951243	1.747592	1.11084	1.111932	5.373378
M570T112_2	570.3549	111.616	0.528572431	0.794633509	1.036978357	NS	0.854018609	0.052385784	0.099833125	pos	2.620959974	1.510439191	3.834130825	1.815066118	1.506694136	1.334349245	2.452418218	1.389326157	1.016939121	1.822357815	2.506577584	1.404391481	2.485404828	3.289576599	1.966746595	1.205255205	2.363051618	1.815698245	1.534645326	1.687378914	1.102109095	2.594606046	3.573382462	3.15369095	4.985114381	2.217566166	1.315034207	0.387425981	2.174370891	3.039474342	1.239631479	2.448801221	0.860999512	1.486129669	2.107649087	1.781493441	1.244475413	1.041291664	5.395374515
M590T100	590.3215	99.8055	0.6852357	0.09684809	0.8117612	NS	0.1672179	-0.3008728	1.013909	pos	2.673377	2.331276	2.713385	2.877612	1.799372	0.8257049	1.833334	1.062037	1.654086	1.375339	3.0816	2.067242	3.363181	4.091358	2.185841	1.183257	2.799817	1.060021	2.142566	2.845491	1.045941	3.021721	2.182629	4.6272	3.990222	2.138878	1.929952	0.736963	2.519772	2.759254	1.411985	2.703016	1.395708	1.847292	2.756356	1.963434	1.396981	1.617432	4.488679
M568T100	568.3397	99.726	0.6503481	0.121966735	0.828008148	NS	0.201252686	-0.272283129	0.913758601	pos	2.703991383	2.374707287	2.747950022	2.821812994	1.728645236	0.816596029	1.818206401	1.063729954	1.734371076	1.481787574	3.111871567	2.121919339	3.291239923	4.074417545	2.414804599	1.151911193	3.048994832	1.104215387	2.092722366	2.784087232	1.079391737	3.052714851	2.253173158	4.525618624	3.997093255	2.222641427	2.054056155	0.750491075	2.493191285	2.823625129	1.481560957	2.632834407	1.342264936	1.793394406	2.74072396	2.01022245	1.550399564	1.6205142	4.335531571
M608T559	608.4647	558.982	1.136591	0.003831806	0.7301152	NS	0.01190215	-0.453804	2.416596	pos	3.149449	2.58913	1.400814	2.151404	2.24221	2.446965	3.201763	2.166917	1.136001	1.722327	3.224429	1.81869	3.523631	3.892772	1.71022	1.21691	1.844087	1.775469	2.751001	2.029794	1.693285	3.065177	3.198828	4.791984	2.753085	1.786982	2.876914	0.8212276	2.089917	3.228237	1.227459	3.57376	2.087988	2.324315	3.99507	2.440613	1.24339	1.084846	2.670127
M482T171	482.3606	171.157	1.26897407	0.001319805	0.657402091	NS	0.005087601	-0.605152049	2.879490295	pos	2.604534237	3.874171662	2.813538906	1.567476782	1.295213786	1.757014257	1.997644238	1.233002256	1.440566792	1.453946219	3.101072584	1.623095947	2.787160553	3.679973782	1.455506179	0.475295979	1.542602948	1.687992116	2.577652802	1.469930548	1.230392919	2.865143826	2.861854928	3.352476144	2.192365432	1.50716886	3.201775523	0.664300615	2.420564635	2.743899866	0.99667712	4.821719632	2.251609864	1.778541953	3.212787145	3.147909806	1.687136714	1.472368532	3.199817734
M480T162	480.3448	162.111	1.126343648	0.005491264	0.694822977	NS	0.01592262	-0.525282632	2.260327711	pos	2.47687595	3.059690875	2.967614338	1.519647078	1.491658082	1.481473521	2.533280973	1.187877272	1.119086558	1.853426483	3.494731582	1.715180406	2.848804492	3.988388769	1.682023425	0.700364636	2.10449013	1.46528759	2.513418225	1.436470709	1.135147915	2.808951711	2.972278951	4.648467087	2.589981193	1.497602837	3.437568116	0.505824257	2.500460147	2.558205033	1.23516204	4.690518094	1.927714699	1.882094651	3.01283779	2.878459217	1.863486997	1.210723283	3.848222923
M510T273	510.3919	273.183	0.879470488	0.043805714	0.761994804	NS	0.088193109	-0.392146934	1.35846924	pos	2.736032483	3.757536665	2.290810322	1.075763292	1.200186935	1.816908148	1.631931936	1.496513952	1.134629114	1.559583246	3.177922411	1.462638398	2.23055729	3.402759695	1.84560199	0.665651285	1.451462402	2.194403157	2.283981945	1.022969426	1.520433529	2.625945051	2.545421526	3.738401276	1.934347888	1.554893709	3.04029807	0.480657535	3.168649473	2.494206317	1.189068491	5.428923456	2.614272425	1.975318252	3.028169847	2.631837528	2.612810817	1.869774525	3.583059285
M508T181	508.3762	181.146	0.912175798	0.036407594	0.78192127	NS	0.075818948	-0.354904742	1.438808022	pos	2.551263443	3.324486329	2.750365703	1.375759401	1.145645003	2.036166878	1.860372543	1.136326904	1.358666351	1.447715939	3.158226824	1.32345245	3.080210865	3.108709658	2.02212082	0.826691047	1.679731523	1.672500418	2.127402748	1.340016467	1.385163004	2.960456116	2.690559906	4.049543704	2.278003509	1.538001802	3.081878401	0.699738782	2.725602119	3.021974388	1.156644399	3.956405293	2.512239793	1.44846713	3.070010734	2.543368998	1.846362548	1.563312496	3.998980207
M508T260	508.3762	259.721	1.007741193	0.017947166	0.711235564	NS	0.042242596	-0.491600629	1.746004115	pos	2.494797766	3.462676712	1.92009167	1.059919163	1.442334909	1.301994388	2.378614264	1.405771993	0.680985068	1.89047556	3.392708891	1.432712858	2.354972339	4.154662728	1.987652029	1.062526705	1.919297126	1.629297478	2.9273007	0.97805449	1.154321194	2.711825213	2.431769219	4.924413305	2.184205248	1.422671249	3.836971881	0.347617551	2.66242691	2.555414346	1.185056619	4.809513239	1.986752816	2.193661494	2.582549806	2.582559926	2.1375832	1.27235416	3.669846203
M566T507	566.4543	507.372	0.56121309	0.49062369	0.929391004	NS	0.597052348	-0.105642414	0.309251485	pos	2.833680336	2.948574165	1.899393807	1.88370183	1.503951605	1.74774204	1.660986254	1.678514813	1.325845535	1.885966651	2.59323326	1.65177505	3.868409357	2.923115854	2.002293265	1.051873443	1.88541962	1.849641548	2.015447058	1.856682871	1.744831729	2.472548072	2.389412565	3.270245152	2.069443357	1.749652274	2.793640814	0.452672397	3.480652844	3.244332368	1.134106985	4.096578995	2.585904825	2.533282441	3.045380968	2.378152483	2.089237507	2.016525623	4.77631883
M564T397	564.4385	397.418	0.560185932	0.405309275	1.141387037	NS	0.516111935	0.190788084	0.392213458	pos	2.578357745	3.008751823	2.712068404	1.890441962	0.651831408	1.198168159	0.866799435	1.032880876	1.396166119	1.672449045	2.771311217	0.942955747	4.232421025	2.180387188	2.66590688	1.006200466	1.244948458	1.493674387	1.456700663	1.831957123	1.873707429	1.786558617	1.386054812	2.338295721	2.035871255	1.973854417	2.425608193	0.301090608	3.778434434	3.675107993	0.988786046	4.690093132	2.655499715	1.940940477	2.947377522	1.878273507	1.815356314	2.13128823	7.170365174
M594T604	594.4854	604	0.5790011	0.4133274	0.9255668	NS	0.5240475	-0.111591	0.3837058	pos	2.929237	3.050257	1.460705	2.412165	1.951612	1.880625	1.853668	1.784786	1.51904	1.828831	1.987321	1.704132	3.081886	2.745838	1.834748	1.234415	2.12842	1.636201	1.618227	2.424554	1.74343	2.488142	2.686844	2.822719	1.881362	2.055113	3.014139	0.6096817	3.772488	3.16824	1.095194	3.836492	1.914457	2.181117	3.0697	2.313744	2.142962	2.173005	3.740837
M592T506	592.4698	506.324	0.5644743	0.4139107	1.12108	NS	0.5245222	0.1648895	0.3830934	pos	2.626219	2.838037	1.942466	2.464501	0.9627339	1.380097	1.104999	1.19744	1.622008	1.60721	2.357886	1.203845	3.405985	2.271992	2.387146	1.301861	1.407093	1.53001	1.204063	2.377317	1.788173	1.964579	1.582885	2.146096	1.812939	2.643482	2.408563	0.4680615	3.778035	3.55247	1.046908	4.114493	2.065962	1.941387	2.950453	1.873317	1.571388	2.206616	6.861932
M454T147	454.2928	147.322	0.598884401	0.95640657	0.993894392	NS	0.970366515	-0.008835531	0.019357449	pos	1.943167534	1.841492017	2.719244383	1.590156394	1.475519641	1.502226993	2.694300908	1.185118544	1.048692395	1.659415184	2.743257431	1.450175957	3.759746099	2.330857687	1.883021665	1.199973787	2.619635842	1.658444919	1.900678156	1.477864018	1.149717882	2.918162731	2.379787821	4.058003538	2.653368007	1.774117273	1.687591962	0.731327591	2.470332371	2.890562611	1.209072911	2.917543655	1.405362008	1.699371753	2.264191214	1.582779813	1.418312113	1.251191143	3.917336768
M482T235	482.3241	234.757	0.776457663	0.139746969	0.856467241	NS	0.22383594	-0.22353003	0.854657602	pos	1.8304478	2.084744985	2.550020847	1.731256347	1.670141337	1.817860086	2.622751207	1.242637591	1.079625223	1.867164451	2.823524862	1.383213132	2.90006589	2.248737754	2.274129651	1.314124345	2.236692987	1.689185108	2.341712314	1.713835135	1.229612632	3.423081498	2.46030599	4.884337003	2.360111892	1.936844197	2.34329841	0.884959	2.066462855	2.576115792	1.291981773	3.02192516	1.948491232	1.763377233	2.446457819	1.748234467	1.63661318	1.369741691	3.625183904
M482T213	482.3241	213.497	0.591456243	0.947402464	0.993310201	NS	0.964697064	-0.009683767	0.02346549	pos	2.154275164	1.899335489	2.820847293	1.782534321	1.588476342	2.058633578	2.166052066	1.232290414	1.158171728	1.868391932	2.86448359	1.359810951	3.200276261	2.178315872	2.068285893	1.382939615	2.195429435	1.602611269	2.256554055	1.747509042	1.435632101	2.906376844	2.289723786	4.519431471	2.526149609	2.109053991	1.962532806	0.709858619	2.445318841	2.540690403	1.24554191	2.74799435	1.724721537	1.979432214	2.422247951	1.591664561	1.649153186	1.697464662	3.804126741
M480T157	480.3086	156.86	0.830424559	0.075404283	0.776883811	NS	0.137212219	-0.364229247	1.122603983	pos	1.182694035	2.854781683	1.779947528	1.094216437	1.021329182	2.26194907	3.373140757	1.540312537	0.684321555	1.773236596	3.352083571	2.236427781	2.568768542	2.428392036	1.233864745	1.564354589	1.371807875	1.723798984	2.143695852	1.01845699	1.187542327	2.875050114	2.885179038	5.29589036	2.243694615	1.049238385	2.085069552	0.737907925	2.510624244	2.115998207	0.958734244	2.6094902	1.374034461	0.958962681	2.145887123	1.581392548	1.106712584	0.974790471	3.961319392
M478T116	478.2929	115.9765	0.863827329	0.044576005	0.744150967	NS	0.089504625	-0.426332762	1.350898852	pos	1.286209017	2.468745088	1.427230686	0.885820045	1.039704124	2.201662142	3.825879066	1.357960133	0.572719033	2.32041004	3.402271413	2.263697039	3.025866136	3.014398535	1.019599854	0.564890731	1.34612408	2.470103971	2.1399659	0.857239756	1.365888371	2.520015109	3.768800789	4.680792181	1.871447043	0.969909466	2.5473357	0.633690437	2.46537716	1.31473872	0.816160685	2.638156865	1.339235027	0.952673971	2.252620353	1.187827811	1.426792154	1.033326662	2.670808422
M438T172	438.298	172.167	0.813818852	0.10626287	0.833162916	NS	0.180063605	-0.263329468	0.973618457	pos	1.932652388	2.563828132	2.446642667	1.045367044	1.115971329	1.487159035	2.158710019	1.063337912	1.280335332	1.480680958	2.647804692	1.549065436	2.140839481	3.023250411	1.793850301	0.614642754	2.293852179	1.412701119	2.267358058	0.983766157	1.096154249	2.412381453	2.177874404	3.033363863	2.143967968	1.831597798	2.486978636	0.448833181	1.816362947	3.004524889	0.931097763	3.31572989	1.257732104	1.95370754	2.144508781	2.114761024	1.433918328	1.513618366	3.534379448
M466T275	466.3292	275.358	0.7670684	0.137516037	0.835602923	NS	0.220922914	-0.259110556	0.861646653	pos	2.006575618	2.679626134	2.098764465	0.762360836	1.262047476	1.536405688	1.972152526	1.286809755	0.938779342	1.496732271	2.76044245	1.465738946	1.930196449	3.056520874	2.081639321	0.783140465	2.04680954	1.57412711	2.455154687	0.766240876	1.111296755	2.41799039	2.062474275	3.681581177	2.104646201	1.832426393	2.900563525	0.438823222	2.143644008	2.465859042	0.922652076	3.7687106	1.4631919	2.138317827	2.124008929	2.212663634	2.003033919	1.4788949	3.752470595
M296T107	296.2560357	106.716	0.8839241	0.005702981	2.800877252	NS	0.016420601	1.485878759	2.243898111	pos	2.7983031	0.527290179	1.54523325	1.273040956	1.381981925	3.652551968	0.496221385	2.996032284	1.403085164	1.584989465	1.208539243	0.922131295	2.584648105	0.798378306	0.859080803	3.277887597	1.155416957	1.643878224	1.480710366	1.410866345	1.711741067	0.995945246	0.672447201	1.399611622	19.23686975	1.715464482	0.529368158	1.507598432	2.266423816	1.870422525	1.870837171	0.947323735	1.059658886	3.319695069	0.919641656	1.15476725	1.985608502	3.012158658	3.710050555
M310T150	310.2715085	149.854	1.24199343	0.000132678	1.455710432	NS	0.000765796	0.541723405	3.877201517	pos	3.130782088	1.033074111	1.793939395	1.451199977	2.265094734	2.179374503	0.870816663	3.342411828	1.478868081	1.852268341	1.842418422	1.589682878	2.995000587	1.438289787	1.612983651	2.71927568	1.314025906	1.608086599	2.27759515	1.472890778	1.535086366	1.399385904	0.983459044	1.533505635	2.809804061	1.44695374	0.854652352	2.291091424	2.148221779	1.635348925	1.961485172	1.281235725	1.932534223	3.209665047	1.042734748	1.357295103	1.77742176	2.277935245	3.559700097
M310T128	310.2715956	128.487	1.835150832	2.38E-10	1.914103718	NS	5.58E-09	0.936669006	9.622743855	pos	2.783792115	0.764462511	1.628631536	1.561521514	1.35800571	2.741762347	0.783051652	2.697886054	1.271486153	1.798893359	1.428625796	0.939752424	3.127008271	1.177341688	1.351754784	2.833276721	1.506283364	1.993446756	1.900044658	1.44447798	2.116463305	1.104730519	0.757923078	1.742528552	2.873922736	2.036879646	0.48158569	1.817275404	2.746577359	1.822643732	2.213492299	1.198308864	1.39524853	3.537422571	0.894865927	1.719536835	2.693781049	2.712176812	2.851028635
M338T239	338.3028805	238.8315	1.244973289	0.000113751	1.413035481	NS	0.000670041	0.498797692	3.944043638	pos	3.494037388	1.607683399	2.212097396	1.687530019	1.475786923	2.152052392	0.919844396	2.430908819	1.267043033	1.709895173	2.289306115	1.23522075	2.328382676	1.302049748	1.825116937	2.00515888	1.636304323	1.831260784	1.73571418	1.450928943	1.471392262	1.222616703	1.057116007	1.790449697	2.121332955	1.466775838	0.784541838	1.756877132	2.159706853	1.336545698	1.654484194	1.055262936	1.367419609	2.805561125	1.114092952	2.304597377	2.018866616	2.139686627	2.534146008
M609T733	608.5245	732.54	1.128826	0.004986679	0.5960224	NS	0.01472987	-0.7465615	2.302189	pos	1.059744	2.629665	2.684753	6.511957	3.124629	2.199576	2.88482	0.7717726	2.242445	3.469813	1.643462	2.72952	2.148662	0.8922235	1.711355	1.536685	1.142523	1.813588	3.025114	6.655315	1.220921	2.093962	2.666326	2.257451	1.158372	1.318635	0.8142339	2.945892	2.541328	2.432194	1.323337	2.874976	2.492141	0.9978294	5.498865	2.147804	1.514393	0.8458687	1.691255
M639T830	638.5714	830.419	0.7035353	0.06796399	0.7667187	NS	0.1261191	-0.3832308	1.167721	pos	1.03834	4.245841	1.797343	4.700431	1.401922	2.722372	2.369287	0.8652862	1.489415	3.882625	3.096172	2.32198	1.820434	0.9086956	2.413402	2.585418	1.095817	1.859493	2.726328	4.663806	1.083365	2.859798	1.031012	2.584781	1.157281	1.051316	0.8750321	1.545948	2.882015	2.508367	2.345643	1.764291	3.098352	0.7690442	2.795396	2.078794	1.612503	1.121985	3.210666
M635T743	634.5399	743.417	1.214636	0.002969798	0.5138071	NS	0.009723292	-0.9607012	2.527273	pos	1.564089	2.88555	2.19575	6.31261	2.411891	1.686678	1.610717	1.258454	2.103424	4.37249	2.376985	3.290605	3.111839	1.722107	1.823917	1.745656	1.580044	3.503217	4.095842	5.160972	2.802284	4.472113	2.202868	3.344872	1.238094	1.43308	1.93024	2.99679	1.719172	1.880353	1.439669	2.019667	4.076483	1.237773	6.436469	2.703865	2.100847	1.637484	1.628358
M779T642	778.5355	641.62	0.7860835	0.05547013	0.7810923	NS	0.1070681	-0.3564351	1.255941	pos	1.402444	2.447872	2.048689	2.416447	4.735657	2.930915	4.688316	1.583341	1.306256	2.507598	1.906764	2.163649	1.650692	2.157272	1.288285	2.0662	2.762251	3.309115	1.862803	2.401836	1.419203	1.920472	5.362366	4.057499	2.261972	2.450392	3.070329	1.697198	3.459747	2.55125	1.426725	2.919333	2.001958	1.13635	4.356829	1.700607	2.198812	1.727733	2.176744
M791T628	790.5347	628.445	1.210059	0.001823466	0.7122262	NS	0.006590707	-0.4895927	2.739102	pos	1.665212	2.605181	1.458766	1.931146	2.783152	2.169806	3.88065	1.003283	1.313991	2.256685	2.638161	1.845177	1.715847	3.051913	1.624123	1.460134	1.696631	1.938387	1.608499	2.661295	1.336132	1.994006	1.918099	2.974802	2.142673	2.01385	2.241005	1.105758	2.041917	2.421804	1.180833	2.447149	1.430232	1.197834	3.786711	2.111494	0.9418822	1.514624	2.337684
M719T764	718.5741	763.9765	0.4797924	0.5666094	0.9474631	NS	0.6659525	-0.07785836	0.2467162	pos	3.426774	3.499992	2.081088	1.770884	2.473902	3.399608	2.508749	2.453432	1.722493	2.186411	2.418617	1.812651	2.943089	3.818494	1.712381	2.03343	2.365078	1.931076	2.003745	1.686265	1.722863	2.463591	2.216052	3.319906	2.691867	2.14044	3.996801	0.7034504	3.496446	2.094735	1.773293	3.939259	1.757532	2.890877	3.660631	2.993149	2.456252	1.976443	3.030832
M745T766	744.5893	765.958	0.483083	0.7347686	1.034795	NS	0.8074247	0.04934442	0.1338494	pos	3.022675	3.100775	1.689748	1.515469	2.635623	2.993055	2.796886	2.544643	1.35902	1.99703	2.427687	1.437222	2.329281	3.476671	1.755747	2.715726	2.507329	2.010345	1.995326	1.427671	1.475896	2.443076	2.07779	3.663289	2.443498	2.091709	4.077774	0.6463028	4.107779	2.852342	1.736262	3.787907	1.773312	2.323676	2.803763	2.107944	2.061747	2.067504	3.10151
M743T773	742.5721	773.0595	0.5849552	0.4436968	1.060513	NS	0.5526273	0.08476224	0.3529137	pos	3.80101	3.650643	2.860389	2.14024	2.523567	4.811676	2.861684	3.177416	2.530608	2.745511	2.989059	1.902991	3.516218	3.133127	1.886909	1.813177	2.41077	2.725505	2.27467	2.191178	2.658793	2.780357	2.895132	2.967381	2.776263	2.508404	3.393546	1.225099	4.249789	3.35639	2.407419	4.368983	2.653071	3.052247	3.750897	3.67079	2.765398	2.801632	4.188399
M743T717	742.5741	717.3895	1.15823	0.004775337	0.6951035	NS	0.01423646	-0.5247003	2.320996	pos	2.871733	3.23399	1.330859	1.463899	3.435695	2.774931	4.383756	2.431841	1.127614	2.240189	3.203412	2.195651	2.485869	4.853566	0.9632655	1.408241	2.445503	2.157088	2.54544	1.430271	1.389515	3.230639	2.819028	4.925784	2.210617	1.782496	5.166874	0.7616539	2.683879	1.760332	1.102125	3.972356	1.919538	2.524565	2.946056	2.673917	1.768701	1.58304	2.634267
M769T774_1	768.5872	774.009	0.6961794	0.2423656	1.094812	NS	0.3466026	0.130683	0.615529	pos	3.417567	3.699128	2.33154	1.825374	2.433608	4.767831	2.672797	2.618814	1.729635	2.342088	2.813836	1.801992	3.174755	2.883832	2.002822	2.293231	2.308813	2.758447	2.113856	1.763783	2.317823	2.717617	2.677122	3.251682	2.392324	2.319171	3.37925	1.072057	3.983643	3.443052	2.03751	3.404111	2.805915	2.500118	3.23463	2.330918	2.516679	2.8394	3.990292
M767T729	766.5718	728.608	1.375224	5.95E-05	0.5132057	NS	0.000392003	-0.9623908	4.225606	pos	3.147129	4.999376	0.2102898	1.451296	3.213488	3.744578	2.763527	2.051931	1.262538	0.1606437	2.896505	2.742285	0.08617988	4.579934	0.9693809	0.8603583	0.322628	2.563454	3.22018	1.375431	1.293758	3.075479	2.529636	3.64732	2.073896	1.603783	4.651129	0.8176813	2.643712	2.132832	0.7213682	4.217982	1.892067	0.2736464	3.083182	2.479065	1.668606	1.683667	0.3214098
M767T704	766.5743	703.898	0.6637357	0.1745669	0.8772787	NS	0.2664082	-0.1888929	0.7580381	pos	3.374221	3.282196	2.149111	1.176572	2.599331	2.81683	3.18157	2.161786	1.515857	2.029957	1.978162	2.519613	2.580374	3.38463	1.965894	2.043434	2.61143	1.456987	2.53234	1.174145	1.290866	2.705556	3.018185	3.292883	2.532159	2.413379	3.770171	0.5924275	2.612985	2.507312	1.475005	3.366765	1.560003	3.542105	2.770953	3.726192	1.792339	1.90379	2.930518
M795T764	794.6056	763.654	0.4658372	0.3659069	0.9052167	NS	0.4778428	-0.1436649	0.4366294	pos	3.426513	3.192735	1.479084	0.8358912	2.528681	2.440245	3.044125	2.631586	1.115465	2.075658	1.79444	1.847641	2.052885	3.290296	2.091026	3.080766	2.656091	1.506224	2.396771	0.8039891	1.331568	2.657719	2.91647	3.487776	2.07916	2.338983	4.61411	0.4844644	2.794616	2.267952	1.650554	3.35073	1.607683	3.470021	2.346587	3.429487	2.21045	2.101562	2.737739
M795T785	794.6026	785.12	1.32767	0.000573313	0.5811332	NS	0.002590536	-0.7830593	3.241608	pos	2.529234	4.100321	0.6679565	0.9908871	3.346068	2.83924	3.604365	1.781896	0.658279	1.310569	2.54818	1.636824	1.403694	3.242968	0.6263469	1.846275	1.689415	1.529614	1.869995	1.827997	1.616038	2.43165	2.980806	4.927412	1.467834	1.067846	4.371813	0.4945339	2.850748	1.202802	0.6217635	4.207162	1.794895	1.404846	4.243448	2.773728	2.28258	1.755284	1.841477
M793T729	792.5876	728.737	0.7412812	0.05986948	0.7667469	NS	0.1138861	-0.3831777	1.222794	pos	2.930775	3.508325	1.747347	7.094997	3.131229	3.282609	2.302806	2.053865	1.444885	1.707858	2.434674	2.350624	2.304073	3.300364	4.743187	4.064051	2.4091	1.96344	2.673063	6.736912	1.437884	2.779612	3.327289	3.551545	2.052551	2.219575	4.749428	0.6915377	2.689421	2.329283	4.70439	3.531628	1.901026	2.359596	3.187851	1.971417	1.751334	1.996242	3.090891
M791T683	790.5736	683.479	1.4107	8.91E-05	0.6468206	NS	0.000548418	-0.6285625	4.049921	pos	2.526939	3.564036	1.197884	2.609667	2.732106	1.634066	3.079197	1.490625	1.821785	1.330615	2.626605	3.427212	2.332051	4.25621	1.496362	1.609237	3.037035	0.9399416	2.995397	2.57196	1.054341	2.851277	2.492831	3.84921	2.902276	2.473945	4.684224	0.7114946	2.118518	2.93973	1.077134	3.35762	1.88383	2.78468	3.661451	2.82018	1.598776	1.848826	2.946594
M789T704	788.5556	703.566	0.2584514	0.7476346	0.972375	NS	0.8173545	-0.04041531	0.1263106	pos	5.05106	4.072962	3.158105	1.55559	3.584596	3.507191	3.148894	3.517106	2.584492	2.937246	3.064384	4.248167	4.376112	5.26757	2.70968	3.587943	3.95735	2.105152	4.033328	1.539418	2.324186	4.103352	3.537665	4.1042	3.948672	2.858652	4.937307	1.02214	4.141659	3.084226	2.359936	4.318959	2.694117	5.974863	3.382332	4.806018	3.054794	3.394905	3.63272
M805T810	804.5895	809.565	0.4758475	0.3252647	0.8928264	NS	0.4353191	-0.1635484	0.4877631	pos	2.361957	2.357958	1.104123	1.808026	3.500416	1.461379	2.086572	1.731078	1.30369	1.462444	2.319956	1.941908	2.404356	3.013317	1.545733	1.581999	3.538981	1.105276	2.554538	1.775629	1.332752	3.221027	2.155501	3.131873	2.547173	2.827881	3.754337	0.5079007	3.165946	4.48076	1.019062	3.673603	1.665515	2.596538	2.689852	1.835029	2.038641	2.664141	3.484939
M813T684	812.5554	683.841	1.341149	0.000148766	0.6876283	NS	0.000843566	-0.5402992	3.827497	pos	3.314303	4.334903	1.581795	3.677035	3.427194	2.155295	3.291929	2.219605	2.827499	1.688201	3.794776	4.807652	3.349939	6.024841	1.897469	2.400685	4.001884	1.397332	4.312089	3.753125	1.547192	3.717953	3.3112	4.58729	4.115564	3.123483	5.872108	1.155746	3.14383	3.653357	1.604462	4.234242	2.94407	4.180128	4.447162	3.699606	2.579968	2.889965	3.781612
M823T772	822.6362	772.179	0.37448	0.7306593	1.043156	NS	0.8040883	0.06095442	0.1362851	pos	3.142973	3.174915	1.327202	1.354163	1.363303	3.014041	1.92676	2.14804	1.468232	2.089815	3.00512	1.436667	2.502038	2.28808	2.400375	2.997533	1.425226	1.374202	1.746877	1.307054	1.642794	2.009807	2.924994	2.280297	1.964908	2.116521	5.347674	0.5195173	3.434644	2.576077	1.620441	3.340736	2.050392	2.383293	2.449926	2.425469	1.9107	2.58158	3.881343
M821T722	820.6205	722.385	0.3328169	0.3627208	0.866535	NS	0.4745049	-0.2066701	0.4404276	pos	0.6223513	3.732488	1.545401	1.508183	2.171272	2.956468	2.270672	4.514096	0.2106627	2.624155	2.188223	1.400439	5.6757	2.636951	1.196808	4.413164	1.052754	1.738612	4.026758	1.514225	3.500224	3.241038	4.346897	2.318079	1.730061	2.144826	3.269014	0.7912991	2.72456	1.907059	1.576145	6.166427	2.470159	5.289894	3.587219	6.003684	2.150789	2.587392	3.203024
M819T745	818.6034	745.102	1.047197	0.006715223	0.7288565	NS	0.01880779	-0.4562933	2.17294	pos	3.154501	3.672515	1.085816	2.047128	3.522897	1.906631	2.310715	2.375859	1.631184	1.537236	2.767315	3.019892	2.181213	4.934787	1.705649	2.891858	3.276693	1.600732	3.412064	1.90336	1.445233	3.145083	2.881148	3.910203	2.80257	2.63337	6.555919	0.9686665	2.712135	2.875365	1.420124	4.333514	2.824857	3.2419	3.487581	2.804869	2.166333	2.356834	3.124086
M817T717_1	816.5868	716.934	0.9869143	0.02199767	1.159568	NS	0.05013613	0.2135872	1.657623	pos	4.222626	3.575121	3.853918	1.684087	2.559266	4.650718	2.5533	3.483355	2.776873	3.255731	2.507891	2.30563	3.962293	3.361166	2.926956	2.721	2.678248	2.73495	3.192052	1.681554	2.631117	3.337746	2.787475	3.386782	3.162468	2.852408	3.319518	1.172591	3.803223	3.487029	2.550767	3.343839	3.356909	3.724018	3.323831	3.562973	2.519161	3.386826	4.330182
M817T763	816.5868	763.407	0.1931458	0.8509988	0.9809792	NS	0.8959564	-0.02770552	0.07007105	pos	4.574772	3.554701	2.203598	0.9974981	3.268926	2.507784	3.144693	3.786434	1.668545	2.823986	2.468563	2.80821	3.120141	4.609265	2.637513	4.600453	3.793301	2.101329	3.358751	0.9992322	2.001538	3.670302	3.003352	4.377648	2.878737	2.806618	5.577939	0.7543253	3.792974	2.734809	2.388436	3.933589	2.398941	5.021472	2.763347	4.229377	3.230984	3.071848	3.159309
M815T664	814.5719	664.158	0.964833	0.01091008	0.7296852	NS	0.02803341	-0.4546539	1.962172	pos	3.450247	3.163648	2.042256	3.010293	2.228012	2.732146	2.69716	2.937309	1.81419	1.768465	1.738249	1.546793	3.069292	4.226156	1.578745	0.7589022	1.396492	1.544436	4.3988	1.099785	1.654245	3.303021	3.521159	2.435262	2.353978	2.437788	3.145827	0.823749	1.476009	2.013355	1.131221	2.539892	1.937735	2.449626	3.09196	3.52526	1.17823	4.223728	2.514621
M815T707	814.5717	706.6215	0.5984041	0.1067716	1.179225	NS	0.1807477	0.2378395	0.9715441	pos	4.962388	3.842375	2.476746	1.635028	3.323986	2.797076	2.751812	3.282643	2.475773	2.825422	2.94332	3.198746	4.243783	5.382826	2.921798	6.168089	4.257192	2.21201	3.268042	1.615131	2.205923	4.098096	2.860234	3.766597	6.49104	4.88653	5.210215	0.7377569	3.821288	2.771677	3.724306	3.923655	2.098687	5.501654	3.182219	3.883702	2.726538	5.819745	4.170419
M841T698	840.5868	697.856	0.7046781	0.06606056	0.8590988	NS	0.1233061	-0.2191041	1.180058	pos	4.349473	4.181795	2.215535	3.543878	2.840988	3.471383	1.958584	2.72106	3.814288	2.012771	3.085283	3.695414	3.804321	4.633704	2.501381	2.419407	3.330768	1.782273	4.246052	3.571197	2.273272	3.962207	2.362255	3.707328	3.90984	2.566569	3.859129	1.472641	3.117159	4.339133	1.982986	4.897063	4.030004	3.322195	4.875483	2.891544	2.651397	3.584325	4.66196
M851T861	850.6669	860.869	0.8524939	0.02143585	1.323935	NS	0.04903871	0.4048318	1.668859	pos	2.74061	2.415092	0.7325009	1.128003	2.047504	3.172408	1.315711	3.247727	0.9675085	2.330343	1.413563	0.7037513	2.128322	2.101014	2.061167	1.407527	2.597177	1.567658	1.530814	1.062511	2.058471	2.030621	2.817629	2.130458	1.027462	4.334154	2.285623	0.6458528	4.38887	3.475712	0.7876321	2.955427	1.627283	3.405088	1.429206	1.569852	1.629064	1.563789	2.516965
M851T821	850.668	821.038	0.8710394	0.04538033	1.232857	NS	0.09091761	0.3020054	1.343132	pos	2.734668	2.672831	1.568304	1.453212	1.219181	2.547564	1.343468	1.813595	2.013653	1.931793	1.616424	1.044882	2.936943	1.93742	2.431585	1.756799	1.571463	1.513398	1.364294	1.566719	2.054392	1.683106	1.731105	1.962494	1.536244	2.752145	2.789205	0.5086682	3.392493	2.767482	1.515903	3.528294	1.997022	2.114749	2.612957	2.189777	1.735866	2.3728	4.386976
M847T768_2	846.6351	767.8175	0.5064638	0.2312741	0.8297678	NS	0.3336556	-0.2692204	0.6358731	pos	3.999231	3.630554	1.887205	1.437006	2.21239	1.893457	1.532154	2.62767	1.498684	1.551014	1.396343	2.828241	3.407109	3.587308	1.91653	0.3897513	1.955057	1.66408	1.444293	1.13203	1.68637	3.1756	2.6222	2.30109	2.293323	2.081829	4.913615	0.1664981	2.694933	1.462356	0.936441	5.672314	0.9610129	3.85637	4.30871	3.422324	1.622997	2.729633	1.547515
M845T772	844.6181	772.258	1.037728	0.00523728	1.299241	NS	0.01531393	0.3776696	2.280894	pos	3.594476	3.401444	2.103828	1.568919	1.710918	3.269522	2.164986	2.524201	3.50748	3.877112	1.99942	1.779903	3.075443	2.580716	3.57719	3.354436	2.356745	2.154685	2.166389	1.562646	2.182443	2.329344	2.421449	2.451839	2.366848	2.64994	3.191035	0.6721044	4.036826	3.268491	2.21657	3.701981	2.38431	2.830179	3.126691	2.852262	2.538697	3.199417	4.535683
M881T909	880.715	909.002	0.4721374	0.7117913	0.9604956	NS	0.788703	-0.05814907	0.1476473	pos	3.174682	3.119269	1.220782	1.567346	2.310136	2.333736	1.928309	2.26682	1.303489	1.636065	1.646966	1.244591	2.220768	3.124477	1.713662	1.262893	2.150168	1.65704	1.56899	1.578466	1.863927	2.432383	2.812106	2.568102	1.828027	2.043502	2.95278	0.5175992	3.987966	3.287402	1.22344	4.444169	1.633667	2.473106	2.325448	2.411927	1.759662	2.32839	2.800858
M871T777	870.6333	776.89	0.3550313	0.6860502	0.9567702	NS	0.7679397	-0.06375566	0.1636441	pos	3.574786	3.166945	2.380482	1.877138	2.132994	2.701012	2.1159	2.98019	2.620259	2.31144	1.738802	1.326847	4.531608	2.560548	1.932258	1.02502	2.449502	2.370534	2.157091	2.219654	2.245028	2.904256	3.485608	2.446799	2.418234	3.29895	3.017237	0.6352653	3.717694	2.933539	1.625011	5.456187	2.217487	3.357421	4.235421	4.150655	2.132518	2.72909	2.519529
M717T703	716.5223	702.85	0.385199	0.9529051	0.9925723	NS	0.9682681	-0.01075595	0.02095034	pos	1.103462	1.769429	1.372216	2.318431	3.245853	3.074489	4.922133	1.490674	1.667462	3.208975	1.947269	2.414131	3.607223	1.278334	1.126525	2.608002	1.804431	2.590022	2.323303	2.28416	1.232522	3.585995	2.211588	4.041042	1.654906	2.024212	1.73337	1.985654	3.196165	1.98918	1.915622	2.115325	2.10876	1.433279	2.137819	1.502091	1.951105	1.173705	3.010515
M739T703	738.5044	702.6105	0.3343697	0.6802174	1.049946	NS	0.7631501	0.07031578	0.1673523	pos	1.376291	1.997531	1.806908	2.952479	4.084882	3.877411	5.372407	2.063571	2.392094	4.276487	2.675995	3.455948	5.130335	1.736722	1.425619	3.663329	2.356514	3.551884	3.282741	2.961097	1.793375	4.551595	2.635154	4.745869	2.024941	2.307179	1.960024	2.93268	4.436984	2.396682	2.866927	2.649994	2.846512	2.070468	2.520933	1.991905	2.759051	1.606713	3.749101
M769T805	768.5516	805.478	0.6685494	0.09066069	0.8056489	NS	0.1584248	-0.3117768	1.042581	pos	0.7387361	3.361006	1.60555	3.101707	2.486643	3.528529	4.560502	1.261352	1.239333	2.683331	2.018244	3.372926	1.777697	1.127238	1.733358	5.247732	1.525317	1.264926	3.083906	3.074673	1.19164	3.513527	1.480801	4.434746	2.130573	1.770527	1.987052	1.561845	2.106677	2.230574	2.032533	2.133135	2.569114	1.276317	1.666506	1.741786	1.466793	1.61789	4.602673
M787T670_1	786.5037	670.277	0.09563971	0.9508308	0.9913432	NS	0.9668794	-0.01254352	0.02189678	pos	2.162634	1.437336	1.926253	5.634064	7.180966	1.943268	4.088809	1.275977	3.343277	3.279174	1.712899	3.316512	4.648584	1.84333	3.406003	4.386971	4.691081	1.641825	3.837836	5.978453	1.038337	4.454479	1.719694	4.338163	3.118875	5.655399	1.912687	3.252762	2.551895	3.654993	3.918607	2.693928	2.518257	2.875741	2.483922	2.015379	2.060247	2.356379	5.022446
M815T733	814.5352	732.818	0.4728633	0.2142846	0.8256959	NS	0.3138959	-0.2763176	0.6690091	pos	1.418978	1.836216	1.701391	6.11818	5.429743	1.290918	3.953175	0.8544343	2.626915	2.796424	1.596044	2.966626	2.845461	1.20164	3.505868	3.31362	3.305515	0.9599146	3.256692	6.057075	0.7420808	3.494787	1.40363	3.420633	2.202342	3.972928	1.931949	2.403603	1.843504	2.920005	3.94164	2.207216	2.159242	1.915912	2.515631	1.931244	2.136746	1.825586	4.434542
M853T584	852.5595	584.151	1.105111	0.002655772	0.6958147	NS	0.00888443	-0.5232249	2.575809	pos	1.692278	2.689752	2.531032	3.942149	3.045695	4.913811	4.534503	2.364319	2.23874	2.986949	2.62854	2.405673	2.011195	2.095287	1.594954	1.384305	1.979743	2.163574	2.57883	3.591809	1.469346	1.970127	6.382928	3.053584	1.45134	1.403658	2.431338	2.500975	2.460894	3.291063	1.50543	4.522702	1.90731	1.187997	3.130976	3.820099	2.00387	1.936264	2.649045
M881T652	880.5903	651.508	1.101126	0.001065691	0.8020694	NS	0.004293744	-0.318201	2.972369	pos	2.393444	3.129641	3.826719	3.654892	3.159352	4.476879	4.430051	3.823662	2.903414	4.83874	3.875996	2.515686	2.720573	2.631299	2.527813	2.250686	3.303837	3.76137	3.785349	3.344733	2.176787	2.600039	4.174494	3.880407	1.9921	2.149358	3.138489	2.545453	2.522865	2.999582	2.386543	4.430668	3.755144	1.767329	4.063667	4.283177	2.809582	2.939487	2.852786
M877T573	876.5596	573.025	0.5182195	0.2777724	0.8670602	NS	0.3850261	-0.2057959	0.556311	pos	2.034925	2.483064	2.867603	4.31631	3.434108	4.645847	3.193956	1.805546	1.83086	2.502802	2.128686	2.088941	1.953751	1.599302	1.861973	1.751977	2.253194	1.882459	1.822352	3.939063	1.431455	2.099785	5.305007	2.589907	1.71823	1.837333	1.935061	1.947903	2.415084	5.345928	1.481859	3.23816	1.720495	1.270399	2.898661	3.049714	1.643132	1.472458	3.296045
M907T667	906.6056	667.05	1.331659	0.000227622	0.6318221	NS	0.001203419	-0.6624096	3.642786	pos	1.750537	3.840349	3.131886	6.808633	3.985759	5.283457	4.613881	3.289782	2.291139	3.88062	5.306171	2.011661	2.323529	2.635387	2.259125	1.587187	2.522186	5.514889	5.17121	6.67088	2.403105	2.026092	3.986816	3.485066	1.802524	3.063601	2.267715	6.104533	1.858709	3.440157	1.68403	4.151769	4.467534	1.7146	4.690187	4.15886	2.390527	1.868672	4.061613
M905T641	904.5902	641.394	0.8716053	0.01938231	0.8629334	NS	0.04507109	-0.2126789	1.712595	pos	2.738488	3.74144	3.458623	3.185011	3.116781	2.693694	3.115999	2.595987	2.390905	3.778109	3.519565	2.285995	2.857641	2.339351	2.71492	2.980129	3.341135	2.748208	3.2563	3.051297	2.267407	2.833877	2.51612	3.539458	1.891189	2.544415	2.513111	1.575201	2.441276	2.928264	2.211627	3.145502	3.355666	2.486699	3.787007	3.847386	2.44201	2.319885	3.631424
M901T553	900.5597	553.025	0.9262715	0.01589981	0.7180579	NS	0.03822011	-0.477828	1.798608	pos	1.819961	2.682624	1.858748	6.03615	2.840652	4.342867	2.997482	1.637673	3.227527	1.783254	2.465562	3.205134	2.307602	2.276667	1.978901	2.054639	2.506435	1.517147	2.212377	5.883447	1.252358	2.284891	2.887726	3.158704	2.021581	2.311595	2.471381	1.83324	2.072847	4.666869	1.4763	5.257853	1.871571	1.378165	3.37126	3.338683	1.334743	2.338749	3.602939
M929T625	928.5904	624.528	1.05413	0.005347628	0.7206591	NS	0.01556917	-0.4726111	2.271839	pos	1.911547	2.948259	2.026949	5.262021	3.068248	3.454102	3.05459	1.775499	2.703515	2.246961	2.913457	2.807789	2.480464	2.129215	2.320885	2.536606	3.588156	1.499709	2.975749	5.510702	1.475522	2.562049	1.783184	3.466953	1.910691	2.343735	2.735509	1.421705	2.070926	4.122039	1.810537	4.240323	2.634016	1.644765	4.311606	3.57811	1.768124	2.3603	3.365768
M719T1048	718.6489	1047.95	0.6730725	0.07478901	1.193332	NS	0.1364087	0.2549958	1.126162	pos	10.53558	4.071207	6.491516	2.264666	6.29171	7.069199	4.538209	7.827716	3.939625	3.48062	3.441715	3.005937	6.739259	5.175987	5.043625	6.460712	5.104884	4.441297	4.34579	2.224688	2.907173	7.561795	6.041878	5.932466	7.593678	4.429567	5.532739	2.890098	6.183672	6.302633	7.647457	6.996612	6.661852	9.029786	5.927402	9.243086	3.646426	7.02944	6.830108
M648T492_1	647.5119	492.398	1.607664	4.52E-06	0.4951725	Down	4.29E-05	-1.013997	5.345109	pos	2.45492	2.868552	1.478885	2.512571	3.928433	1.782991	3.787915	1.418007	0.9247615	1.148412	3.285435	3.141926	1.225186	3.123246	0.8469481	0.975599	2.121104	1.365552	3.059648	2.38074	0.8601486	3.408177	4.174458	2.590818	2.449347	4.511229	3.441911	1.66392	1.563599	2.307067	1.360248	6.798663	2.75192	1.838924	4.053399	3.207196	1.006543	0.9695599	2.112985
M662T542	661.5276	542.366	1.610121	7.99E-06	0.519897	NS	7.07E-05	-0.9437022	5.097214	pos	2.652391	3.332586	1.70185	2.578478	5.615595	1.379528	3.127733	1.537334	1.069674	1.089837	3.27655	2.998382	1.435803	3.183737	1.069071	1.436587	2.081291	1.472866	2.175225	2.338235	1.140925	3.275169	2.145683	3.832356	2.469756	3.995564	3.266524	1.542414	1.909307	2.799356	1.306482	5.451375	2.643343	1.286793	5.195359	3.366869	1.120305	1.168715	2.224907
M678T619	677.5588	619.329	0.7190802	0.07730989	0.8319216	NS	0.1399445	-0.2654806	1.111765	pos	2.762019	2.573757	2.207607	2.48038	4.214302	3.085506	4.392804	2.005835	1.72492	2.439116	2.671366	2.492194	1.800827	2.702718	1.170865	1.814091	2.154215	1.734742	1.843767	2.342173	1.085584	3.252447	3.023306	3.00422	2.465525	5.479257	3.366148	1.31353	2.579767	3.453435	3.214762	4.307316	2.419005	1.568938	2.678511	3.032938	2.16271	2.284708	3.882373
M676T589	675.5433	588.707	1.544529	1.25E-05	0.6614668	NS	0.000102822	-0.5962593	4.904407	pos	2.479124	3.605451	1.801216	2.302052	3.376876	2.190536	4.253633	1.573604	1.39545	1.884616	3.01409	2.868284	2.240106	3.092678	1.127417	1.77709	2.644832	1.59127	2.210473	2.254753	1.128308	2.955261	2.537922	3.158921	2.182943	3.374934	3.346368	1.338078	1.888841	2.492266	1.756551	3.550415	2.268202	1.613589	3.861202	3.404206	1.671519	1.794834	2.947159
M674T506	673.5276	505.955	1.426105	0.000102887	0.6523538	NS	0.000618993	-0.6162735	3.98764	pos	2.520632	3.091733	1.621332	2.703822	3.347992	2.11222	3.210374	1.773637	1.340192	1.349861	2.592872	2.063488	1.394516	2.578462	1.494892	1.113991	1.896707	2.417802	1.95852	2.63368	1.222117	2.511121	3.502618	2.884231	2.179508	3.314251	3.198249	1.345087	2.650091	2.41453	1.228385	4.684527	2.348654	1.218498	4.423752	2.429291	1.410698	1.274407	2.708073
M688T557	687.5432	557.242	1.606909	1.93E-05	0.6024114	NS	0.00015034	-0.7311791	4.715213	pos	2.4195	3.542461	1.998311	2.557205	3.456102	1.29613	2.453666	1.611095	1.547041	1.530974	2.621107	2.669559	2.016854	2.690547	1.238173	1.610689	2.637417	2.011902	1.754219	2.694795	1.253861	2.936991	2.444438	4.385297	1.626809	2.234275	4.67071	1.293753	2.029929	1.789808	1.360467	3.394952	2.137421	1.744164	4.467816	3.081377	1.648768	1.492059	2.244681
M706T697	705.59	696.616	0.3609168	0.7712997	0.9818035	NS	0.8359447	-0.02649384	0.1127769	pos	4.383764	4.743287	3.769135	3.700504	4.439316	4.356884	4.262788	4.45925	2.939222	4.23406	4.883499	2.952576	4.466721	4.308719	2.876647	3.92912	3.887533	2.905777	3.26726	3.59975	2.494794	5.168568	3.025746	4.885519	4.043401	3.771116	4.807144	2.223277	4.646546	4.775045	4.439298	5.998999	5.074695	4.376447	3.574569	4.437119	4.32115	4.672844	6.135585
M704T670	703.5741	670.313	0.4432999	0.844042	1.011038	NS	0.8907668	0.01583693	0.07363593	pos	3.799022	4.057957	3.10012	2.492967	3.225311	3.368893	3.251322	3.530892	2.335427	2.946873	3.779385	2.250031	3.429815	3.283979	2.354433	3.281116	3.149048	2.943824	2.966632	2.443516	2.757472	3.602365	2.796377	3.640932	3.152808	2.963802	3.489429	1.593253	4.109287	3.456975	2.855031	4.179744	3.335116	3.689302	3.898221	3.979422	3.066918	3.483935	4.565819
M702T599	701.5589	599.197	0.6745512	0.1426579	0.8951992	NS	0.2274692	-0.1597193	0.8457043	pos	2.876136	3.329917	1.83836	1.896153	2.037663	2.040064	2.809336	2.171945	1.593255	1.976125	2.285105	1.454775	2.210366	2.306209	1.682402	1.695012	2.299045	2.359889	1.856808	1.878464	1.516757	2.293088	2.366025	3.079534	1.840376	1.862819	2.772736	0.9363322	2.586577	1.832179	1.62441	2.723232	1.900496	1.944212	3.369715	2.461244	2.046104	2.012397	3.051805
M702T613	701.5589	612.606	0.7129769	0.09048878	0.8757258	NS	0.1581733	-0.1914489	1.043405	pos	2.756137	3.398525	1.966149	1.969731	2.339963	2.075239	2.692738	2.20367	1.532721	2.084261	2.240224	1.675584	2.28004	2.528693	1.725332	1.946266	2.266563	2.443911	2.034061	1.812491	0.2616948	2.362406	2.292133	3.096248	1.871379	2.212861	2.886122	0.9625627	2.758512	2.050028	1.808332	2.998996	2.108997	1.954267	3.341071	2.688757	1.988188	2.094477	3.114374
M718T693	717.5875	693.32	0.8649679	0.01908307	0.7105558	NS	0.04450811	-0.4929802	1.719352	pos	3.289307	3.747266	1.077766	1.494159	5.634629	1.65168	3.091681	1.873077	2.167443	1.389697	3.245906	3.197617	3.084037	4.427983	1.098528	4.030383	2.864252	1.208038	2.17016	1.507264	1.73667	3.577861	0.7748459	6.568083	2.657472	6.561524	4.255633	1.786404	2.988874	4.232141	3.320173	3.910671	3.167224	2.369885	3.953002	4.27212	1.926728	2.401849	3.192633
M718T706	717.5899	706.1	1.105037	0.00451809	0.8111713	NS	0.01361817	-0.3019214	2.345045	pos	3.738912	5.091199	2.992295	3.232701	4.428868	2.260963	3.049872	3.140339	2.513325	3.06355	4.718875	3.58972	3.100361	3.932073	2.289608	3.806221	3.753238	2.85251	2.889209	3.164927	3.070013	4.087657	2.028819	5.048922	3.112886	3.887928	4.270475	1.8782	3.469305	3.606806	3.259755	4.966624	4.645387	3.474088	4.572344	4.594071	3.622583	3.051804	3.905615
M716T641	715.5741	640.539	1.394658	0.000307474	0.6847617	NS	0.001547026	-0.5463262	3.512191	pos	2.343936	3.605667	1.573562	1.902999	2.671916	1.334369	1.927469	1.620997	1.313242	1.723153	2.583562	1.926003	1.696422	2.700637	1.446853	1.656357	2.338808	1.90497	1.70893	1.999647	1.438794	2.524105	1.79097	4.090211	1.479458	2.288092	3.275292	0.9296245	1.935057	1.961612	1.35931	2.957518	2.327276	1.519271	3.664806	2.506772	1.671387	1.61618	2.37553
M734T761	733.6215	761.2555	0.5119426	0.1310121	1.214288	NS	0.212897	0.2801111	0.8826886	pos	4.532242	5.843644	6.246968	7.048475	6.299836	5.513211	7.553937	5.666855	7.943543	12.49699	6.240466	5.651597	5.121849	2.959013	3.493426	5.608458	6.217165	2.875492	3.29466	6.621341	2.348203	5.96929	3.061431	3.846732	4.485213	5.517054	5.236673	3.302506	4.094983	4.848205	12.42361	4.894045	6.952567	3.987584	2.229755	5.918206	15.50648	10.07979	9.463382
M732T738	731.6057	738.476	0.2295157	0.6256296	0.9729122	NS	0.7171503	-0.03961848	0.2036827	pos	3.687197	5.799952	4.576073	4.960381	4.492021	3.11256	4.395415	4.234678	3.760804	6.014272	5.75489	4.172396	4.118144	4.320302	3.510658	5.181828	4.766964	4.136316	4.003988	4.664534	3.848331	4.881575	2.764038	4.231278	3.828922	4.309911	4.341923	2.750495	4.570693	3.825564	5.591366	5.136712	5.500906	4.205834	4.25956	5.434251	6.507644	5.271031	5.552474
M730T678	729.5898	677.6495	0.4518399	0.25118	0.9184828	NS	0.3565705	-0.1226753	0.600015	pos	2.672903	4.190581	2.345509	2.650401	2.538204	1.765942	2.648539	2.087779	1.942735	3.07809	3.04627	1.857023	2.268299	2.683475	2.308622	2.527496	2.907015	3.046703	2.015541	2.641779	1.844447	2.844822	2.05134	3.360093	1.958815	2.296685	2.978976	0.950084	2.913674	2.002296	2.335231	2.989418	2.453893	2.080497	3.285	2.586655	3.305899	2.532267	3.353574
M728T619	727.5745	618.696	1.143669	0.003805386	0.5546447	NS	0.01183962	-0.8503641	2.419601	pos	3.466455	3.188186	1.688896	1.187786	2.182395	1.226813	2.750905	1.676599	1.121089	2.144715	2.802083	1.821752	2.089019	3.290366	1.439961	1.114813	1.708682	1.474746	2.702529	1.180175	1.370599	7.972204	3.133397	3.502996	1.583493	4.117962	4.488063	1.164141	1.95475	1.192094	1.474797	3.663932	1.863063	1.586637	3.075772	8.400941	4.656676	1.904944	2.034387
M760T796	759.6371	796.119	1.366163	7.39E-05	0.7856791	NS	0.000469961	-0.3479879	4.131278	pos	4.150439	5.994636	4.255186	5.286599	5.29464	3.245362	6.245897	4.410495	3.224747	5.010364	7.424368	5.016962	5.12163	5.675252	3.554703	5.332074	4.419004	3.373377	5.475821	5.077424	3.726249	5.871685	3.773392	5.656585	4.398536	5.17568	5.075019	3.354914	4.413291	4.001915	4.874288	5.281361	4.993965	4.231817	5.326536	7.203496	3.780897	3.879772	7.231194
M758T744	757.6218	743.827	0.4100488	0.4332004	0.9458489	NS	0.5431219	-0.0803183	0.3633112	pos	3.198346	4.153024	2.386082	2.780658	2.544619	1.89628	2.47481	2.609248	1.924979	2.867357	3.166712	1.740246	2.710226	3.232407	2.700929	2.923679	2.736504	2.979306	2.656606	2.591153	2.211619	2.846068	2.220349	3.539883	2.504863	2.824008	2.872315	1.137023	3.572345	2.054487	2.319863	3.18	2.228944	2.298878	3.892305	2.935952	2.442933	2.677056	4.32926
M756T684	755.6067	683.8295	0.6825085	0.04461475	1.391372	NS	0.08956651	0.4765081	1.350521	pos	2.2266	3.127281	2.473696	0.8716197	2.143921	1.820068	2.104017	4.406536	4.459303	7.362919	2.324753	0.8359997	3.648539	2.193529	1.412812	1.864078	2.023348	3.432723	1.538786	0.877938	3.308117	2.218885	1.543391	2.174441	1.777578	2.125015	5.98396	1.166718	2.522615	4.891926	3.880245	2.868798	3.3779	2.105022	3.45038	3.954796	3.856622	6.181706	7.572823
M774T822	773.6532	821.722	1.979917	8.58E-10	0.537838	NS	1.75E-08	-0.8947564	9.066639	pos	4.586907	5.9309	3.827525	4.621706	7.955066	2.560729	5.979247	3.650983	2.892575	3.083684	7.62531	6.428128	4.021271	6.510232	2.101243	3.057822	5.104637	2.605915	4.929054	4.650395	3.195121	7.613381	3.998938	6.849734	3.968574	4.902541	6.187091	4.729038	2.624787	3.674541	3.47984	6.559038	5.647751	4.315226	6.338188	9.098623	2.926326	2.847772	4.136938
M772T985	771.6468	984.932	0.8904979	0.03678261	0.252076	NS	0.07643786	-1.988069	1.434357	pos	0.3346634	3.677511	1.226527	3.082917	2.899168	2.037243	11.19241	2.135458	0.3543653	0.6581616	1.027204	35.5266	1.920456	0.4169041	0.9486444	0.7014391	0.4363415	0.6342637	9.773794	3.010334	0.3643173	0.9454726	5.294586	4.908138	3.25514	1.102664	0.174035	3.460111	1.141775	4.430243	1.200047	20.50362	2.864525	0.239945	0.9175861	0.9531096	0.6777591	0.2395395	1.906491
M790T863	789.6839	862.983	1.16087	0.003239697	0.695864	NS	0.01044404	-0.5231227	2.489496	pos	10.66717	7.675404	6.431056	14.30857	14.96128	11.37086	14.93621	14.73731	9.183304	8.91845	18.11195	10.56046	11.44445	9.415712	4.122575	7.539121	6.962324	2.569188	10.80161	14.38722	5.130751	11.68681	9.806654	7.902225	11.09862	8.219467	10.44761	20.77414	5.657382	7.510771	12.40041	9.485911	16.21756	9.617286	3.732379	14.03952	9.210867	9.830585	13.75443
M788T846	787.6685	846.219	1.433629	2.38E-05	0.7407007	NS	0.000179637	-0.4330374	4.623869	pos	6.625539	7.331156	5.171609	6.733136	7.47078	4.84894	7.859935	8.795156	4.796849	5.08171	10.77184	6.412275	7.707968	8.624798	4.114434	5.273345	5.372552	4.031607	8.785802	6.639962	5.858633	8.162376	6.160855	7.741915	6.775514	5.811957	7.645229	6.652298	5.92925	5.237163	6.362412	8.149809	8.354617	9.110886	6.352313	11.67484	5.003685	5.051366	8.302837
M802T868	801.6842	868.4115	1.613069	1.48E-05	0.6316918	NS	0.000119338	-0.6627073	4.830729	pos	6.774171	6.150476	5.04588	6.862499	10.9225	4.936579	6.743911	8.731613	4.704632	4.281621	10.66527	7.686901	6.820177	9.988024	3.3851	5.533649	5.512714	3.924046	7.573765	6.818245	5.906216	9.163059	5.453676	7.02434	6.922789	7.093209	9.188247	11.19041	5.138868	5.665472	5.514637	8.797888	11.4692	8.528258	5.80806	15.0172	4.504115	4.58646	6.369977
M816T890	815.6997	889.904	1.182404	0.00073666	0.7221244	NS	0.003176537	-0.4696808	3.132733	pos	9.830507	8.020786	5.91717	9.98195	11.86913	8.520801	11.16211	15.37869	6.131432	5.710312	15.37885	8.246958	11.62337	13.49425	4.237703	7.407926	6.320251	4.627738	12.84967	10.16924	7.983835	10.31662	8.003834	9.272289	12.00742	6.057406	10.07815	13.90333	8.459013	8.463883	7.882959	10.61387	14.80438	14.10578	7.277222	16.74051	5.416218	6.153093	11.62929
M814T842	813.6837	841.973	1.159226	0.000718522	1.418028	NS	0.00311324	0.5038862	3.14356	pos	3.199106	4.147427	3.515839	2.991927	2.168656	2.92285	2.341663	3.980719	2.883021	3.267583	3.263249	1.656094	3.995465	1.838119	3.038377	5.731483	3.891033	2.803693	1.518768	2.840439	2.638668	2.910207	1.283339	2.205642	3.192601	3.893438	2.56218	1.117451	4.760575	3.756286	3.938108	3.710047	2.562549	2.462183	4.000571	4.114088	3.215743	4.823342	7.366267
M812T795_2	811.6673	795.464	0.8651661	0.02561515	1.203264	NS	0.05679377	0.2669528	1.591503	pos	3.366529	3.99568	2.694536	2.453422	2.386091	2.315249	2.36492	2.723236	2.197424	2.353527	2.626755	1.441097	3.237151	2.025834	2.57613	3.554038	2.690462	2.748135	1.507002	2.23062	2.095417	2.026755	1.598245	2.406929	2.632482	2.852298	2.665318	0.9745621	3.901831	3.012126	2.649638	3.117973	2.219877	2.284861	3.285509	2.795028	2.266094	3.280948	4.7825
M830T902	829.7157	902.162	1.470869	8.33E-05	0.4530071	Down	0.000518032	-1.142394	4.079552	pos	5.132763	3.977202	1.57385	3.283466	9.331055	2.159734	5.332676	3.441185	2.711639	1.914751	7.256609	7.499301	3.743716	7.423504	1.677615	3.079341	2.702727	1.223339	4.046453	3.018153	1.695397	7.200305	1.9933	14.73297	4.054109	9.421527	7.459784	3.217501	2.892075	4.197973	4.283306	4.904539	6.072434	3.444006	5.59302	11.31108	2.109367	2.389006	3.196326
M828T864	827.6999	864.042	0.4028684	0.2552663	1.325436	NS	0.3608937	0.4064675	0.5930066	pos	3.932893	4.047046	3.861498	3.884318	4.953321	3.809906	2.792784	3.090798	3.724869	3.551937	2.960922	3.389015	3.327581	3.085795	2.863623	6.12162	3.894263	7.303219	2.129819	3.732902	3.123142	3.048086	1.549549	4.293603	3.771386	30.75113	4.529502	2.201437	5.216467	6.323537	4.612917	7.751357	5.861594	2.77386	3.703725	4.399151	4.308696	3.982813	5.784901
M842T886	841.7155	885.864	0.4851313	0.1708319	1.134464	NS	0.2622495	0.1820109	0.767431	pos	3.358097	3.93606	3.881409	5.11597	5.730086	3.366381	4.572414	3.380047	3.68553	4.394987	3.81697	3.872007	5.898292	4.566112	3.518876	6.92574	3.988373	2.819789	2.62867	5.168142	3.390993	3.212794	1.35204	3.778807	3.291493	5.958846	3.908534	1.822855	3.764106	5.919519	6.03968	3.202288	4.582091	2.927885	5.446108	4.236786	5.594071	6.142649	7.937733
M888T981	887.71	981.287	1.21685	0.001540244	0.5845534	NS	0.00576125	-0.7745932	2.812411	pos	1.219238	5.208459	2.469386	5.101517	3.223566	2.272072	1.601386	0.7858	1.257056	3.127527	3.179487	3.333164	2.00469	1.667536	2.370162	3.095212	1.575778	3.247833	3.815644	5.712395	3.083819	2.638957	1.735413	4.117872	2.391111	1.453936	1.305782	3.020456	1.4673	2.637954	1.189006	2.458283	4.086572	0.6169359	4.424606	2.009481	1.608199	1.120912	2.257702
M369T1061	369.3513	1061.1	0.282285968	0.438600028	1.123662459	NS	0.548066605	0.168208724	0.357931345	pos	5.127382487	9.085170011	4.626968268	11.22026466	15.70195595	18.65970283	7.625603676	6.844847669	12.52444942	3.636954396	4.504589177	11.87435664	13.00556614	5.112491422	10.12351613	23.09479013	4.477751111	5.022948776	13.841622	11.58473245	4.932909038	11.90313198	12.31327799	9.28466602	18.32289845	2.434862314	3.183664876	9.823542329	20.01525731	4.051831184	13.40209102	4.216978859	15.81182389	18.79121655	3.789650415	10.57075701	3.416324272	18.93901589	5.001356138
M369T967	369.3513	967.2255	0.521292482	0.156764968	0.829617654	NS	0.245322624	-0.2694815	0.804750981	pos	2.394841524	2.218582362	1.139348804	1.882127883	4.057248179	4.153038814	2.037225173	2.643301113	1.033434142	3.07084036	1.555805337	2.092658023	3.642500875	4.064192529	1.159852849	1.767234491	1.144529551	2.558163359	2.892260142	1.434086231	1.504856714	3.766064669	3.418741335	5.323870759	2.909015284	2.134880922	2.77567614	2.599002482	5.379889832	1.447895777	4.052782992	4.0868888	4.011320294	3.974026255	2.797175213	2.569972254	1.157379314	2.993344229	3.047201169
M369T1044_2	369.3512	1043.955	0.265574172	0.525472605	0.926056037	NS	0.628991237	-0.110828599	0.279449921	pos	7.139325686	6.651485264	4.484632485	5.372286082	12.19265111	8.724239509	7.475561236	8.334666875	8.305366544	3.157132627	6.296986653	7.447818682	10.49311883	7.381709235	5.945920749	10.34982251	5.528853359	5.261168765	11.82228655	5.339993544	4.343534832	9.351745129	9.984421662	8.59470175	12.34621385	4.044938211	5.184710847	7.754602537	11.40982302	3.642929174	6.010505507	6.011632921	9.739350557	13.20495515	4.303355549	8.938540742	4.338110111	12.40389604	5.836877872
M369T1028_3	369.3513	1027.795	1.009557315	0.003700764	1.274944426	NS	0.011566681	0.350434362	2.431708554	pos	6.986049301	4.848211597	5.027800326	2.324174621	4.942311329	3.626516167	4.249183737	5.047418468	4.081139384	3.640343606	3.31250929	2.478833502	5.856702265	3.422197983	4.841415908	6.659965362	4.85520821	2.711317557	3.756429184	2.806320125	2.522228537	5.060612138	4.745443084	3.135078421	6.007280585	4.406098515	3.425628034	2.362696871	5.741266913	4.903783545	5.83368263	4.218716978	3.231041398	6.632839126	3.737268428	6.70552582	3.324522506	5.936409243	6.977455582
M369T779	369.3514	778.915	0.244489484	0.504135317	1.140436823	NS	0.609759447	0.189586528	0.297452877	pos	13.12700046	2.090570154	2.46730563	1.49449507	2.593263054	2.608082878	1.345753794	2.630948192	2.185057302	1.706899786	2.117547639	1.63985094	1.736313328	1.200552085	1.334031943	1.696730127	1.540994405	1.633292501	2.771432942	1.702525573	2.496776784	1.237512134	3.107386242	2.353055647	3.756111651	2.184810227	1.467024178	3.057050986	4.517558982	4.527381555	3.970681966	1.61941175	6.012700134	3.280296229	5.470026744	1.512843112	1.413855045	3.71251574	2.172242953
M369T1002	369.3513	1001.97	0.239924607	0.936922469	1.016193223	NS	0.957329464	0.023174748	0.028296346	pos	3.526279626	2.794144187	2.89739638	6.725002939	4.991270807	1.268783237	4.349018773	1.177158833	5.347001698	0.786443929	1.686324768	4.481713371	6.587695568	4.238309418	2.792313248	9.53820951	6.498148386	1.836677569	7.153008218	6.442039585	1.379988374	3.780501452	2.894192406	2.659600657	4.472177917	6.626139263	4.584471457	0.863619457	1.344337692	11.65843846	3.349663552	2.212473493	2.542131077	1.585134398	3.457176152	2.769073361	1.122148648	6.118583123	15.338139
M369T628	369.3513	627.758	0.373044363	0.672338967	1.04209017	NS	0.756640909	0.059480117	0.172411717	pos	3.453768102	4.037763498	2.47244997	1.591370753	1.61073596	2.704661043	2.88814562	2.716609232	1.651359716	2.824019012	3.50082008	1.242199986	2.582447098	2.434282679	2.310148231	2.445984976	1.946217177	2.297338414	2.072920915	1.5205214	2.19446442	2.929154344	1.566974198	2.71012804	1.880163309	1.474847203	2.370445119	0.658997445	3.827102433	3.176782268	2.613924977	3.240365991	2.638618472	2.339067495	4.017480319	3.687330657	3.116076027	1.843125741	4.003802378
M369T927	369.3513	927.4645	1.188360069	0.000507477	0.727786697	NS	0.002348785	-0.458412414	3.294583469	pos	2.679363892	3.619430856	1.102998031	4.866149219	3.035319998	3.068529575	2.317584371	1.71415315	1.315769275	2.401361008	2.321812879	2.656444253	2.445798675	3.427101251	2.006054095	2.969439787	1.119728529	1.574005778	3.193339349	3.33545256	1.746642488	2.976291488	4.917582376	3.018009232	2.941001535	1.753522494	2.915553821	1.947976726	2.685109269	3.183974863	1.529149043	2.956915153	3.035747844	2.295278607	3.022268317	2.940345819	2.108457944	2.272901956	3.51890255
M369T805	369.3514	805.0655	1.231474941	0.000202415	0.727310933	NS	0.001091612	-0.459355831	3.693756726	pos	3.59874316	2.678647918	1.796859491	2.456652715	3.183799511	2.292742466	3.23862222	2.156262809	1.501358144	1.739756456	3.079702206	2.606933752	2.317754159	3.159238027	1.359402507	2.188523282	1.637572984	1.859107348	3.435899076	2.313231836	1.7702288	5.480269514	3.152478178	3.51087438	2.55491454	1.751443575	2.734724865	2.859689486	2.759496944	5.174975794	3.050283865	3.361789321	3.494389703	2.569309532	3.246283433	3.211678378	1.602730377	2.671629371	2.516431822
M367T919	367.3358	918.923	0.907766165	0.022961402	0.548305206	NS	0.051913634	-0.866948923	1.6390016	pos	1.621817093	2.579251624	4.238531081	1.243719022	3.332710334	0.616454814	9.000703718	0.794684315	0.579726313	2.121036641	2.457671564	1.863470478	5.520533707	1.999093002	1.703824023	0.493637148	1.040401449	0.545433628	7.092491147	1.895665931	1.366383635	3.014346456	2.447607033	4.2029377	1.319103597	1.969633725	0.46864361	0.843814166	0.555489195	0.653791628	0.635918847	1.734694231	1.266374601	2.134896656	3.654118055	1.244730767	0.607755557	0.553836484	2.570464307
M367T953	367.3358	953.2765	0.747872144	0.070747097	0.68581705	NS	0.130309635	-0.544104323	1.150291373	pos	2.521358612	2.060993291	6.157881995	3.694084835	2.852833587	1.122014118	10.10139404	1.256272442	0.989230724	2.261558733	2.498832966	2.26977706	3.596408016	2.173917783	2.634196761	0.99453416	1.587291762	1.447895012	7.444313964	2.34410776	2.037264003	3.014833934	2.625541484	3.663107793	1.775511391	2.777166644	0.767925941	1.195417575	1.334966134	1.472113618	1.336529841	2.218763052	1.849236607	3.587968587	2.927120769	1.788366809	0.966265145	1.885873725	3.654611868
M383T1050	383.3668	1050.345	0.390059746	0.298204576	0.820455261	NS	0.407546254	-0.285503428	0.525485696	pos	10.58364491	4.586399477	3.766441098	3.958390069	8.896408619	18.26516798	5.391932608	7.870255559	3.469675471	2.389306019	3.743201235	8.621983772	15.12781169	8.888954646	3.323086388	8.485549658	4.40935215	6.408095666	10.41335724	3.546166404	4.444119557	19.88358922	12.15490085	16.03408816	17.0127309	3.468430879	6.199180894	5.352254971	6.797524475	1.588696058	3.701604282	4.297737667	25.27932678	16.58219159	6.452842973	13.62222014	2.742122938	15.16524771	4.779582058
M397T1058	397.3826	1058.24	0.682141721	0.07417647	0.70636547	NS	0.135532241	-0.501513274	1.129733841	pos	18.6622912	3.544136754	4.888916169	2.638450276	11.85758022	12.99485215	4.770420249	13.17575281	1.898278379	1.56237777	4.383304283	8.156944381	14.25607823	19.78631853	2.020938626	5.249205642	5.679502735	12.75564689	9.313728649	2.370197854	8.404847816	20.66544658	14.80010982	20.57313297	13.52487885	5.593422934	13.63046375	6.926403237	3.677211491	2.773573816	6.121946454	10.22601156	26.48206832	18.46170924	9.849180379	14.81866789	3.718939125	15.96491157	4.41128756
M741T986	740.676	985.708	0.70219	0.107405	0.1231794	NS	0.1816294	-3.021167	0.9689755	pos	0.2532059	1.761771	0.4761784	1.594157	1.55708	0.841501	7.69239	2.204867	0.1482705	0.2315725	0.2602622	65.92348	1.793064	0.1644124	0.659641	0.2392088	0.2619533	0.4039424	9.411699	1.701748	0.136586	0.3463017	4.508671	3.803571	2.109422	1.067563	0.07177745	1.600797	0.3759412	2.097588	0.4590819	16.4592	1.26169	0.1015635	0.2870764	0.7050105	0.30819	0.159314	0.7293666
M739T955_2	738.6597	954.6705	0.8440178	0.05038875	0.1575033	NS	0.09899402	-2.666546	1.297666	pos	0.135266	3.204799	0.945178	3.384467	1.443848	0.928912	8.629811	1.438801	0.2378618	0.5073591	0.522319	41.82042	1.162239	0.1985079	0.7074587	0.3357331	0.3153006	0.3489305	7.631037	3.455408	0.216216	0.5646927	3.639594	3.53485	1.473796	0.8570152	0.1419309	1.83215	0.4152932	3.598687	0.7307168	15.82036	1.39983	0.1378443	0.7175757	0.5237717	0.382911	0.1115986	0.9262986
M769T1015	768.706	1014.635	0.8424174	0.04875549	0.2467251	NS	0.09636354	-2.019023	1.311976	pos	0.4390857	2.252296	0.8943879	2.721622	3.004443	1.998398	15.56081	3.899002	0.4206811	0.4061224	0.5753722	42.29243	4.106731	0.3692632	1.233936	0.4643137	0.5516961	0.4934868	10.66879	3.198497	0.3639042	0.9444522	7.803508	3.744045	4.492558	1.421348	0.2352313	4.393838	0.7485127	2.667294	0.7666067	17.10375	1.794169	0.329169	0.7307661	0.9252539	0.6656727	0.3043623	1.393107
M767T985	766.6915	985.1765	0.925415	0.03037252	0.217908	NS	0.06533476	-2.198209	1.517519	pos	0.2798638	3.247732	1.200515	3.578884	2.261607	1.337663	9.178744	1.149186	0.2968131	0.6811643	0.6740528	31.25904	1.321671	0.2777992	0.9346387	0.5317522	0.4664298	0.5161574	7.652236	3.7426	0.3307389	0.8068924	4.60766	4.205728	2.255062	1.059927	0.1714539	2.316988	0.7089243	3.606565	0.8617538	16.76288	2.043548	0.1905658	0.9001453	0.7451205	0.4782906	0.2540831	1.431495
M797T1041	796.7405	1040.61	0.9144354	0.02724241	0.4173402	NS	0.05973341	-1.260704	1.564754	pos	0.9851125	3.402342	1.966846	4.871375	5.905285	4.16243	15.47346	3.487769	1.072434	1.07646	0.7626049	24.46884	3.958837	0.8902384	1.815757	1.250067	0.8443012	0.9025981	7.31879	4.611016	0.5207954	1.257911	12.38964	4.462835	5.823448	2.502192	0.7220279	10.56211	2.979791	4.462173	0.7739988	11.28209	3.009372	0.7640639	0.5657213	1.695458	1.622568	0.3075485	3.137764
M795T1014	794.7223	1013.98	1.09373	0.008342701	0.333895	Down	0.02250898	-1.582534	2.078693	pos	0.4641188	3.691603	1.553763	4.639693	3.405993	2.774256	12.8478	1.84988	0.6177899	0.9214017	1.355683	16.00421	2.30021	0.5217078	1.531165	1.061028	0.4627981	0.7325967	8.570114	4.708177	0.4476762	1.685751	5.876745	3.813002	3.709137	1.230251	0.3002116	4.610108	1.716327	3.498759	1.03894	16.85829	2.784143	0.383362	1.751755	1.120667	0.7835256	0.276876	2.504585
M793T988	792.7072	987.883	1.295348	0.001684432	0.2963231	Down	0.006179443	-1.754757	2.773546	pos	0.3546591	3.464507	1.443276	4.858676	2.866103	1.819637	7.245147	0.9462541	0.743635	1.101744	1.058038	10.61715	1.88306	0.4512458	1.224595	0.5154083	0.4418144	0.7747895	8.332763	4.734509	0.4680103	1.455372	4.998489	3.774305	2.379018	1.136928	0.3568481	2.911881	1.239437	3.130026	0.7514351	13.64705	2.524136	0.2937681	2.237194	1.016443	0.6052376	0.3519068	1.546223
M811T1049	810.7539	1049.42	0.5351924	0.2052282	0.6553121	NS	0.3033241	-0.6097459	0.6877631	pos	2.236403	3.35217	3.471527	5.808175	5.872582	4.903453	7.92381	4.273611	2.252503	2.194759	1.522238	29.96249	5.110856	1.598629	3.587468	3.132223	2.661482	2.654596	4.114516	5.295586	1.880213	1.943343	6.173901	7.242828	4.919625	4.945949	1.020533	6.650236	3.282425	5.776907	3.890793	6.8191	4.59858	1.26803	2.665277	2.166772	2.403663	1.443819	3.122758
M809T1028	808.7383	1027.73	0.8083272	0.05179842	0.5435451	NS	0.1012002	-0.8795284	1.285684	pos	1.095068	3.392313	2.210932	6.681674	4.531411	3.569061	8.073119	2.560203	1.19841	1.626584	1.57949	18.83298	2.461177	0.8640263	2.135896	2.23101	1.756564	1.474972	3.440417	6.119903	1.13303	1.492269	3.614238	5.132975	3.718317	3.154318	0.5260523	4.926917	2.474412	4.721038	2.093107	7.530673	3.721783	0.6792422	2.64507	1.133604	1.288428	0.8122239	2.718856
M825T1058	824.7697	1057.62	0.1782291	0.6955018	0.9512813	NS	0.7756642	-0.07205601	0.1577018	pos	5.139617	5.0991	5.439048	4.631741	7.336982	8.90181	4.843902	5.760433	5.344468	5.311278	2.137535	5.933552	12.25618	3.240009	4.058707	4.625114	3.424025	4.928023	8.120079	4.804103	2.010987	4.235301	10.80531	5.683858	8.742522	4.445643	2.242014	10.81505	6.160517	4.922926	4.719135	8.30146	6.448025	3.934647	3.658802	6.389221	4.594482	2.478878	5.029887
M823T1039	822.7539	1039.295	0.8953186	0.02620246	0.6132275	NS	0.05786536	-0.7055057	1.581658	pos	1.530451	4.196389	3.181812	5.788482	4.90012	4.823179	11.55029	1.662505	1.96495	2.388812	2.12823	10.3597	2.820783	1.170168	2.64228	2.692848	1.458198	1.871622	5.199076	5.314461	0.92187	2.077278	6.466604	4.269447	4.022641	2.215556	0.6363352	6.842686	3.818676	5.084638	2.482396	8.502924	3.527746	1.15726	2.590391	1.994267	2.157438	0.8692041	4.757093
M821T1015	820.7383	1014.93	1.185003	0.002670666	0.5077379	NS	0.008919725	-0.9778441	2.57338	pos	0.9744245	4.372023	2.875766	5.70373	4.21856	3.426288	8.353065	1.034946	1.468361	2.05914	1.875187	7.478883	1.960755	0.9642424	2.417491	1.824046	0.9394718	1.543764	5.724302	5.767087	0.8208514	2.004293	5.176646	3.485177	3.007182	1.417179	0.6138186	4.561302	2.862307	4.154645	1.608601	9.893185	3.260898	0.7575401	3.196925	1.826277	1.340634	0.656264	3.190399
M819T988	818.7227	987.8955	1.42203	0.000367046	0.3430142	Down	0.001787827	-1.54366	3.435279	pos	0.4720997	3.943133	2.513272	6.645318	3.554009	2.134169	4.727266	0.5265051	0.8719686	1.678885	1.577975	5.934926	1.250388	0.6157382	1.592339	1.040081	0.4797076	1.17319	7.757352	6.296171	0.7638894	1.752374	3.940258	3.287999	1.870584	0.9181205	0.5192992	3.123694	1.577422	3.707429	0.9506498	10.8941	3.173003	0.3982839	3.933013	1.292204	0.7170497	0.3872504	1.625011
M839T1063	838.7853	1062.7	0.2727551	0.7336322	0.9504508	NS	0.8064611	-0.07331617	0.1345216	pos	4.356513	6.485179	5.387689	4.755493	7.988174	7.865222	5.587239	5.017717	3.63129	5.422396	3.04783	15.71873	8.37502	2.763432	5.212291	5.4136	4.574136	4.329261	7.23118	4.876624	2.26578	3.441725	5.480227	9.622997	7.400708	7.368735	2.131996	7.982446	5.214272	9.07618	5.793975	6.846549	6.700681	2.496111	3.914563	2.685729	4.625738	1.925479	6.085323
M837T1049	836.7697	1049.1	0.6152755	0.1349992	0.757984	NS	0.2180429	-0.3997607	0.8696689	pos	1.968484	4.218781	3.389188	6.207911	4.680263	4.118755	6.632836	1.610458	2.371436	3.190932	2.241435	12.65619	3.398055	1.469676	3.551661	3.847018	2.382269	2.642446	3.236851	5.82847	1.479344	2.385676	3.493508	5.850367	3.180339	3.576904	0.9268486	4.633941	4.247866	5.384879	3.62442	4.931855	4.332426	1.347988	3.606717	2.212236	2.399493	1.102568	4.764818
M853T1069	852.8007	1068.67	0.4336636	0.3847369	1.12696	NS	0.4964921	0.1724362	0.4148362	pos	6.673528	12.84732	11.38887	7.315844	10.39289	17.85409	3.613402	6.068922	5.545971	10.2001	4.125175	4.422393	14.88215	5.091	9.957381	10.93646	5.78505	7.563477	18.861	6.890419	3.629519	7.373661	8.757356	12.17133	18.38826	6.302059	3.362225	10.85411	9.383277	8.757979	10.95127	9.561891	11.41946	4.791164	4.784197	5.513537	9.011326	3.899424	9.964425
M851T1057	850.7855	1056.7	0.3245307	0.5603044	1.052645	NS	0.6605007	0.07401841	0.251576	pos	4.465001	4.321257	4.471308	4.860606	4.33889	5.650728	6.878614	3.300177	4.52189	5.079167	2.442051	5.639904	6.009374	2.35496	4.069166	4.599254	3.781712	4.815752	4.089478	5.050046	2.121408	3.42523	5.140639	3.400717	4.229502	3.165533	1.404095	5.233144	5.575534	3.881183	3.862239	4.140973	4.391911	3.132989	3.766469	3.744427	4.316017	2.623795	5.80713
M856T1058	855.7407	1057.62	0.2891582	0.4598943	1.061601	NS	0.5677927	0.08624144	0.337342	pos	6.334101	3.217664	4.153586	3.795887	5.033534	5.698544	5.767469	5.473607	4.812781	4.180411	2.619109	5.523596	6.298951	3.845079	3.253753	3.771573	4.499777	5.272313	3.649528	3.850228	3.103386	3.351075	6.344957	3.525259	5.552577	3.599571	2.162086	7.166007	4.737587	3.45394	3.053102	5.06847	4.123989	4.807236	4.104896	4.176149	4.573407	3.279237	5.076154
M849T1039	848.7699	1039.025	0.2523567	0.8999625	0.9873712	NS	0.9323689	-0.0183356	0.04577559	pos	2.813222	3.844619	4.515057	5.167242	3.952055	4.508365	5.434169	2.046606	3.399466	4.483884	2.421914	4.664615	3.916186	1.612644	3.440522	4.424169	2.738469	3.246317	4.102036	5.023914	1.811287	2.490392	3.474685	2.938138	2.733922	2.415135	1.064149	4.215264	4.840386	4.634148	3.336677	4.39359	3.40005	1.986839	3.477021	2.594846	3.132428	1.751438	5.114457
M854T1038	853.725	1038.065	0.2718767	0.4921166	0.933399	NS	0.5985467	-0.09943421	0.307932	pos	2.903135	4.031677	4.906798	5.586724	6.270542	5.58096	6.195711	3.713037	4.549847	3.921498	3.56415	5.724256	4.489345	3.011508	3.378626	5.961541	3.086175	2.911838	5.402087	5.363154	2.053021	2.936644	5.350915	3.672188	4.577847	2.911971	1.478081	7.324214	6.367566	5.145904	4.331548	7.013681	5.365046	3.578241	3.863693	3.559764	3.709225	2.985117	5.693548
M847T1016	846.7541	1015.605	1.096396	0.004170037	0.6847998	NS	0.01275746	-0.5462458	2.37986	pos	1.57822	4.496687	3.867588	6.337945	4.080004	3.326813	4.727361	1.137331	2.499216	3.449082	2.652901	4.289339	2.525632	1.473226	2.981187	2.61065	1.690028	2.226245	5.17385	5.9489	1.584539	2.355976	3.217378	2.925154	2.180526	1.615811	1.089409	3.782109	3.458806	4.154063	2.376278	5.247101	3.667323	1.351613	4.484656	2.566811	1.949571	1.305394	3.510679
M852T1015	851.709	1014.69	0.6928099	0.06972891	0.8457229	NS	0.1288116	-0.2417431	1.156587	pos	3.054666	4.712407	4.877799	5.394125	6.183501	4.976001	4.989211	2.492308	3.399767	3.74733	4.008202	5.467627	3.68004	2.620149	3.357769	4.257352	2.663172	3.110082	5.626554	5.52158	2.565841	3.121659	4.435088	3.516333	3.768789	2.371052	1.728229	6.222149	5.205976	4.848583	3.461653	6.653854	4.931131	2.939441	4.312824	3.770928	3.266059	2.422069	5.067085
M845T990	844.7384	990.381	1.482559	0.000126923	0.4872407	Down	0.000736154	-1.037293	3.89646	pos	0.970054	4.476582	2.633087	6.281424	4.128294	2.633566	3.291255	0.6834498	1.548954	2.760882	2.142667	4.304525	2.09852	1.033536	1.92107	1.61996	1.161654	2.096504	5.057057	7.265127	1.650204	2.371861	2.634662	3.654123	1.664471	1.439464	1.067314	2.941877	2.150312	3.799312	1.241687	4.962909	3.879657	0.7378055	4.859724	1.763549	1.436411	0.8187326	2.537339
M850T990	849.6938	989.896	1.483792	3.38E-05	0.6185202	NS	0.000243231	-0.6931073	4.470986	pos	1.776701	4.430311	3.861263	5.150812	4.800249	3.799743	4.687593	1.525219	2.42151	3.280862	3.343712	4.908742	2.773703	1.92608	2.494329	2.095118	1.571379	2.846521	5.995513	4.988169	2.270154	3.232011	3.669931	4.227811	2.884452	1.769445	1.575263	4.80315	3.577935	4.627326	1.98208	6.778768	5.546364	1.694252	5.068219	3.171026	2.31912	1.361712	3.06566
M865T1062	864.801	1062.18	0.3138843	0.9250788	0.9877432	NS	0.9494551	-0.01779212	0.03382125	pos	3.508393	5.838167	4.147237	5.980047	4.267493	5.07483	6.444257	2.395273	2.657385	5.161379	3.574201	10.10101	4.70872	1.919495	4.279952	5.427114	3.792729	3.665432	3.975638	6.041174	2.138447	3.18704	2.921178	6.168498	4.093318	4.707148	1.549756	4.145664	4.569509	7.210014	4.994043	3.809942	4.455422	2.187462	3.675881	2.177212	4.512585	1.836986	7.923806
M868T1049	867.7407	1048.84	0.3256385	0.4665315	0.9370843	NS	0.5742298	-0.09374918	0.331119	pos	2.95366	4.507349	3.917926	5.689361	4.830356	4.538319	4.282574	2.490704	2.918359	3.867389	4.208037	6.072252	3.840759	2.64628	3.44114	5.71259	3.061999	3.716859	4.305269	5.241764	3.002753	3.290105	2.747632	4.764472	3.833548	3.29383	1.776214	5.306388	5.282863	4.973654	4.380497	4.924382	5.301157	2.376197	4.32865	2.980087	3.482448	2.225203	5.681313
M863T1049	862.7854	1048.76	0.3714208	0.4662571	0.9135875	NS	0.5739545	-0.1303851	0.3313746	pos	2.042393	5.156191	3.826528	6.496623	3.667845	3.963168	4.133994	1.492199	2.241239	4.23294	3.253188	5.902645	3.068372	1.574173	3.708126	4.849065	2.456287	2.897172	3.690293	6.059532	2.024358	2.649385	1.998897	4.445839	2.795915	2.910233	1.223807	3.544054	4.481216	5.715157	4.152932	3.626776	4.118884	1.519903	3.898579	2.274009	2.655228	1.606201	5.707889
M861T1029	860.7695	1029.49	0.9750831	0.01200981	0.7278192	NS	0.03036527	-0.458348	1.920464	pos	1.640105	4.047676	3.171094	6.345726	3.766502	2.662641	2.562773	1.160557	1.974197	3.955559	2.971769	5.243047	2.531194	1.581786	2.538874	2.556287	2.058257	2.779206	3.639147	5.356819	2.516155	2.469748	1.82262	4.299217	1.92797	2.287829	1.344796	3.434286	3.233481	3.945689	2.647997	3.183158	4.318373	1.288354	4.890671	2.183221	2.436765	1.293211	3.456597
M866T1030	865.7248	1029.5	1.250589	0.001036348	0.6988948	NS	0.004202501	-0.5168527	2.984495	pos	2.214292	4.1303	3.144841	5.796449	4.756062	3.37044	3.146556	1.773182	2.401432	4.072265	4.561089	6.408853	3.04342	2.600909	2.259309	2.822458	2.502156	3.531464	4.601769	5.352377	3.575156	3.074714	2.267999	5.180164	2.64638	2.433613	1.956469	5.622376	4.343486	3.678956	2.609127	4.354606	6.351251	1.821175	5.641287	2.702723	3.360422	1.763835	3.446123
M859T1005	858.7542	1004.82	1.509359	0.000103056	0.5314826	NS	0.000619845	-0.9119055	3.986926	pos	1.331352	4.206756	2.713262	5.367695	3.863141	2.151744	2.449793	0.7110296	1.464176	3.290865	2.637886	4.974521	2.213516	1.791595	2.513163	1.891173	1.676704	2.390998	3.545525	6.556507	2.183742	2.472011	2.47389	4.414754	1.977361	1.887197	1.810094	3.077269	2.044732	2.724191	1.747226	2.904261	3.664445	1.012233	6.08594	2.054032	1.498835	1.323003	2.736345
M879T1068	878.8163	1067.91	0.2791141	0.9334281	1.011676	NS	0.955025	0.01674744	0.02991912	pos	3.934505	9.050151	6.44804	9.441946	3.922956	7.046628	8.299158	2.573292	2.714525	6.485752	3.879905	8.857418	6.119057	2.080286	5.069929	7.532246	3.634447	4.087341	7.743305	9.49337	2.600907	4.286355	4.313348	5.915765	6.789682	3.708103	1.615641	4.240309	5.01629	6.256919	7.573532	3.864441	5.238682	2.7339	3.163023	2.715134	6.379695	3.051797	12.3882
M884T1068	883.7716	1068.24	0.2899404	0.6899641	1.033538	NS	0.7712192	0.04759208	0.1611735	pos	5.119999	5.586114	5.714681	6.720046	4.863899	5.73462	6.129226	3.830804	3.276507	4.860861	3.809498	6.997399	6.497417	3.250924	4.152665	5.790835	4.34662	4.295487	6.835273	6.651906	3.16347	4.109848	5.169591	5.026519	6.898176	3.69723	2.129818	5.790372	4.789899	4.955041	5.673555	4.626518	5.033177	4.010297	3.360618	3.658476	5.728096	3.685208	8.890546
M882T1055	881.7553	1055.13	0.4666578	0.1902778	1.064396	NS	0.2857519	0.09003533	0.7206118	pos	5.53007	3.919651	4.519618	4.365491	4.655657	4.140132	3.45793	4.87666	3.459748	4.36337	4.737088	3.948001	4.939499	4.382879	3.032052	5.251086	4.01402	4.525823	4.722185	4.435527	4.190983	3.832231	3.395565	3.363641	4.229679	3.243993	2.919442	5.698868	5.474883	3.863509	3.982032	4.442476	4.933214	4.609563	3.908971	4.242078	4.312953	4.260229	5.975457
M875T1040	874.7848	1040.3	0.166797	0.7947131	1.018041	NS	0.8540186	0.0257963	0.09978962	pos	3.44752	4.011747	4.355711	4.8089	3.360782	3.515144	3.050212	2.600232	2.981583	5.136694	3.760128	3.821046	4.081936	2.338234	3.253338	4.352319	3.049137	3.931017	4.276322	4.559518	3.052091	3.547341	2.02011	3.202252	2.526584	2.390754	1.933686	3.312698	4.232563	3.822968	3.798625	3.066589	3.807762	2.3045	3.719166	3.240071	3.384266	2.648304	5.160449
M880T1040	879.7395	1039.595	0.2705314	0.502662	1.040898	NS	0.6084572	0.05782905	0.298724	pos	4.595959	4.468544	4.52313	4.726217	3.66523	3.483188	2.793088	4.384316	3.199534	3.377115	5.425836	3.934441	3.827304	3.437768	3.187952	4.892318	3.961435	4.087632	4.185431	4.407179	3.877016	3.325895	2.28236	2.917754	3.162529	3.090205	2.950678	5.134965	4.911119	3.92988	3.79815	3.278845	3.935925	3.638814	3.104334	4.04561	4.070887	3.597507	5.539811
M878T1019	877.7241	1019.36	0.08014633	0.8630405	0.9933563	NS	0.9050668	-0.009616878	0.0639688	pos	4.280713	4.106409	4.663512	4.667069	4.60859	4.115919	3.24212	3.888111	3.467292	4.699591	3.913073	3.818787	4.699056	3.823171	3.456387	4.218793	3.710764	4.660693	4.799482	3.553874	4.246165	4.177774	3.83294	3.76411	3.81194	2.46791	3.131837	4.660347	4.364279	3.660957	3.767696	4.116799	4.229075	3.818201	3.133362	4.41455	3.710019	3.88654	4.920484
M873T1019	872.7694	1018.76	0.6599476	0.08484219	0.8658443	NS	0.1506342	-0.2078206	1.071388	pos	2.723889	3.989795	4.079055	4.557705	3.120355	2.839632	2.618464	1.911329	2.699303	4.536988	2.892842	3.551624	3.856141	2.082407	3.253318	2.999047	2.717079	3.993614	3.973424	4.94729	3.201514	3.588647	2.439451	3.042592	2.080868	1.95647	2.0965	2.812156	3.035336	2.724321	2.919426	2.696844	3.35187	2.066341	4.432435	3.157051	2.757838	2.576449	3.654078
M871T996	870.754	995.6075	1.39283	0.000332419	0.5243266	NS	0.001646499	-0.9314623	3.478314	pos	1.884749	5.495104	4.251007	8.79959	4.339478	3.037719	3.372794	0.8775061	1.365822	3.262105	3.106234	4.005265	2.69656	1.796909	0.3521113	2.421592	1.822509	2.944346	4.494447	5.274206	3.204545	3.841723	2.38582	4.087309	2.5335	1.987188	2.539435	2.466422	2.546835	1.7185	2.073945	3.342639	4.150216	0.7989244	2.242786	3.641906	2.138381	1.91858	1.745818
M874T967	873.6937	966.827	1.408735	0.000168317	0.591619	NS	0.000935644	-0.7572597	3.773871	pos	1.322296	4.490901	3.32698	5.524363	3.624571	3.092625	1.94727	0.918119	1.635423	3.795023	3.193625	3.515579	2.32693	1.352516	2.556755	1.218499	1.583758	2.373828	4.380193	5.094823	3.149732	2.484884	2.645762	3.351381	1.988565	1.389437	1.681395	3.076656	2.162183	2.729917	1.351259	2.904403	3.662756	1.107069	5.488199	2.47516	1.943943	1.273192	1.929712
M874T980	873.6937	979.5865	0.7542192	0.06231861	0.7039773	NS	0.117673	-0.5063991	1.205382	pos	1.115608	4.288786	3.455478	6.380965	3.545364	1.902069	2.513912	0.8600117	0.9578692	2.91156	0.04250127	1.952127	1.64048	1.276593	2.873314	0.2933593	1.478894	1.906762	3.212358	5.122607	2.297348	2.329602	5.564506	3.138428	2.920716	4.431851	1.759305	1.910892	1.30996	3.371246	1.808343	3.323989	1.695783	0.7578229	3.120516	2.419687	0.627561	1.55045	5.817012
M891T1062	890.8162	1061.71	0.2843018	0.9262409	1.010907	NS	0.9500661	0.01565069	0.03327603	pos	3.086342	6.453306	3.832432	5.728362	3.148237	4.305505	3.800181	2.244217	2.258207	5.771453	5.985168	5.405221	3.170511	2.106755	3.899455	6.189501	3.184786	3.605529	4.671897	5.941619	2.868944	3.922613	1.446014	5.559128	3.275494	3.833593	1.860913	3.123486	4.563302	7.368044	4.874127	3.24489	5.066231	2.116675	4.173115	2.157721	3.861836	2.598094	8.219404
M896T1062	895.7716	1062.355	0.3341534	0.6814323	1.044379	NS	0.7641337	0.0626453	0.1665773	pos	4.043306	5.302304	4.004537	4.095703	3.106314	3.496536	3.142634	2.622027	1.886034	5.44726	7.121101	4.407835	3.386355	3.016465	3.240781	4.68663	3.891904	4.043279	3.926698	4.455322	3.56477	3.563866	1.210804	4.718744	3.052995	4.139889	2.331791	3.818816	3.807768	6.739833	3.530145	3.711748	4.194472	2.061703	4.417559	2.278506	4.441249	2.44134	7.795551
M894T1049	893.7559	1049.39	0.87216	0.0237512	0.8379649	NS	0.05332572	-0.2550382	1.624314	pos	3.039211	4.468666	3.383223	5.897759	4.344957	3.827759	2.994871	2.640955	2.422928	4.084076	5.433841	4.449391	3.795189	3.266296	3.242365	5.046386	3.080914	4.31559	4.748706	5.291082	4.395206	4.383907	1.97999	5.412011	3.410088	3.345723	2.790199	4.447078	3.937932	4.338941	3.729215	3.786497	6.259462	2.65981	5.606818	3.141509	3.538821	2.956792	4.818178
M889T1049	888.8007	1049.2	0.6665413	0.09709178	0.8292454	NS	0.1675119	-0.2701289	1.012818	pos	2.437829	5.188353	3.289385	6.601686	3.300585	3.445531	2.990222	1.795029	1.863914	4.439454	4.229654	4.472395	2.957641	1.957748	3.531539	4.394326	2.666479	3.329131	4.172924	6.0628	3.004655	3.504793	1.393475	5.095786	2.592002	3.206864	1.952194	2.94264	3.378162	4.940055	3.859697	2.856702	4.94409	1.842866	5.073174	2.389903	2.747692	2.199424	4.966477
M887T1031	886.7852	1030.59	1.155813	0.003949153	0.6804309	NS	0.01219288	-0.5554794	2.403496	pos	1.902103	4.717068	2.612981	6.000082	3.086234	2.765673	2.248886	1.40904	1.601538	4.009925	3.773389	3.795054	2.461362	1.709819	2.621264	2.620341	2.050625	2.95399	3.792021	5.826445	2.937915	3.089466	1.453957	4.433233	2.007023	2.448109	2.104293	2.64772	2.633149	3.674249	2.121418	2.414423	4.590536	1.721605	5.582644	2.133222	2.252367	1.906636	3.227932
M892T1030	891.7405	1030.49	1.352147	0.00048636	0.6777068	NS	0.00226357	-0.5612669	3.313042	pos	2.195639	4.514894	2.602417	5.773089	4.011696	3.52336	2.500613	2.007903	2.079241	4.043766	5.771223	4.659683	3.026221	2.929667	2.436379	3.053594	2.579171	4.013386	4.80004	5.313248	4.653547	3.755047	1.730639	5.475556	2.711324	2.732012	2.951482	4.605801	3.368702	3.282115	2.241928	3.274041	6.580855	2.077353	6.673926	2.673699	3.363901	2.617981	3.283808
M885T1005	884.7696	1005.16	1.311974	0.001040318	0.5460498	NS	0.00421444	-0.8728955	2.982834	pos	1.091317	5.234198	2.15434	5.435125	3.412461	2.355251	2.350909	0.7169201	1.216239	3.766136	3.113791	2.414339	1.790741	1.722379	2.630231	1.634361	1.474685	2.621379	3.712307	6.675744	2.754168	2.173825	1.852942	3.235903	2.150306	2.856485	2.386693	2.563215	1.783893	2.618071	1.666185	2.086207	3.958755	1.000379	5.340581	1.675382	1.54924	1.6268	1.921299
M890T1005	889.7251	1004.85	1.587805	3.08E-05	0.5879742	NS	0.000225603	-0.7661752	4.510772	pos	1.821389	5.14426	2.76179	6.211283	4.460581	3.376792	2.85915	1.581668	1.743219	3.496143	4.868965	3.608949	2.720705	2.5023	2.298638	2.918481	1.996719	3.978304	5.733276	4.551503	3.796495	3.363789	2.029095	5.688036	2.144788	2.908099	2.851754	4.897559	3.023456	3.283035	1.92064	3.578709	6.423072	2.248802	6.776785	2.386914	2.313414	2.486538	2.780035
M907T1077	906.8478	1077.34	0.4051361	0.4169537	0.8618248	NS	0.5275988	-0.2145335	0.3799121	pos	4.312319	21.94086	8.310972	15.24897	5.821659	14.38556	14.60815	3.569838	2.261018	8.631443	6.098235	16.07995	6.218875	3.508391	6.826133	15.06505	3.574549	4.433872	15.59745	15.60137	3.861749	7.134741	5.520342	11.54399	12.92126	6.184072	3.641284	5.050422	4.951313	10.37	10.85843	5.75109	8.287024	3.244334	4.140491	2.268816	8.860678	4.585776	20.78684
M905T1067	904.8317	1067.18	0.31618	0.5280255	1.08908	NS	0.6314381	0.1231105	0.2773451	pos	2.972033	9.568714	5.934397	7.331906	3.030863	7.272354	5.701232	2.470191	2.726759	7.193907	6.494488	5.720628	3.883306	1.981803	5.858318	9.579759	2.979289	4.205785	6.549784	7.402478	3.352868	4.732702	1.844114	5.959715	4.807853	3.486377	2.285128	3.295482	5.235588	6.34386	8.237042	3.230803	6.618707	2.572355	3.78241	2.590389	5.009312	4.204242	11.52428
M910T1067	909.7867	1067.06	0.3921444	0.3078933	1.080737	NS	0.4175541	0.1120159	0.5115998	pos	3.858324	6.073347	5.262393	5.221968	3.750735	5.932628	4.155852	3.571026	3.353212	5.338232	6.361314	4.600081	4.108134	3.090479	4.794981	7.455182	3.592524	4.426603	5.766566	5.307722	4.098119	4.629681	2.256811	5.122415	4.875412	3.456584	2.982562	4.468449	5.097801	4.997779	6.167226	3.840609	6.491108	3.73737	4.003261	3.527591	4.612422	5.105095	7.983096
M903T1055	902.8153	1055.44	0.2558195	0.55341	0.9421918	NS	0.6540458	-0.08590727	0.256953	pos	2.763022	5.336834	3.954375	5.077736	2.851255	5.704486	3.22766	2.539795	2.546414	4.895651	6.786323	3.277951	3.024491	2.309	3.814232	5.650391	2.182363	3.936519	4.719313	4.956456	3.596813	4.30835	1.59641	4.45473	3.194233	2.616249	2.606218	3.216212	4.318554	4.57618	4.07037	2.99765	7.062674	2.526161	4.762424	2.873321	3.276283	3.550503	5.945484
M908T1054	907.7707	1054.49	0.8304637	0.04856262	0.8182926	NS	0.09606639	-0.2893113	1.313698	pos	3.997505	2.483359	3.783991	2.757189	4.616717	5.183738	2.994655	4.08166	2.988275	2.207777	7.01235	3.657147	3.27985	4.260987	3.403829	4.719227	3.062093	4.699124	5.944042	4.296846	5.218155	4.436055	2.828534	3.112318	4.009877	3.115956	4.019899	6.097945	3.836047	4.056398	3.53174	4.018877	8.728143	3.901361	6.418024	3.521474	2.148219	4.398021	2.983485
M901T1040	900.7997	1039.62	0.4943291	0.1981253	0.8811026	NS	0.2952212	-0.182618	0.70306	pos	2.200124	4.2669	3.401627	4.415487	2.552322	4.139122	2.460581	2.145494	2.182837	4.724408	5.356316	2.617722	2.647067	2.003762	3.315703	4.367512	1.880759	3.473376	4.170569	4.258916	3.577069	3.785577	1.320705	3.827419	2.16871	2.106532	2.420697	2.843735	3.126158	3.860453	2.765024	2.513027	5.33911	1.978616	4.705147	2.736314	2.645817	2.710936	4.45857
M904T1034	903.7401	1033.62	0.455734	0.1863874	1.116625	NS	0.2806931	0.1591446	0.7295835	pos	4.112218	3.791488	5.08004	4.028997	3.58073	3.722837	3.235723	2.977941	2.929485	4.003658	2.325791	3.016736	4.181712	2.06726	4.520517	5.075545	3.874679	2.726196	3.542613	3.851693	2.120159	3.760208	3.908762	2.756112	3.598872	2.86622	2.001541	2.625364	3.573265	4.529223	5.276719	3.094326	2.670051	2.625526	2.799158	4.29673	2.596099	2.604688	6.086266
M899T1018	898.7842	1017.93	0.8407865	0.03130047	0.7834814	NS	0.06694205	-0.3520291	1.504449	pos	1.8546	4.404107	3.062627	4.414005	2.588134	3.531301	2.234855	1.624394	1.942271	4.28059	4.005172	2.319553	2.624931	1.809173	3.135625	3.665477	1.747193	3.792164	4.026483	3.577043	3.595827	3.594828	1.244916	3.62163	2.001152	1.75461	2.358872	2.45415	2.366786	2.864222	2.10755	2.218055	4.537352	1.593798	4.907338	2.840358	2.100593	2.329324	3.061991
M904T1018_1	903.7396	1017.83	0.06102453	0.871268	0.9867434	NS	0.9109462	-0.01925307	0.05984824	pos	3.51442	5.077615	3.963025	4.466933	3.881868	5.825199	3.326574	4.340189	2.890619	3.82998	6.558651	2.91971	2.996425	4.347812	3.653079	4.683671	1.916196	4.891003	5.029644	4.697933	6.279911	5.375747	1.318085	4.833519	3.926154	3.075532	3.325192	4.541115	4.077007	2.989678	3.572982	4.346138	6.05165	3.862288	3.471296	2.498653	3.759691	3.961858	5.552222
M897T994	896.769	994.3145	1.106217	0.005721771	0.5784291	NS	0.01646421	-0.789788	2.24247	pos	1.227028	3.693415	2.287775	4.640391	2.403909	2.363564	1.671355	0.8129831	1.264649	3.619568	3.083731	2.26435	2.061877	1.355484	2.097253	4.173816	1.243171	3.066218	3.381491	4.286661	2.990418	2.766737	1.736553	3.660048	1.470818	1.29486	2.293032	1.914905	1.381243	1.85281	1.136021	1.848731	3.554051	0.8696168	4.918154	2.2432	1.475634	1.533181	1.838196
M902T1010	901.7246	1010.32	1.002884	0.007765219	0.7566676	NS	0.02120697	-0.4022684	2.109846	pos	3.443677	3.434095	5.452828	7.654084	6.766845	3.029227	3.785386	2.480659	2.812499	3.940476	1.945592	4.868008	4.212279	2.929947	4.095852	4.295066	3.380499	2.489043	6.046566	5.633307	2.185113	3.545338	5.682644	4.811897	3.213919	2.984073	2.557126	3.009643	2.734514	3.982345	5.509282	3.789507	4.435402	2.349237	3.450691	4.550787	1.972565	2.642976	4.869479
M900T988	899.7092	987.627	0.2637599	0.5051642	0.9088144	NS	0.6108969	-0.1379424	0.2965674	pos	2.736404	3.727076	6.67062	7.020339	3.304012	1.901788	2.480354	2.100544	2.720349	3.118674	2.455894	4.396422	4.980034	2.607054	3.155241	5.16808	4.618471	2.268046	2.900528	7.827975	3.256466	2.65553	5.314656	2.810638	2.99124	6.817242	2.950063	1.774392	2.809995	5.245016	5.931818	1.241004	3.47017	1.48818	4.430166	3.034943	1.108491	3.653101	4.614444
M895T970	894.7539	969.6635	0.950593	0.02254516	0.433902	NS	0.05114146	-1.204559	1.646947	pos	0.8112595	3.661303	1.754442	5.658803	1.906658	1.495067	1.202104	0.4273406	0.753471	3.116627	2.329534	2.110692	1.497023	0.8860015	1.45833	4.933595	1.037017	2.861588	2.784373	4.184793	2.959815	2.248272	1.912897	3.518238	1.341774	1.490812	2.106972	1.457086	0.8151229	1.11821	0.6374188	1.488955	2.685498	0.5549646	4.490149	1.775186	1.092851	1.115556	0.9351997
M895T988	894.754	987.812	0.6730792	0.0977797	0.6592217	NS	0.1684286	-0.6011644	1.009751	pos	1.497077	3.176489	4.069497	8.651299	2.487872	1.17792	2.740024	0.503286	1.740064	2.529302	1.37007	2.512825	3.38198	1.373287	2.435186	2.609899	3.106315	2.005647	2.261304	9.910209	1.830018	1.846651	3.47337	2.211304	1.843055	5.267838	2.042501	0.9691668	0.7960355	2.746004	3.063045	1.191033	1.751574	0.6964213	2.043884	1.954071	0.5743131	2.20112	2.923307
M900T970	899.7089	969.644	0.957226	0.01430382	0.5974369	NS	0.03505887	-0.7431417	1.844548	pos	1.402768	3.9623	2.508297	3.665275	2.49156	2.322154	1.369345	0.8457208	1.216147	3.6625	3.494568	2.601891	2.214743	1.478925	1.804432	6.518761	1.582028	4.288198	3.424837	4.290722	4.042649	2.982091	3.080347	3.881569	2.17534	1.56477	2.610672	2.261043	1.392955	1.632931	1.029898	2.132903	3.511961	1.026863	4.556237	2.295629	1.786601	1.583896	1.451759
M933T1076	932.8636	1076.37	0.1351543	0.9967367	1.000978	NS	0.9975051	0.001410566	0.001419534	pos	3.380626	24.13568	5.973632	15.15457	3.584333	9.206927	15.63122	5.476304	1.896056	6.435998	6.780189	7.018351	5.594969	2.466851	5.830917	32.51746	2.772568	3.730858	7.752686	16.6102	2.885726	4.716982	2.457843	6.530019	5.516706	10.55575	5.517738	4.212564	7.198605	8.153182	6.594125	3.331368	5.097002	2.424391	4.022201	2.078747	3.864726	5.819297	16.78681
M931T1067	930.8471	1066.53	0.2523635	0.6029203	1.087599	NS	0.6974869	0.1211469	0.2197401	pos	2.492865	11.17278	3.975804	6.865612	2.422753	6.170653	5.969687	3.389761	2.202745	5.971677	7.953511	3.574947	3.533931	1.740745	4.70029	12.8099	2.220808	4.266213	5.406386	7.067262	2.774367	3.312567	1.242437	4.875403	3.274027	5.555978	3.121211	3.342889	6.084129	5.859719	4.866641	2.326952	6.039084	2.124967	4.217165	2.366087	3.031256	4.854993	10.87772
M936T1066	935.8025	1066.045	0.1872993	0.6144447	1.056943	NS	0.7072359	0.07989755	0.2115172	pos	2.976711	7.475457	3.59893	5.159077	2.987114	5.30719	4.723847	4.765588	2.745355	4.669768	7.982749	2.858944	3.859903	2.671892	3.967565	10.12076	2.687999	4.52188	4.752789	5.207328	3.402994	3.147874	1.576537	4.495396	3.270498	5.452472	4.155685	4.657283	5.804636	4.4665	3.81547	2.827572	6.246703	3.116356	4.436007	3.261288	2.754378	5.677365	7.488943
M932T1051	931.7713	1051.06	0.9289556	0.00576693	1.226138	NS	0.01657094	0.2941216	2.239055	pos	4.793376	3.526611	5.228745	4.318869	4.292842	4.137008	2.862026	3.409356	2.987499	4.309836	2.02304	3.211027	4.149163	2.273507	4.867776	5.736423	3.829405	3.373111	4.129037	3.746989	2.28984	3.570792	2.380798	3.139437	3.055732	4.081932	2.756559	3.622887	2.732648	5.382654	5.95893	2.935159	3.487819	3.576936	3.605238	4.54491	3.254212	3.619677	7.033781
M930T1032	929.7554	1032.09	0.2620772	0.496741	1.046135	NS	0.6027434	0.06506873	0.30387	pos	3.641607	3.720494	0.5285495	4.042119	3.379264	3.325385	2.427407	3.246414	2.860776	4.483384	2.772973	3.334142	3.552707	2.465771	3.761697	4.452555	3.725955	3.871487	3.45665	3.841378	2.441241	3.603894	2.349468	3.172624	2.802159	3.60054	2.880356	3.373622	2.944606	3.749023	4.048455	2.433588	3.239163	2.844904	4.149009	3.74131	2.802939	3.26786	6.036294
M925T1032	924.8003	1032.04	0.1721382	0.9068638	1.011644	NS	0.9371357	0.01670179	0.04245791	pos	2.427309	3.14555	2.625251	4.284709	2.815683	2.356035	1.973926	1.612113	2.246251	4.441911	2.292143	2.922189	2.8565	1.341068	4.241453	3.598833	3.041113	2.505782	2.998473	3.81783	1.605112	2.743112	1.890918	2.668943	1.835662	3.328683	1.864342	2.400013	1.973076	4.041202	4.196545	1.709384	2.384726	1.629189	4.228657	2.782496	1.327303	2.144811	5.404286
M928T1023	927.7393	1022.58	0.03892747	0.9199872	0.9834744	NS	0.9462498	-0.02404059	0.03621821	pos	4.479639	4.117174	4.058449	9.665539	5.154664	2.320732	3.296766	0.02173005	3.742928	2.387235	3.180334	0.07083398	5.845477	3.451563	5.213344	4.98373	5.367912	1.699046	4.674557	8.371742	1.615393	3.121611	2.070025	2.363751	3.297211	7.235893	3.278218	4.482498	2.147159	4.89093	5.586876	2.125011	4.007902	4.236666	2.53913	3.096167	2.777504	5.494945	6.567295
M928T1008	927.7398	1007.96	0.2616681	0.4693641	0.9586345	NS	0.5768775	-0.06094722	0.3284901	pos	3.486119	3.32748	4.106409	4.44956	3.623419	3.027416	2.559751	2.889997	2.740049	4.426817	2.566084	3.100795	3.777174	2.933413	3.327865	3.495375	3.298433	3.480994	3.876923	4.080324	2.527838	3.679019	2.847802	3.559881	2.921551	3.621806	3.31285	4.222511	2.637997	3.732913	5.045522	2.657427	3.088635	2.80204	3.925826	4.00249	2.087134	3.339568	4.419904
M926T997	925.7241	997.195	0.5246638	0.1761485	0.7911311	NS	0.2682904	-0.3380114	0.7541211	pos	3.4285	3.451579	3.30155	9.544913	4.572302	1.451039	3.160803	1.463342	3.578288	2.126714	4.661309	7.480088	9.185729	3.246054	8.059609	2.422667	4.36125	1.188279	4.246683	8.702129	1.338775	2.708204	2.013511	2.214668	2.675665	5.488759	2.921437	6.258271	1.643819	3.361854	4.334862	1.741048	6.9923	3.162859	3.242318	3.05334	2.290092	4.647675	4.967673
M926T984	925.7244	983.6035	0.6170219	0.1251508	0.8589613	NS	0.2053964	-0.2193349	0.9025665	pos	2.530046	3.090736	3.734899	3.965814	3.379084	2.323829	1.926874	2.0576	2.234153	3.44187	1.591968	1.755694	3.167769	2.322868	3.199192	2.150342	2.995855	2.259983	2.942604	3.785883	2.143471	3.419747	3.745808	3.456004	2.645812	3.917859	3.669974	1.570301	1.634075	2.720991	2.46997	1.860132	2.065004	1.951534	3.678365	3.841552	1.296119	3.402213	3.202276
M950T971	949.7246	971.086	0.8959701	0.01881011	0.7148734	NS	0.04398045	-0.4842403	1.725609	pos	2.442818	3.09597	2.619644	7.265536	4.054013	1.699745	2.15025	1.274018	2.662134	1.960528	1.953282	2.270753	3.326946	2.378905	3.560378	1.58792	2.742944	1.000994	2.703824	5.323115	1.141468	2.728674	4.039994	2.482578	2.439217	3.97068	3.528418	1.885302	1.08149	2.92537	2.848215	1.166862	2.714587	2.044483	2.637903	2.970758	1.125248	3.796243	2.856051
M959T1076	958.8792	1075.93	0.1383932	0.7814862	0.9233464	NS	0.8437848	-0.1150561	0.1070787	pos	2.593757	26.87335	4.406804	14.66535	3.201141	6.64734	16.72241	4.624822	1.441761	4.782164	6.239101	4.211896	5.076336	2.183672	4.708566	32.94646	2.270717	2.980508	5.084001	15.95724	2.505496	3.468429	2.221734	4.54856	3.429167	9.222855	8.869941	3.24123	6.076089	6.459162	3.75585	2.431071	3.748466	1.953396	3.868149	1.446469	2.274705	6.218533	12.64594
M951T1030	950.8155	1030.14	0.55831	0.1520911	0.8470411	NS	0.2396505	-0.2394961	0.8178961	pos	2.429473	3.995204	2.442096	6.022835	3.316606	2.616366	3.087893	1.468942	1.825031	3.68976	2.403395	3.887226	3.771019	1.362919	3.589126	3.159176	3.331005	2.283802	3.353107	5.720938	1.519919	3.596812	1.930702	2.584628	2.802808	3.647257	2.668523	2.569166	1.656653	4.609184	3.604025	1.880363	2.800581	1.886412	3.938621	3.618715	1.580064	3.245268	5.470329
M956T1030	955.7708	1030.345	0.4925548	0.1985162	0.8741062	NS	0.2955894	-0.1941195	0.7022042	pos	2.965513	4.073833	3.442592	6.07956	4.554316	4.323447	3.402819	1.553712	2.500855	4.006139	3.936415	2.96136	3.335284	2.242377	3.110922	4.146842	3.094774	1.918175	4.34399	5.353925	2.475149	3.126212	2.418861	3.149702	2.766449	4.000509	2.684722	5.718268	2.630789	4.298136	3.455173	2.411607	0.6916013	1.855488	3.910336	2.585562	2.405196	4.059803	5.332566
M949T1022	948.8002	1021.59	0.8254963	0.03365333	0.6568171	NS	0.07097297	-0.6064364	1.472972	pos	2.36306	3.443624	2.209368	10.06813	3.140228	2.397192	3.586371	1.190902	2.68232	1.807126	3.009452	3.06325	2.187266	2.652121	5.27863	2.307757	2.42993	0.9204055	4.771933	9.212934	1.037866	2.834231	1.42596	3.575972	1.355389	4.933885	2.557216	3.19265	1.089706	5.08162	3.505161	2.098181	3.634422	1.465763	2.844454	2.609451	1.733576	3.788077	4.967435
M954T1023	953.7554	1023.46	0.2118129	0.6277874	0.9275866	NS	0.7189423	-0.1084462	0.2021874	pos	3.609275	4.087578	4.157495	9.870012	4.118751	2.242633	2.411017	1.933904	3.26615	1.721379	4.511208	4.128752	3.939638	2.97232	5.79407	4.59414	4.836066	1.386012	4.343451	8.215856	1.629116	2.868188	1.510633	3.011241	2.740588	7.282907	3.744848	3.766002	1.93058	4.529041	6.610416	1.981789	4.757671	3.846508	2.904376	2.753449	2.171076	7.987486	5.678836
M952T997	951.7398	996.87	0.4767631	0.1952976	0.8468131	NS	0.2918354	-0.2398846	0.7093032	pos	3.211925	3.347838	3.587878	7.581086	6.112511	2.966058	2.777664	2.055669	3.093864	1.918244	3.107014	2.740095	3.791343	3.282291	3.856136	2.791218	3.864031	1.167286	3.943096	6.761428	1.303875	3.336558	2.639496	2.571168	3.05704	6.834555	3.403279	3.271456	1.937037	3.990887	4.160433	1.789239	4.230087	3.184418	2.884398	3.418779	1.900265	6.496264	4.920117
M976T985	975.7405	985.3775	0.4209031	0.1994139	1.344635	NS	0.2966131	0.4272151	0.7002445	pos	3.019857	2.92953	2.988976	5.3438	3.558724	1.218391	2.039323	1.356139	3.258864	1.497122	1.382058	2.291003	4.434794	2.064991	3.584243	2.759692	4.914722	0.6620209	1.958901	5.526195	0.693461	2.570351	2.672452	1.671911	3.441029	14.83186	2.499561	1.640755	0.9893844	3.676646	4.827801	0.6795589	1.497472	2.357979	1.590624	2.337517	1.246324	8.573168	4.538523
M974T960	973.725	959.714	0.02826793	0.9537598	1.017136	NS	0.9686789	0.02451257	0.02056099	pos	1.847557	1.758428	1.522756	6.180557	3.947161	0.7286826	2.072282	0.8049255	2.194152	1.123983	0.7406701	1.610795	2.943885	2.391594	2.79286	1.267849	5.032057	0.421912	1.706601	5.847198	0.4500263	2.596331	2.514835	2.022117	1.792314	14.79472	3.319763	1.030477	0.5904823	2.034777	2.6497	0.7469333	0.9419337	1.669813	1.731725	2.366933	0.7267997	10.32447	2.273699
[truncated: 28 more columns]
